# Supplementary material for: Dissecting miRNAs in Wheat D Genome Progenitor, Aegilops tauschii
Source: Front Plant Sci. 2016 May 4;7:606. doi: 10.3389/fpls.2016.00606 (PMC4855405; doi:10.3389/fpls.2016.00606)
Supplement: Supplementary file 2 [file Table_1.XLS]

## Sheet: A. tauschii 5D
Supplementary Table 1. Mature miRNA and Pre-miRNA sequences of newly predicted miRNAs
miRNA	Mature miRNA Sequence	Pre-miRNA sequence
ata-miR1117	UAGUACCGGUUCGUGGCACGAACC	GCUAGGCAGGCGGAGCUCAUUAGUACCGGUUCGUGGCACGAACCAGUACUAAAGAGGCCGUGGCCAGGCUUGGGCCCCACUAGCACCUUUAGUAAUGGUUCAUGCCACAAACCGGUACUAGAGGUUUUUUAGUAAUUC
ata-miR1117	UAGUACUGGUUCGUGCCACGAACC	UAAAAAACCUCUAGUACCGGUUUGUGGCAUGAACCAUUACUAAAGGUGCUAGUGGGGCCCAAGCCUGGCCACGGCCUCUUUAGUACUGGUUCGUGCCACGAACCGGUACUAAUGAGCUCCGCCU
ata-miR1117	UAGUACCGGUUUGUGGCAUGAACC	AAGAAUUACUAAAAAACCUCUAGUACCGGUUUGUGGCAUGAACCAUUACUAAAGGUGCUAGUGGGGCCCAAGCCUGGCCACGGCCUCUUUAGUACUGGUUCGUGCCACGAACCGGUACUAAUGAGCUCCGCCUGCCUA
ata-miR1117	UAGUACCGGUUCGUGGCACGAACC	ACCUUUAGUCCCGGUUUGAGACACCAACCGGUACUAAUGGGUUUGAGGCAUUAGUACCGGUUCGUGGCACGAACCGGUACUAAAGGUCCCAUUUU
ata-miR1117	UAGUACCGGUUCGUGGCACGAACC	UGGCUAACUUUUAGCACCGGUUCGUGCCACGGAACGGUUCUAAAGUGAGUGGUGGCAGGGAUGUUGUCAGUCCGGGGCCCUCCAGCACCUUUAGUACCGGUUCGUGGCACGAACCGGUGCUAAAGGUCGUCGUAC
ata-miR1117	UAGAACCGUUCCGUGGCACGAACC	ACGACGACCUUUAGCACCGGUUCGUGCCACGAACCGGUACUAAAGGUGCUGGAGGGCCCCGGACUGACAACAUCCCUGCCACCACUCACUUUAGAACCGUUCCGUGGCACGAACCGGUGCUAAAAGUUAGCCACG
ata-miR1117	UAGUACCGGUUCGUGGCACGAACC	GCCUCAUUAGUACCGGUUCGUGGCACGAACCGGUGCUAAAGGUUUGCCACAAACCGGUACUAAAGAGCUCCUCCCGCCUA
ata-miR1117	UAGCACCGGUUCGUGCCACGAACC	GGUUUAUGUAGGAAGACCUUUAGCACCGGUUCGUGCCACGAACCGGUACUAAAGGUGCUGGAGGGCCCCAGACUGACAACAUCCUGCCACCACUCACUUUAGUACCGGUUCGUGUACGAACUGGUACUAAGGUUCGCCAGAACCCGG
ata-miR1117	AAGUACCGGUUCGUGGUACGAACC	AGGACGACCUUUAGCACCGGUUCGUGCCACGAACCGGUACUAAAGGUGCUGGAGGGGCCCCAGACUGACAACAUCCUGCCACCACUCACUUUAAGUACCGGUUCGUGGUACGAACCGGUACUAAAGGUUCGCCACG
ata-miR1117	UAGCACCGGUUCGUGCCACGAACC	GGUUUACGUAGGACGACCUUUAGCACCGGUUCGUGCCACGAACCGGUACUAAAGGUGCUGGAGGGGCCCCAGACUGACAACAUCCUGCCACCACUCACUUUAAGUACCGGUUCGUGGUACGAACCGGUACUAAAGGUUCGCCACGAACCGGUAC
ata-miR1117	UAGCACGGGUUCGUGCCACGAACC	GGUUUAUGUAGGACGACCUUUAGCACGGGUUCGUGCCACGAACCGGUACUAAAGGUGCUGGAGGGGCCCCGGACUGACAACAUUCUGCAACCACUCACUUUAGUACCGGUUCGUGGCACGAACCGGUGCUAAAGGUUCGCCACGCACCGGUAC
ata-miR1117	UAGUACCGGUUCGUGGCACGAACC	ACCUUUAGUCCCGGUUCGAGUCACAACCGGUACUAANGGGGUUUGAGGCAUUAGUACCGGUUCGUGGCACGAACCGGUACUAAAGGUCCCAUUUU
ata-miR1117	UAGUACCGGUUCGUGGCACGAACC	AUAUAGGACGACCUUUAGUACUGGUCGUACCACGAACCGGUACUAACGGUGCUGGAGGGGCCCCAGACUGACAACAUCCUGCCACCACUCUCUUUAGUACCGGUUCGUGGCACGAACCGGUGCUAAAAGUUCGGCAAG
ata-miR1117	UAGUACCGGUCCGUGGCACGAACC	ACGACGACCUUUAGCACCGGUUCGUGCCACGAACCGGUACUAAAGGUGCUAGAGGGGCCCCGGACUGACAACAUCCUGCCACCACUCACUUUAGUACCGGUCCGUGGCACGAACCGGUGCUAAAGGUCGGGCACG
ata-miR1117	UAGCACCGGUUCGUGCCACGAACC	GGCUUAUGUACGACGACCUUUAGCACCGGUUCGUGCCACGAACCGGUACUAAAGGUGCUAGAGGGGCCCCGGACUGACAACAUCCUGCCACCACUCACUUUAGUACCGGUCCGUGGCACGAACCGGUGCUAAAGGUCGGGCACGAACCGGUAC
ata-miR1117	UAGUACCGGUUCGUGGCACGAACC	CAAGCCUGCCACCACGUCUUUAGUACCGGUUCGUGGCACGAACCGGUACUAAAGGUUCGCCACGAACCGGUACUAAUGAUGGGCGCCCGCCUA
ata-miR1117	UAGUACCGGUUCGUGGCACGAACC	CAAGCCUGCCACCACGUCUUUAGUACCGGUUCGUGGCACGAACCGGUACUAAAGGUUCGCCACGAACCGGUACUAAUGAUGGGCGCCCGCCUA
ata-miR1117	UAGUACCGGUUGGUGGCUCCAACC	GGGUGGCAGCGCACCACCUUUAGUACCGGUUGGUGGCUCCAACCGGUACUAAAGGGGGGGUCUUUAGUACCGGUUGGAGCCACCAACCCGUACUAAAGGCCACCACCUCUUUAGUAC
ata-miR1117	UAGUACCGGUUCGUGGCACGAACC	CUAGAAACCUCUAGUACCGGUUUGUGGCAUGAACUGGUACUAAAGGUGCUGGUGGGGCCCCAGCCUGACCACAGCCUGCCACAGCCUCUUUAGUACCGGUUCGUGGCACGAACCGGUACUAAAGGUUCACCACG
ata-miR1117	UAGUACCGGUUCGUGCCACGAACC	ACCGGUUCGUGGUGAACCUUUAGUACCGGUUCGUGCCACGAACCGGUACUAAAGAGGCUGUGGCAGGCUGUGGUCAGGCUGGGGCCCCACCAGCACCUUUAGUACCAGUUCAUGCCACAAACCGGUACUAGAGGUUUCUAGUUGAUUCAUUU
ata-miR1117	UAGUACCGGUUUGUGGCAUGAACU	AUGAAUCAACUAGAAACCUCUAGUACCGGUUUGUGGCAUGAACUGGUACUAAAGGUGCUGGUGGGGCCCCAGCCUGACCACAGCCUGCCACAGCCUCUUUAGUACCGGUUCGUGGCACGAACCGGUACUAAAGGUUCACCACGAACCGGUAC
ata-miR1117	UAGUACCGGUCCGUGGCACGAACC	ACGACGACCUUUAGCACCGGUUCGUGCCACGAACCGGUACUAAAGGUGCUGGAGGGGCCCCGGACUGACAACAUCCUGCCACCACUCACUUUAGUACCGGUCCGUGGCACGAACCGGUGCUAAAGGUUAGCCACG
ata-miR1117	UAGCACCGGUUCGUGCCACGAACC	GGUUUAUGUACGACGACCUUUAGCACCGGUUCGUGCCACGAACCGGUACUAAAGGUGCUGGAGGGGCCCCGGACUGACAACAUCCUGCCACCACUCACUUUAGUACCGGUCCGUGGCACGAACCGGUGCUAAAGGUUAGCCACGAACCGGUAC
ata-miR1117	UAGUACCGGUUCGUGGCACGAACC	CAAGCCUGCCACCACGUCUUUAGUACCGGUUCGUGGCACGAACCGGUACUAAAGGUUCGCCACGAACCGGUACUAAUGAUGGGCGCCCGCCUA
ata-miR1117	UAGUACCGGUUCGUGGCACCAACC	GUAAGAAACUCUAGUACCGGUUCGUGCCACGAACCGGUACUAAAGGUGCUCGUGGGGCCACGGCCUCAUUAGUACCGGUUCGUGGCACCAACCGGGACCAAAGGGUGGAAUUG
ata-miR1117	UAGUACCGGUUCGUGGCACCAACC	CUAAAGGGUGCGAUGCCCAUUAGUACCGGUUCGUGGCACCAACCGGUACUAAAGGUUAGACCUUUAGUCCCGGUUCGAGCCACAAACCGGUACUAAUGGGUUUGAGGCAUUAGUACC
ata-miR1117	UAGUACCGGUUGGUGCCACGAACC	CUCAAACCCAUUAGUACCGGUUUGUGGCUCGAACCGGGACUAAAGGUCUAACCUUUAGUACCGGUUGGUGCCACGAACCGGUACUAAUGGGCAUCGCAC
ata-miR1117	UAGUACCGGUUUGUGGCUCGAACC	UACUAAUGCCUCAAACCCAUUAGUACCGGUUUGUGGCUCGAACCGGGACUAAAGGUCUAACCUUUAGUACCGGUUGGUGCCACGAACCGGUACUAAUGGGCAUCGCACCCUUUAGUC
ata-miR1117	UAGUACCGGUUCGUGGCACAAACC	GUACGAGACUUUAGUACCGGUUCGUGCCACGAACCGGUACUAAGGUGCUGAGGGCCCAGACUGACAACAUCCUGACACCACUCUCUUUAGUACCGGUUCGUGGCACAAACCGGUGCUACAGGUCCGCCACG
ata-miR1117	UAGUACCGGUUCGUGGCACGAACC	GGUUGGUGCCACGAACCGGUACUAAUGAGGCUGUGGCCCCACGAGCACCUUUAGUACCGGUUCGUGGCACGAACCGGUACUAGAGUUUCUUACUA
ata-miR1117	UAGUACCGGUUCGUGGCACCAACC	GUAAGAAACUCUAGUACCGGUUCGUGCCACGAACCGGUACUAAAGGUGCUCGUGGGGCCACAGCCUCAUUAGUACCGGUUCGUGGCACCAACC
ata-miR1117	UAGUACCGGUUCGUGGCACGAACC	UGGCCGACCUUUAGCACCGGUUUAUGCCACAGACCGGUACUAAAGUGAGUGGUGGCACGGAUGUUGUCAGUCCGGGGCCCUCCAGCACCUUUAGUACCGGUUCGUGGCACGAACCGGUGCUAAAGGUCGUCCUAC
ata-miR1117	UAGCACCGGUUCGUGCCACGAACC	GGUAUAUGUAGGACGACCUUUAGCACCGGUUCGUGCCACGAACCGGUACUAAAGGUGCUGGAGGGCCCCGGACUGACAACAUCCGUGCCACCACUCACUUUAGUACCGGUCUGUGGCAUAAACCGGUGCUAAAGGUCGGCCACGAACCGGUAC
ata-miR1117	UAGUACCGGUUCGUGCCACGAACC	CGGUUCGUGGCAACCCCUUUUAGUACCGGUUCGUGCCACGAACCGGUACUAAAGNGGUGGUGGCCUUUAGUACGGGUUGUGGCUCCAACCGGUACUAAAGGGGGGUCUUUAG
ata-miR1117	UAGUACCGGUUCGUGGCACGAACC	UGGCCGACCUUUAGCACCGGUUAUGCCACAGACCGGUACUAAAGUGAGUGGUGGCAGGAUGUUGUCAGUCCGGGGCCCUCCAGCACCUUUAGUACCGGUUCGUGGCACGAACCGGUGCUAAAGGUCGUCCUAC
ata-miR1117	UAGCACCGGUUCGUGCCACGAACC	GGUAUAUGUAGGACGACCUUUAGCACCGGUUCGUGCCACGAACCGGUACUAAAGGUGCUGGAGGGCCCCGGACUGACAACAUCCUGCCACCACUCACUUUAGUACCGGUCUGUGGCAUAACCGGUGCUAAAGGUCGGCCACGAACCGGUAC
ata-miR1117	UAGUACCGGUCCGUGGCACGAACC	ACGAUGACCUUUAGCACCGGUUCGUGCCACGAACCGGUACUAAAGGUGCUGGAGGGGCCCCGGACUGACAACAUCUUGCCACCACUCACUUUAGUACCGGUCCGUGGCACGAACCGGUGCUAAAGGUCGGCCACG
ata-miR1117	UAGCACCGGUUCGUGCCACGAACC	GGCUUAUGUACGAUGACCUUUAGCACCGGUUCGUGCCACGAACCGGUACUAAAGGUGCUGGAGGGGCCCCGGACUGACAACAUCUUGCCACCACUCACUUUAGUACCGGUCCGUGGCACGAACCGGUGCUAAAGGUCGGCCACGAACCGGUAC
ata-miR1117	UAGUACCGGUUCGUGGCACGAACC	AUUCCACCCUUUGGUCCCUGUUGGUGCCACGAACCGGUACUAAUGAGGCUGUGGCCCCACGAGCACCUUUAGUACCGGUUCGUGGCACGAACCGGUACUAGAGUUUCUUACUA
ata-miR1117	UAGUACCGGUUCGUGGCACCAACA	GUAAGAAACUCUAGUACCGGUUCGUGCCACGAACCGGUACUAAAGGUGCUCGUGGGGCCACAGCCUCAUUAGUACCGGUUCGUGGCACCAACAGGGACCAAAGGGUGGAAUUG
ata-miR1117	UAGUACCGGUUCGUGGCACGAACC	GUAAGAAACUCUAGUACCGGUUCGUGCCACGAACCGGCACUAAAGGUGCUCGUGGGGGCCACAGCCUCAUUAGUACCGGUUCGUGGCACGAACCGGUGCUAAAGGUUCGCCACG
ata-miR1117	UAGUACCGGUUCGUGCCACGAACC	AACAGCUUAGUAAGAAACUCUAGUACCGGUUCGUGCCACGAACCGGCACUAAAGGUGCUCGUGGGGGCCACAGCCUCAUUAGUACCGGUUCGUGGCACGAACCGGUGCUAAAGGUUCGCCACGAACCG
ata-miR1117	UAGUACCGGUUCGUGGCACGAACC	AGGACGACCUUUAGUACCGGUUCGUGACACAAACCGGUACUAAAGUGCUGAGGUCCCCAGACUGACAACAUCCUGCCACCACUCACUUUAGUACCGGUUCGUGGCACGAACCGGUGCUAAGGUUCGCCAUGA
ata-miR1117	UAGUACCGGUUCGUGACACAAACC	GGUUUAUGUAGGACGACCUUUAGUACCGGUUCGUGACACAAACCGGUACUAAAGUGCUGAGGUCCCCAGACUGACAACAUCCUGCCACCACUCACUUUAGUACCGGUUCGUGGCACGAACCGGUGCUAAGGUUCGCCAUGAACCGGUACU
ata-miR1117	UAGUACCGGUUCGUGGCAUGAACC	GGGCGAACCUUUAGUACCGGUUCGUGCCACGAACCGGUACUAAGAGGCUGGGCCCGGCAAGCCCUUUAGUACCGGUUCGUGGCAUGAACCGGUAGUAAAGAUGUUGUGGC
ata-miR1117	UAGUACCGGUUCGUGCCACGAACC	ACCGGUUCAGGGCGAACCUUUAGUACCGGUUCGUGCCACGAACCGGUACUAAGAGGCUGGGCCCGGCAAGCCCUUUAGUACCGGUUCGUGGCAUGAACCGGUAGUAAAGAUGUUGUGGCAGAGGCUGU
ata-miR1117	UAGUACCGGUUCGUGGCACGAACC	ACGGUGUGCCACAGCCUCUUUAGUACCGGUUCGUGGCACGAACCGGUACUAACGGUUCGCCACGAACCGGUACUAAUUAGCUUCGCCCGCCUA
ata-miR1117	UAGCACCGGUUCGUGCCACGAACC	GGUUUAUGUAGGACGACCUUUAGCACCGGUUCGUGCCACGAACCGGUACUAAAGGUGCUGGAGGGGUCCCGGACUGACAACAUCCUGCCACCACUCACUUUAGUAUGGGUCCGUGGCACGAACCGGUGCUAAAGGUCGGCCACGAACCGGUAC
ata-miR1117	UAGUAUGGGUCCGUGGCACGAACC	AGGACGACCUUUAGCACCGGUUCGUGCCACGAACCGGUACUAAAGGUGCUGGAGGGGUCCCGGACUGACAACAUCCUGCCACCACUCACUUUAGUAUGGGUCCGUGGCACGAACCGGUGCUAAAGGUCGGCCACG
ata-miR1117	UAGUACCGGUUCGUGGCACGAACC	CAAGUCUUCCACCACGUAUUUAGUACCGGUUCGUGGCACGAACCAGUACUAAUGGUUCGCCAUGAACCGGUACUAAUAAGCGCCGCCCGCCUU
ata-miR1117	UAGUACCGGUUCGUGGCACGAACC	GGUUAGACCUUUAGUCCCGGUUCGAGCCACCAACCGGUACUAAUGUGGGUUUAAGGCAUUAGUACCGGUUCGUGGCACGAACCGUUACUAAAGGUCCAAUUUU
ata-miR1117	UAGUACCGGUUGGUGGCUCGAACC	AAUUGGACCUUUAGUAACGGUUCGUGCCACGAACCGGUACUAAUGCCUUAAACCCACAUUAGUACCGGUUGGUGGCUCGAACCGGGACUAAAGGUCUAACCUU
ata-miR1117	UAGUAACGGUUCGUGCCACGAACC	UAGUUUGAAAAUUGGACCUUUAGUAACGGUUCGUGCCACGAACCGGUACUAAUGCCUUAAACCCACAUUAGUACCGGUUGGUGGCUCGAACCGGGACUAAAGGUCUAACCUUUAGUACCCG
ata-miR1117	UAGUACCGGUUCGUGGCACGAACC	AGGACGACCUUUAGUACCGGUUCGUGACACAAACCGGUACUAAAGGUGCUGGAGGGCCCCAGACUGACAACAUCCUGCCACCACUCACUUUAGUACCGGUUCGUGGCACGAACCGGUGCUAAAAGUUCGCCACG
ata-miR1117	UAGUACCGGUUCGUGACACAAACC	GGUUUAUGUAGGACGACCUUUAGUACCGGUUCGUGACACAAACCGGUACUAAAGGUGCUGGAGGGCCCCAGACUGACAACAUCCUGCCACCACUCACUUUAGUACCGGUUCGUGGCACGAACCGGUGCUAAAAGUUCGCCACGAACCGGUAC
ata-miR1117	UAGUACCGGUUCGUGGCACGAACC	AGGACGACCUUUAGUACCGGUUCGUGACACAAACCGGUACUAAAGGUGUUGGAGGGGCCCCAGACUGACAACAUCCUGCCACCACUCACUUUAGUACCGGUUCGUGGCACGAACCGGUGCUAAAAGUUCGCCACG
ata-miR1117	UAGUACCGGUUCGUGACACAAACC	GGUUUAUGUAGGACGACCUUUAGUACCGGUUCGUGACACAAACCGGUACUAAAGGUGUUGGAGGGGCCCCAGACUGACAACAUCCUGCCACCACUCACUUUAGUACCGGUUCGUGGCACGAACCGGUGCUAAAAGUUCGCCACGAACCGGUAC
ata-miR1117	UAGUACCGGUUCGUGGCACGAACC	AUUCCACUCUUUGGUCCCUGUUGGUGCCAUGAACCGGUACUAAUGAGGCUGUGGCCCCACGAGCACCUUUAGUACCGGUUCGUGGCACGAACCGGUACUAGAGUUUCUUACUA
ata-miR1117	UAGUACCGGUUCAUGGCACCAACA	GUAAGAAACUCUAGUACCGGUUCGUGCCACGAACCGGUACUAAAGGUGCUCGUGGGGCCACAGCCUCAUUAGUACCGGUUCAUGGCACCAACAGGGACCAAAGAGUGGAAUUG
ata-miR1117	UAGUACCGGUUCGUGGCACGAACC	CUAAACACCUCUAGUACCGAUUUGUGGCAUGAACCGGUACUAAAGGUGCUGGUGGGGCCCCAGCCUGACCACGGCCUGCCACAGCCUCUUUAGUACCGGUUCGUGGCACGAACCGGUACUAAAGGUUCGCCACG
ata-miR1117	UAGUACCGGUUCGUGCCACGAACC	AUCGGUUCGUGGCGAACCUUUAGUACCGGUUCGUGCCACGAACCGGUACUAAAGAGGCUGUGGCAGGCCGUGGUCAGGCUGGGGCCCCACCAGCACCUUUAGUACCGGUUCAUGCCACAAAUCGGUACUAGAGGUGUUUAGUUGAUUCUUCC
ata-miR1117	UAGUACCGAUUUGUGGCAUGAACC	AAGAAUCAACUAAACACCUCUAGUACCGAUUUGUGGCAUGAACCGGUACUAAAGGUGCUGGUGGGGCCCCAGCCUGACCACGGCCUGCCACAGCCUCUUUAGUACCGGUUCGUGGCACGAACCGGUACUAAAGGUUCGCCACGAACCG
ata-miR1117	UAGUACCGGUCCGUGGCACGAACC	AGGACGACCUUUAGCACCGGUUCGUGCCACGAACCGGUACUAAAGGUGCUGGAGGGGCCCCGGACUGACAACAUUCUGCCACCACUCACUUUAGUACCGGUCCGUGGCACGAACCGGUGCUAAAGGUUGGCCACA
ata-miR1117	UAGCACCGGUUCGUGCCACGAACC	GGUUUAUGUAGGACGACCUUUAGCACCGGUUCGUGCCACGAACCGGUACUAAAGGUGCUGGAGGGGCCCCGGACUGACAACAUUCUGCCACCACUCACUUUAGUACCGGUCCGUGGCACGAACCGGUGCUAAAGGUUGGCCACAAACAGGUAC
ata-miR1117	UAGUACCGGUUCGUGCCACGAACC	UACAAACCUCUAGUACCGGGUUUGUGGUAGGAACCGGUACUAAAGGCGCUGGUGGGCCCCAGUCGGACCACGGCGUGCCACAUCCUCGUUAGUACCGGUUCGUGCCACGAACCGGUACUAAAGGUUCACAACG
ata-miR1117	UAGUACCGGUCCGUGGCACGAACC	AGGACGACCUUUAGCACCGGUUCGUGCCACGAACCGGUACUAAAGGUGAUGGAGGGGCCCCGGACUGACAACAUCCUGCCACCACUCAUUUUUAGUACCGGUCCGUGGCACGAACCGGUGCUAAAGGUUAGCCACA
ata-miR1117	UAGCACCGGUUCGUGCCACGAACC	GGUUUAUGUAGGACGACCUUUAGCACCGGUUCGUGCCACGAACCGGUACUAAAGGUGAUGGAGGGGCCCCGGACUGACAACAUCCUGCCACCACUCAUUUUUAGUACCGGUCCGUGGCACGAACCGGUGCUAAAGGUUAGCCACAAACCGGUAC
ata-miR1117	UAGCACCGGUUCGUGCCACGAACC	GGUUUAUGUACGACGACCUUUAGCACCGGUUCGUGCCACGAACCGGUACUAAAGGUGCUGGAGGGGCCCCAGACUGACAACAUCCUGCCACCACUCACUUUAGUACUGGUCCGUGGCACGAACCGGUGCUAAAGGUUAGCCACGAACCGGUAC
ata-miR1117	UAGUACUGGUCCGUGGCACGAACC	ACGACGACCUUUAGCACCGGUUCGUGCCACGAACCGGUACUAAAGGUGCUGGAGGGGCCCCAGACUGACAACAUCCUGCCACCACUCACUUUAGUACUGGUCCGUGGCACGAACCGGUGCUAAAGGUUAGCCACG
ata-miR1117	UAGUACCGGUUCGUGCCACGAACC	GCCGGUUCGUGUUGAACCUUUAGUACCGGUUCGUGCCACGAACCGGUACUAAAGGGGUGGUGGCAGGCUGGCGUCAGACCGGGGCCCCACGAUCACCUUUAGUACCGAUUCGUGGCACAAACCGGUACUAAAGGGCUAACCUUU
ata-miR1117	UAGUACCGAUUCGUGGCACAAACC	UGUUGAACCUUUAGUACCGGUUCGUGCCACGAACCGGUACUAAAGGGGUGGUGGCAGGCUGGCGUCAGACCGGGGCCCCACGAUCACCUUUAGUACCGAUUCGUGGCACAAACCGGUACUAAAGGGCUAACCUU
ata-miR1117	UAGCACCGGUUCGUGCCACGAACC	GGUUUAUGUAGGACGACCUUUAGCACCGGUUCGUGCCACGAACCGGUACUAAAGGUGCUGGAGGGGCCCCAGACUGACAACAUCCUGCCACCACUCACUUUAGUACCGGUUCGUGGUACGAACCGGUACUAAAGGUUCGUCACGAACCGGUAC
ata-miR1117	UAUUACCGGUUCGUGCCACGAACC	UGCCAAACUUUUAUUACCGGUUCGUGCCACGAACCGGUACUAAAGAGAGUGGUGGCGGGAUGUUGUCAGUCUGGGCCCCCUCCAGCACCUUUAGCACCGGUUCGUAGUACGAACCGGUACUAAAGGUCGUCCUAUAUAAACCCU
ata-miR1117	UAGCACCGGUUCGUAGUACGAACC	UGCCAAACUUUUAUUACCGGUUCGUGCCACGAACCGGUACUAAAGAGAGUGGUGGCGGGAUGUUGUCAGUCUGGGCCCCCUCCAGCACCUUUAGCACCGGUUCGUAGUACGAACCGGUACUAAAGGUCGUCCUAU
ata-miR1117	UAGUACCGGUUCGUGCCACGAACC	AUCAUAUAAUCGACGACCUUUAGUACCGGUUCGUGCCACGAACCGGUACUAAAGGUGCUGGAGGGGCCCCAGACUGACAACAUCCUGACACCACUCUCUUUAGUACCGGUUCGUGGCACAAACCGGUGCUACAGGUCCGCCACGAACCGGUAC
ata-miR1117	UAGUACCGGUUCGUGGCACAAACC	UCGACGACCUUUAGUACCGGUUCGUGCCACGAACCGGUACUAAAGGUGCUGGAGGGGCCCCAGACUGACAACAUCCUGACACCACUCUCUUUAGUACCGGUUCGUGGCACAAACCGGUGCUACAGGUCCGCCACG
ata-miR1117	UAGUACCGGUCCGUGGCACGAACC	ACGACGACCUUUAGCACCGGUUCGUGCCACGAACCGGUACUAAAGGUGCUCGAUGGGCCCCGGACUGACACAUCCUGCCACCACUCACUUUAGUACCGGUCCGUGGCACGAACCGGAGCUAAAGAUUAGCCACG
ata-miR1117	UAGCACCGGUUCGUGCCACGAACC	GGUUUAUGUACGACGACCUUUAGCACCGGUUCGUGCCACGAACCGGUACUAAAGGUGCUCGAUGGGCCCCGGACUGACACAUCCUGCCACCACUCACUUUAGUACCGGUCCGUGGCACGAACCGGAGCUAAAGAUUAGCCACGAACCGGUAC
ata-miR1117	UAGUACCGGUUCGUGGCACGAACC	CAGCCUUCCACCACUCUCUUUAGUACCGGUUCGUGGCACGAACCGGUGCUAAAGGUUCGCCACGAACUGGUACUAAUGAGAGCCGCCCGCCUA
ata-miR1117	UAGUACCGGUUCGUGGCACGAACC	GGUUAGACCUUUAGUCCCGGUUCGAGCCACCAACCGGUACUAAUGUGGGUUUAAGGCAUUAGUACCGGUUCGUGGCACGAACCGUUACUAAAGGUCCAAUUUU
ata-miR1117	UAGUACCGGUUGGUGGCUCGAACC	AAUUGGACCUUUAGUAACGGUUCGUGCCACGAACCGGUACUAAUGCCUUAAACCCACAUUAGUACCGGUUGGUGGCUCGAACCGGGACUAAAGGUCUAACCUU
ata-miR1117	UAGUAACGGUUCGUGCCACGAACC	UAGUUUGAAAAUUGGACCUUUAGUAACGGUUCGUGCCACGAACCGGUACUAAUGCCUUAAACCCACAUUAGUACCGGUUGGUGGCUCGAACCGGGACUAAAGGUCUAACCUUUAGUACCGG
ata-miR1117	UAGCACCGGUUCGUGCCACGAACC	GAGCUCGGGUGGCCGACCUUUAGCACCGGUUCGUGCCACGAACCGGUACUAAAGGUGCUGGAGGGGCCCCGAAUGACAACAUCCUGCCACCACUCACUUUACGUACCGGUCCAUGGCACGAACCGGUGCUAAAGGUCGGCCACGAACCGGUAC
ata-miR1117	UAGUACCGGUCCGUGGCACGAACC	AGGACGACCUUUAGCACCGGUUCGUGCCACGAACCGGUACUAAAGGUGCUGGAGGGGCCCCGGACGUGACAACAUCUUGCCACCACUCACUUUAGUACCGGUCCGUGGCACGAACCGGUUGCUGAAGGUCGGCCAC
ata-miR1117	UAGCACCGGUUCGUGCCACGAACC	GUUUAUAGUAGGACGACCUUUAGCACCGGUUCGUGCCACGAACCGGUACUAAAGGUGCUGGAGGGGCCCCGGACGUGACAACAUCUUGCCACCACUCACUUUAGUACCGGUCCGUGGCACGAACCGGUUGCUGAAGGUCGGCCACGAACCGGUAC
ata-miR1117	UAGUACCGGUCCGUGGCACGAACC	ACGACGACCUUUAGCACCGGUUCGUGCCACGAACCGGUACUAAAGGUGCUGGAGGGGCCCUGGUCUGACAACAUCUUGCCACCACUCAGUUUAGUACCGGUCCGUGGCACGAACCGGUGCUAAAAGGUUAGCCAC
ata-miR1117	UAGCACCGGUUCGUGCCACGAACC	GGUUUAUGUACGACGACCUUUAGCACCGGUUCGUGCCACGAACCGGUACUAAAGGUGCUGGAGGGGCCCUGGUCUGACAACAUCUUGCCACCACUCAGUUUAGUACCGGUCCGUGGCACGAACCGGUGCUAAAAGGUUAGCCACGAACCGGUA
ata-miR1117	UAGUACCGGUUCGUGGCACGAACC	CAAGCCUGCCACCACCUCUUUAGUACCGGUUCGUGGCACGAACCGGUACUAAAGGUUCGCCACGAACUGGUGCUAAUGAUCGCCGCCCGCCUA
ata-miR1117	UAGUACCGGUUCGUGGCACGAACC	GAUCCGGCCACCACUCACUUUAGUACCGGUUCGUGGCACGAACCGGUGCUAAAGGUUCGCCACGAACCGGUACUAAUGAGAGCGGCCCGGCUA
ata-miR1117	UAGUACCGGUUCGUGGCACGAACC	GGCACUUCAUUUAGUACCGGUUCAUGCCCACGAACCGGUACUAAAGAGAAUGGGGCCCGGCCAGCACCUUUAGUACCGGUUCGUGGCACGAACCGGUAGUAAAGAGGUUGUGGC
ata-miR1117	UACUACCGGUUCGUGCCACGAACC	ACAGCCUGCCACAACCUCUUUACUACCGGUUCGUGCCACGAACCGGUACUAAAGGUGCUGGCCGGGCCCCAUUCUCUUUAGUACCGGUUCGUGGGCAUGAACCGGUACUAAAUGAAGUGCCGGUGUAACAGA
ata-miR1117	UAGUACCGGUCCGUGGCACGAACC	ACGACGACCUUUAGCACCGGUUCGUGCCACGAACCGGUACUAAAGGUGUUGGAGGGGCCCCGGACUGACAACAUCCUGCCACCACCCACUUUAGUACCGGUCCGUGGCACGAACCGGUGCUAAAGGUUAGCCACG
ata-miR1117	UAGCACCGGUUCGUGCCACGAACC	GGUUUAUGUACGACGACCUUUAGCACCGGUUCGUGCCACGAACCGGUACUAAAGGUGUUGGAGGGGCCCCGGACUGACAACAUCCUGCCACCACCCACUUUAGUACCGGUCCGUGGCACGAACCGGUGCUAAAGGUUAGCCACGAACCGGUAC
ata-miR1117	UAGUACCGGUUCGUGGCACGAACC	UGGCGAACCUUUAACACCGGUUCGUGCCACGAACCGGUACUAAUGAGGCUGUGGCCCCACGAGCACCUUUAGUACCGGUUCGUGGCACGAACCGGUACUAGAGUUUCUACUAA
ata-miR1117	UAGUACCGGUCCGUGGCACGAACC	AGGACGACCUUUAGCACCGGUUCGUGCCACGAACCGGUACUAAAGGUGUUGGAGGGUCCCCGGACUGACAACAUUCCGCCACCACUUACUUUAGUACCGGUCCGUGGCACGAACCGAUGCUAAAGGUCGGCCAUG
ata-miR1117	UAGCACCGGUUCGUGCCACGAACC	GGUUUAUGUAGGACGACCUUUAGCACCGGUUCGUGCCACGAACCGGUACUAAAGGUGUUGGAGGGUCCCCGGACUGACAACAUUCCGCCACCACUUACUUUAGUACCGGUCCGUGGCACGAACCGAUGCUAAAGGUCGGCCAUGAAGCGGUAC
ata-miR1117	UAGUACCGGUUCGUGGCACGAACC	AGUAAGAACUCUAGUACCGGUUCAUCCCACGAACCGGUACUAAAGGUGCUCGUGGGGCCACGAGCCUCAUUUAGUACCGGUUCGUGGCACGAACCGGUGCUAAAGGUUCG
ata-miR1117	UAGUACCGGUUCGUGGGAUGAACC	CGAACCUUUAGCACCGGUUCGUGCCACGAACCGGUACUAAAUGAGGCUCGUGGCCCCACGAGCACCUUUAGUACCGGUUCGUGGGAUGAACCGGUACUAGAGUUCUUACUAA
ata-miR1117	UAGCACCGGUUCGUGCCACGAACC	CGAACCUUUAGCACCGGUUCGUGCCACGAACCGGUACUAAAUGAGGCUCGUGGCCCCACGAGCACCUUUAGUACCGGUUCGUGGGAUGAACCGGUACUAGAGUUCUUACUAAGCUGUUUUU
ata-miR1117	UAGUACCGGUUCAUCCCACGAACC	AAACAGCUUAGUAAGAACUCUAGUACCGGUUCAUCCCACGAACCGGUACUAAAGGUGCUCGUGGGGCCACGAGCCUCAUUUAGUACCGGUUCGUGGCACGAACCGGUGCUAAAGGUUCG
ata-miR1117	UAGUACCGGUUCGUGGCACGAACC	CAUCCUGCCACCACUCACUUUAGUACCGGUUCGUGGCACGAACCGGUGCUAAAGGUUCGCCACGAACCGGUACUAAUGAGAGCGGCCGGCUAG
ata-miR1117	UAGUACCGGUUCGUGGCACGAACC	AGGACGACCUUUAGUACCGGUUCGUGACACAAACCGGUACUAAAGGUGCUGGAGGGGCCCCAGACUGACAACAUCCUGCCACCACUCACUUUAGUACCGGUUCGUGGCACGAACCGGUGCUAAAGGUUCGCCACG
ata-miR1117	UAGUACCGGUUCGUGACACAAACC	GGUUUAUGUAGGACGACCUUUAGUACCGGUUCGUGACACAAACCGGUACUAAAGGUGCUGGAGGGGCCCCAGACUGACAACAUCCUGCCACCACUCACUUUAGUACCGGUUCGUGGCACGAACCGGUGCUAAAGGUUCGCCACGAACCGGUAC
ata-miR1117	UAGUACCGGUCCGUGGCACGAACC	AGGACGACCUUUAGCACCGGUUCGUGCCACGAACCGGUACUAAAGGUGCUGGAGGGGCCCCGGACUGACAACAUCCUGCCACCACUCAUUUUAGUACCGGUCCGUGGCACGAACCGGUGCUAAAGGUCGGCCACA
ata-miR1117	UAGCACCGGUUCGUGCCACGAACC	GGUUUAUGUAGGACGACCUUUAGCACCGGUUCGUGCCACGAACCGGUACUAAAGGUGCUGGAGGGGCCCCGGACUGACAACAUCCUGCCACCACUCAUUUUAGUACCGGUCCGUGGCACGAACCGGUGCUAAAGGUCGGCCACAAACCGGUAC
ata-miR1117	UAGUACCGGUCCGUGGCACGAACC	AGGACGACCUUUAGCACCGGUUCGUGCCACGAACCGGUACUAAAGGUGCUGGAGGGGCCCCGGACUGACAACAUCCUGCCACCACUCAUUUUAGUACCGGUCCGUGGCACGAACCGGUGCUAAAGGUCGGCCACA
ata-miR1117	UAGCACCGGUUCGUGCCACGAACC	GGUUUAUGUAGGACGACCUUUAGCACCGGUUCGUGCCACGAACCGGUACUAAAGGUGCUGGAGGGGCCCCGGACUGACAACAUCCUGCCACCACUCAUUUUAGUACCGGUCCGUGGCACGAACCGGUGCUAAAGGUCGGCCACAAACCGGUAC
ata-miR1117	UAGUACCGGUCUGUGGCACGAACC	AGGAUGACCUUUAGCACCGGUUCGUGCCACGAACCGGUACUAAAGGUGCUGGAGGGCCCCCGGACUGACAACAUCCUGCCACCACUCACUUUAGUACCGGUCUGUGGCACGAACCGGUGCUAAAGGUCGGCCACG
ata-miR1117	UAGCACCGGUUCGUGCCACGAACC	GGUUUAUGUAGGAUGACCUUUAGCACCGGUUCGUGCCACGAACCGGUACUAAAGGUGCUGGAGGGCCCCCGGACUGACAACAUCCUGCCACCACUCACUUUAGUACCGGUCUGUGGCACGAACCGGUGCUAAAGGUCGGCCACGAACCGGUAC
ata-miR1117	UAGUACCGGUUCGUGGCACAAACC	ACGACGACCUUUAGUACCGGUUCGUGCCACGAACCGGUACUAAAGGUGCUGGAGGGGCCCCAGACUGACAACAUCCUGACACCACUCUCUUUAGUACCGGUUCGUGGCACAAACCGGUGCUACAGGUCCGCCACG
ata-miR1117	UAGUACCGGUUCGUGGCACGAACC	UUCCACCCUUUGGUCCCCGGUUGGUGCCACGAACCGGUACUAAUGAGGCUGUGGCCCCACGAGCACCUUUAGUACCGGUUCGUGGCACGAACCGGUACUAGAGUUUCUUACUA
ata-miR1117	UAGUACCGGUUCGUGGCACCAACC	GUAAGAAACUCUAGUACCGGUUCGUGCCACGAACCGGUACUAAAGGUGCUCGUGGGGCCACAGCCUCAUUAGUACCGGUUCGUGGCACCAACCGGGGACCAAAGGGUGGAAUU
ata-miR1117	UAGUACCGGUUCGUGGCACCAACC	AAUGGGACCUUUAGUCCCGGUUGGUGCCACGAACCGGGACUAAAGGGUGCGAUGCCCAUUAGUACCGGUUCGUGGCACCAACCGGUACUAAAGGUUAGACCUU
ata-miR1117	UAGUACCGGUUCGUGCCACGAACC	GGUUAGACCUUUAGUCCCGGUUCGAGCCACCAACCGGUACUAAUGGGGUUUGAGGCAUUAGUACCGGUUCGUGCCACGAACCGGUACUAAAGGUCCCAUUUU
ata-miR1117	UAGUCCCGGUUCGUGGCACCAACC	GGUCUAACCUUUAGUACCGGUUGGUGCCACGAACCGGUACUAAUGGGCAUCGCACCCUUUAGUCCCGGUUCGUGGCACCAACCGGGACUAAAGGUCCCAUUUG
ata-miR1117	UAGUACCGGUUGGUGGCUCGAACC	AAUGGGACCUUUAGUACCGGUUCGUGGCACGAACCGGUACUAAUGCCUCAAACCCCAUUAGUACCGGUUGGUGGCUCGAACCGGGACUAAAGGUCUAACCUU
ata-miR1117	UAGUCCCGGUUGGUGCCACGAACC	CCCGGUUCAAAUGGGACCUUUAGUCCCGGUUGGUGCCACGAACCGGGACUAAAGGGUGCGAUGCCCAUUAGUACCGGUUCGUGGCACCAACCGGUACUAAAGGUUAGACCUUUAGUCCCGG
ata-miR1117	UAGUACCAGUUCGUGGCACGAACC	AGGACGACCUUUAGCACCGGUUCGUGCCACGAACCGGUACUAAAGGUGCUGGAGGGUCCCCGGACUGACAACAUCCUGCCACCACUCACUUUAGUACCAGUUCGUGGCACGAACCGGUGCUAAAGGUUCGCCACG
ata-miR1117	UAGCACCGGUUCGUGCCACGAACC	GGUUUAUGCAGGACGACCUUUAGCACCGGUUCGUGCCACGAACCGGUACUAAAGGUGCUGGAGGGUCCCCGGACUGACAACAUCCUGCCACCACUCACUUUAGUACCAGUUCGUGGCACGAACCGGUGCUAAAGGUUCGCCACGAACCGGUAC
ata-miR1117	UAGUACCGGUUCGUGGCACGAACC	CGGGGCCCCACGAUCACCUUUAGUACCGGUUCGUGGCACGAACCGGUACUAAAGGGCUAACCUUUACUACCGGUUCGUGCCAUGAACCGGGACUAAAGGGAUCUGACCUAUAGUCCC
ata-miR1117	UAGUACCGGUUCGUGCCACGAACC	UCAGAUCCCUUUAGUCCCGGUUCAUGGCACGAACCGGUAGUAAAGGUUAGCCCUUUAGUACCGGUUCGUGCCACGAACCGGUACUAAAGGUGAUCGUGG
ata-miR1117	UAGUCCCGGUUCAUGGCACGAACC	GACUAUAGGUCAGAUCCCUUUAGUCCCGGUUCAUGGCACGAACCGGUAGUAAAGGUUAGCCCUUUAGUACCGGUUCGUGCCACGAACCGGUACUAAAGGUGAUCGUGGGGCCCCGGC
ata-miR1117	UACUACCGGUUCGUGCCAUGAACC	ACGAUCACCUUUAGUACCGGUUCGUGGCACGAACCGGUACUAAAGGGCUAACCUUUACUACCGGUUCGUGCCAUGAACCGGGACUAAAGGGAUCUGACC
ata-miR1117	UAGCACGGGUUCGUGCCACGAACC	GGUUUAUGUAGGACGACCUUUAGCACGGGUUCGUGCCACGAACCGGUACUAAAGGUGCUGGAGGGGCCCCGGACUGACAACAUUCUGCAACCACUCACUUUAGUACCGGUUCGUGGCACGAACCGGUGCUAAAGGUUCGCCACGCACCGGUAC
ata-miR1117	UAGUACCGGUUCGUGGCACGAAAC	AGUAGAAACUCUAGUACCGGUUCGUGCCACGAACCGGUACUAAGGGUGCUCGUGGGGCCACAGCCUCAUUAGUACCGGUUCGUGGCACGAAACGGUGCUAAAGGUUCGCCACA
ata-miR1117	UAGUACCGGUUCGUGCCACGAACC	AAAUAGCUUAGUAGAAACUCUAGUACCGGUUCGUGCCACGAACCGGUACUAAGGGUGCUCGUGGGGCCACAGCCUCAUUAGUACCGGUUCGUGGCACGAAACGGUGCUAAAGGUUCGCCACAAACCGGUAC
ata-miR1117	UAGUACCGGUCCGUGGCACGAACC	AGGACGACCUUUAGCACCGGUUCGUGCCACGAACCGGUACUAAAGGUGCUGGAGGGGCCCUGGACUGACAACAUCCUGCCACCACUCACUUUAGUACCGGUCCGUGGCACGAACCGGUGCUAAAGGUCGGCCACG
ata-miR1117	UAGCACCGGUUCGUGCCACGAACC	GUUUAUGUAGGACGACCUUUAGCACCGGUUCGUGCCACGAACCGGUACUAAAGGUGCUGGAGGGGCCCUGGACUGACAACAUCCUGCCACCACUCACUUUAGUACCGGUCCGUGGCACGAACCGGUGCUAAAGGUCGGCCACGAAACGGUAC
ata-miR1117	UAGUACCGGUUCGUGGCACGAACC	AGGACGACCUUUAGUACCGGUUCGUGACACAAACCGGUACUAAAGGUGCUGGAGGGGCCCCAGACUGACAACAUCCUGCCACCACUCACUUUAGUACCGGUUCGUGGCACGAACCGGUGCUAAAGGUUCGCCAUG
ata-miR1117	UAGUACCGGUUCGUGACACAAACC	GGUUUAUGUAGGACGACCUUUAGUACCGGUUCGUGACACAAACCGGUACUAAAGGUGCUGGAGGGGCCCCAGACUGACAACAUCCUGCCACCACUCACUUUAGUACCGGUUCGUGGCACGAACCGGUGCUAAAGGUUCGCCAUGAACCGGUAC
ata-miR1117	UAGUACCGGUCCGUGGCACGAACC	AGGACGACCUUUAGCACCGGUUCGUGCCACGAACCGGUACUAAAGGUGCUGGAGGGGCCCUGGACUGACAACAUCCUGCCACCACUCACUUUAGUACCGGUCCGUGGCACGAACCGGUGCUAAAGGUCGGCCACG
ata-miR1117	UAGCACCGGUUCGUGCCACGAACC	GGUUUAUGUAGGACGACCUUUAGCACCGGUUCGUGCCACGAACCGGUACUAAAGGUGCUGGAGGGGCCCUGGACUGACAACAUCCUGCCACCACUCACUUUAGUACCGGUCCGUGGCACGAACCGGUGCUAAAGGUCGGCCACGAAACGGUAC
ata-miR1117	UAGUACCGGUUCGUGGCACGAACC	UGGCCGACCUUUAGCACCGGUUCAUGCAACGGACCGGUACUAAAGUGAGUGGUGGCAGGAUGUUGUCAGUCCGGGGCCCUCCAGCAUCUUUAGUACCGGUUCGUGGCACGAACCGGUGCUAAAGGUCGUCCUAC
ata-miR1117	UAGCACCGGUUCGUGCCACGAACC	GGUUUAUGUAGGACGACCUUUAGCACCGGUUCGUGCCACGAACCGGUACUAAAGAUGCUGGAGGGCCCCGGACUGACAACAUCCUGCCACCACUCACUUUAGUACCGGUCCGUUGCAUGAACCGGUGCUAAAGGUCGGCCACGAACCGGUAC
ata-miR1117	UAGUACCGGUCCGUUGCAUGAACC	AGGACGACCUUUAGCACCGGUUCGUGCCACGAACCGGUACUAAAGAUGCUGGAGGGCCCCGGACUGACAACAUCCUGCCACCACUCACUUUAGUACCGGUCCGUUGCAUGAACCGGUGCUAAAGGUCGGCCACG
ata-miR1117	UAGUACCGGUUCGUGGCACCAACA	GUAAGAAACUCUAGUACCGGUUCGUGCCACGAACCGGUACUAAAGGUGCUCGUGGGGCCACAGCCUCAUUAGUACCGGUUCGUGGCACCAACAGGGACCAAAGGGUGGAAUUG
ata-miR1117	UAGCACCGGUUCGUGCCACGAACC	GGUUUANGUAGGACGACCUUUAGCACCGGUUCGUGCCACGAACCGGUACUAAAGGUGCUGGAGGGGCCCCGGACUGACAACAUCCUGCCACCACACACUUCAGUACCGGUCCGUGGCACGGAACCGGUGCUAAAGGUCGGCCACGAACCGGUAC
ata-miR1117	UAGUACCGGUUCGUGGCACGAACC	AUUCCACCCUUUGGUCCCGGUUGGUGCCACGAACCGGUACUAAUGAGGCUGUGGCCCCACGAGCACCUUUAGUACCGGUUCGUGGCACGAACCGGUACUAGAGUUUCUUACUA
ata-miR1117	UAGUACCGGUUCGUGGCACCAACC	GUAAGAAACUCUAGUACCGGUUCGUGCCACGAACCGGUACUAAAGGUGCUCGUGGGGCCACAGCCUCAUUAGUACCGGUUCGUGGCACCAACCGGGACCAAAGGGUGGAAUUG
ata-miR1117	UAGUACCGGUUCGUGGCACGAACC	GGUUAGACCUUUAGUCCCGGUUCGAGCCACCAACCGGUACUAAUGUGGGUUUAAGGCAUUAGUACCGGUUCGUGGCACGAACCGUUACUAAAGGUCCAAUUUU
ata-miR1117	UAGUACCGGUUGGUGGCUCGAACC	AAUUGGACCUUUAGUAACGGUUCGUGCCACGAACCGGUACUAAUGCCUUAAACCCACAUUAGUACCGGUUGGUGGCUCGAACCGGGACUAAAGGUCUAACCUU
ata-miR1117	UAGUAACGGUUCGUGCCACGAACC	UAGUUUGAAAAUUGGACCUUUAGUAACGGUUCGUGCCACGAACCGGUACUAAUGCCUUAAACCCACAUUAGUACCGGUUGGUGGCUCGAACCGGGACUAAAGGUCUAACCUUUAGUACCGG
ata-miR1117	UAGUACCGGCUCGUGGCACGAACC	AGGACGACCUUUAGUACCGGUUCGUGGCACGAACCGGUACUAAAGGUGCUCGAGGGGCCCCAGACUGACAACACCCUGCCACCACUCUCUUUAGUACCGGCUCGUGGCACGAACCGGUGCUAAAAGUUCUGAACG
ata-miR1117	UAGUACCGGUUGGUGGCUCGAACC	AUUGGNACCUUUAGUAACGGUUCGUGCCACGAACCGGUACUAAUGNCCUUAAACCCACAUUAGUACCGGUUGGUGGCUCGAACCGGGACUAAAGGUNCUAACCU
ata-miR1117	UAGUAACGGUUCGUGCCACGAACC	AGAAAUUGGNACCUUUAGUAACGGUUCGUGCCACGAACCGGUACUAAUGNCCUUAAACCCACAUUAGUACCGGUUGGUGGCUCGAACCGGGACUAAAGGUNCUAACCUUUAGUACCG
ata-miR1117	UAGUACCGGUUCGUGGCACGAACC	CAUCCUGCCACCACUCACUUUAGUACCGGUUCGUGGCACGAACCGGUGCUAAAGGUUCGCCACGAACCGGUACUAAUGAGAGCGGCCGGCUAG
ata-miR1117	UAGUACCGGUUCGUGGCACCAACC	CUAAAGGGUGCGAUGCCCAUUAGUACCGGUUCGUGGCACCAACCGGUACUAAAGGUUAGACCUUUAGUCCCGGUUCGAGCCACCAACCGGUACUAAUGGGUUUUGAGGCAUUAGUAC
ata-miR1117	UAGUACCGGUUGGUGCCACGAACC	UCAAAACCCAUUAGUACCGGUUGGUGGCUCGAACCGGGACUAAAGGUCUAACCUUUAGUACCGGUUGGUGCCACGAACCGGUACUAAUGGGCAUCGCAC
ata-miR1117	UAGUACCGGUUGGUGGCUCGAACC	ACUAAUGCCUCAAAACCCAUUAGUACCGGUUGGUGGCUCGAACCGGGACUAAAGGUCUAACCUUUAGUACCGGUUGGUGCCACGAACCGGUACUAAUGGGCAUCGCACCCUUUAGUC
ata-miR1117	UAGUACCGGUUCGUGGCACGAACU	CAUCCUGCCACCACUCUCUUUAGUACCGGUUCGUGGCACGAACUGGUGCUAAAGGUUCGCCACGAACCGGUACUACUGAGAGCGGCCCGCCUA
ata-miR1117	UAGUACCGGUUCGUGGCACCAACC	UAAAAAAGCAUUAAUCCCGGUUCGGUGCCACAACCGGGACUAAAGGGUGCGAUGCCCAUUAGUACCGGUUCGUGGCACCAACCGGUACUAAUGGGGUUUGAGG
ata-miR1117	UAGUACCGGUUGGUGCCACGAACC	ACUAAUGCCUCAAACCCCAUUAGUACCGGUUGGUGCCACGAACCGGUACUAAUGGGCAUCGCACCCUUUAGUCCCGGUUGUGGCACCGAACCGGGAUUAAUGCUUUUUUACUGGCCGAACC
ata-miR1117	UAGUACCGGUUCGUGGCACCAACC	AAUGGGACCUUUAGUCCCGGUUGGUGCCACGAAUCGGGACUAAAGGGUGCGAUGCCCAUUAGUACCGGUUCGUGGCACCAACCGGUACUAAAGGUUAGAGCUU
ata-miR1117	UAGUACCGGUUCAUGGCACGAACC	GGUUAGAGCUUUAGUCCCGGUUCGAGCCACCAACCGGUACUAAUGGGGUUUGAGGCAUUAGUACCGGUUCAUGGCACGAACCGGUACUAAAGGUCCCAUUUU
ata-miR1117	UAGUACCGGUUGGUGGCUCGAACC	AAUGGGACCUUUAGUACCGGUUCGUGCCAUGAACCGGUACUAAUGCCUCAAACCCCAUUAGUACCGGUUGGUGGCUCGAACCGGGACUAAAGCUCUAACCUU
ata-miR1117	UAGUCCCGAUUCGUGGCACCAACC	GCUCUAACCUUUAGUACCGGUUGGUGCCACGAACCGGUACUAAUGGGCAUCGCACCCUUUAGUCCCGAUUCGUGGCACCAACCGGGACUAAAGGUCCCAUUUG
ata-miR1117	UAGUACCGGUUCAUGGCACGAACC	GGUUAGACCUUUAGUCCCGGUUCGAGCCACCAACCGGUACUAAUGGGGUUUGAGCCAUUAGUACCGGUUCAUGGCACGAACCGGUACUAAAGGUCCCAUUUU
ata-miR1117	UAGUACCGGUUCGUGGCACCAACC	AUGGGGCCUUUAGUCCCCGGUUGGUGCCACGAACCGGGACUAAAGAGUGCGAUGCCCAUUAGUACCGGUUCGUGGCACCAACCGGUACUAAAGGUUAGACCUU
ata-miR1117	UAGUACCGGUUCGUGCCAUGAACC	GAGUUUGAAAAUGGGACCUUUAGUACCGGUUCGUGCCAUGAACCGGUACUAAUGGCUCAAACCCCAUUAGUACCGGUUGGUGGCUCGAACCGGGACUAAAGGUCUAACCUUUAGUACCGG
ata-miR1117	UAGUACCGGUUGGUGGCUCGAACC	AAUGGGACCUUUAGUACCGGUUCGUGCCAUGAACCGGUACUAAUGGCUCAAACCCCAUUAGUACCGGUUGGUGGCUCGAACCGGGACUAAAGGUCUAACCUU
ata-miR1117	UAGUACCGGUUGGUGCCACGAACC	GGGACUAAAGGUCUAACCUUUAGUACCGGUUGGUGCCACGAACCGGUACUAAUGGGCAUCGCACUCUUUAGUCCCGGUUCGUGGCACCAACCGGGGACUAAAGGCCCCAUUUGAACCGGGAC
ata-miR1117	UAGUCCCGGUUCGUGGCACCAACC	GGUCUAACCUUUAGUACCGGUUGGUGCCACGAACCGGUACUAAUGGGCAUCGCACUCUUUAGUCCCGGUUCGUGGCACCAACCGGGGACUAAAGGCCCCAUUU
ata-miR1117	UAGUACCGGUUCGUGGCACCAACC	AAUGGGACCUUUAGUCCCGGUUGGUGCCACGAACCGGGACUAAAGGGUGCGAUGCCCAUUAGUACCGGUUCGUGGCACCAACCGGUACUAAAGGUUAGACCUU
ata-miR1117	UAGUCCCGGUUCGUGGCACCAACC	GGUCUAACCUUUAGUACCGGUUGGUGCCACGAACCGGUACUAAUGGGCAUCGCACCCUUUAGUCCCGGUUCGUGGCACCAACCGGGACUAAAGGUCCCAUUUG
ata-miR1117	UAGUACCGGUUGGUGCCACGAACC	GGGACUAAAGGUCUAACCUUUAGUACCGGUUGGUGCCACGAACCGGUACUAAUGGGCAUCGCACCCUUUAGUCCCGGUUCGUGGCACCAACCGGGACUAAAGGUCCCAUUUGAACCGGGAC
ata-miR1117	UAGUCCCGGUUGGUGCCACGAACC	CCCGGUUCAAAUGGGACCUUUAGUCCCGGUUGGUGCCACGAACCGGGACUAAAGGGUGCGAUGCCCAUUAGUACCGGUUCGUGGCACCAACCGGUACUAAAGGUUAGACCUUUAGUCCCGG
ata-miR1117	UAGUACCGGUUCGUGGCACCAACC	AAUUGCACCAUUAGUACCGGUUCGUGGCCACGAACCGGUACUAAUGGGCAUCGCAACCUUUAGUACCGGUUCGUGGCACCAACCGGGACUAAAGGUCCAUUUGA
ata-miR1117	UAGUACCGGCUCGUGGCACGAACC	AGGACGACCUUUAGUACCGGUUCGUGCCUCGAACCGGUACUAAAGGUGCUGGAGGGCCCCAGUCUGACAACAUUCCUGCCACCACUCUCUUUAGUACCGGCUCGUGGCACGAACCGGUGCUAAAAGUUCGG
ata-miR1117	UAGCACCGGUUCGUGACACGAACC	UACCGGUUCGUGGCGACCUUUAGCACCGGUUCGUGACACGAACCGGUACUAAAGUGAGUGGUGGCAGGAUGUCGUCAGUCCGGGGCCCUCCAGCACCUUUAGUACCGGUUUGUGUCAUGAACCGGUACUAAAGGUCGCCCUACAUAAACCCU
ata-miR1117	UAGUACCUGUUCGUGGCACGAACC	UUUGGUCCCGGUUGGUGCCACGAAACCGGUACUAAUGAGGCUGUGGCCCCACGAGCACCUUUAGUACCUGUUCGUGGCACGAACCGGUACUAGAGUUUCUUACUA
ata-miR1117	UAGUACCGGUUCAUGCCACGAACC	ACCGGUUCAGUGCGAACCUUUAGUACCGGUUCAUGCCACGAACCGGUACUAAAGGGGUUGGCCGGUCCCCAGCCCCUUUAGUACCGGUUCGUGGCAUGAACCGGUAGUAAAGAGGUUGUGGCAGGCUGUUU
ata-miR1117	UAGUACCGGUUCGUGACACGAACC	CUAAGAAACUAUAGUACUGGUUCGUGGCACGAACCGGUACUAAAGGUGCCCGUGGGGCCCCAGCCUGACCAUAGCCUGACGCAGCAUCAUUAGUACCGGUUCGUGACACGAACC
ata-miR1117	UAGUACCGGUUCGUGCCACGAACC	GGUUCGUGUCACGAACCGGUACUAAUGAUGCUGCGUCAGGCUAUGGUCAGGCUGGGGCCCCACGGGCACCUUUAGUACCGGUUCGUGCCACGAACCAGUACUAUAGUUUCUUAGUA
ata-miR1117	UAGUACCGGCUCGUGGCACGAACC	AGGACGACCUUUAGUACCGGUUCGUGCCUCGAACGGUACUAAAGGUGCUGGAGGGGCCCCAGUCUGACAACAUCCUGCCACCACUCUCUUUUAGUACCGGCUCGUGGCACGAACCGGUGCUAAAAGUUCGGCAUG
ata-miR1117	UAGUACCGGUUCGUGGCACAAACC	UCACCUUUAGUACCGGUUCGUGGCACAAACCGGUACUAAAGGGCUAACCUUUAGUACCAGUUCAUGCCAUGAACCGGGACUAAAGGGGUCUGACCUAUAGUCCC
ata-miR1117	UAGUACCGGUUUGUGCCACGAACC	UCAGACCCCUUUAGUCCCGGUUCAUGGCAUGAACUGGUACUAAAGGUUAGCCCUUUAGUACCGGUUUGUGCCACGAACCGGUACUAAAGGUGA
ata-miR1117	UAGUACCGGUUCGUGGCACGAAAC	UGGCCGACCUUUAGCACCGGUUCGUGCCACGGACCGGUACUAAAGUGAGUGGUGGCAGGAUGNGUCAGUCCGGGGCCCUCCAGNACCUUAGUACCGGUUCGUGGCACGAAACGGUGCUAAAGGUCGUCCUAC
ata-miR1117	UAGUACCGGUCCGUGGCACGAACC	AGGACGACCUUUAGCACCGUUUCGUGCCACGAACCGGUACUAAGGUNCUGGAGGGCCCCGGACUGACNCAUCCUGCCACCACUCACUUUAGUACCGGUCCGUGGCACGAACCGGUGCUAAAGGUCGGCCACG
ata-miR1117	UAGCACCGUUUCGUGCCACGAACC	GGUUUAUGUAGGACGACCUUUAGCACCGUUUCGUGCCACGAACCGGUACUAAGGUNCUGGAGGGCCCCGGACUGACNCAUCCUGCCACCACUCACUUUAGUACCGGUCCGUGGCACGAACCGGUGCUAAAGGUCGGCCACGAACCGGUAC
ata-miR1117	UAGCACCGGUUCGUGCCACGGACC	ACCGGUUCGUGGCCGACCUUUAGCACCGGUUCGUGCCACGGACCGGUACUAAAGUGAGUGGUGGCAGGAUGNGUCAGUCCGGGGCCCUCCAGNACCUUAGUACCGGUUCGUGGCACGAAACGGUGCUAAAGGUCGUCCUACAUAAACCCU
ata-miR1117	UAGUACCGGUUCAUGGCACGAACC	UGGCCGACCUUUAGCACCGGUUCGUGCCACGGACCGGUACUAAAGUGAGUGGUGGCAGGAUGUUGUUAGUCCGGGGCCGCUCCAGCACCUUUAGUACCGGUUCAUGGCACGAACCGGUGCUAAAGGUCCGUCCUA
ata-miR1117	UAGUACCGGUCCGUGGCACGAACC	GGACGGACCUUUAGCACCGGUUCGUGCCAUGAACCGGUACUAAAGGUGCUGGAGCGGCCCCGGACUAACAACAUCCUGCCACCACUCACUUUAGUACCGGUCCGUGGCACGAACCGGUGCUAAAGGUCGGCCACG
ata-miR1117	UAGCACCGGUUCGUGCCAUGAACC	GUUUAUGUAGGACGGACCUUUAGCACCGGUUCGUGCCAUGAACCGGUACUAAAGGUGCUGGAGCGGCCCCGGACUAACAACAUCCUGCCACCACUCACUUUAGUACCGGUCCGUGGCACGAACCGGUGCUAAAGGUCGGCCACGAACCGGUAC
ata-miR1117	UAGCACCGGUUCGUGCCACGGACC	ACCGGUUCGUGGCCGACCUUUAGCACCGGUUCGUGCCACGGACCGGUACUAAAGUGAGUGGUGGCAGGAUGUUGUUAGUCCGGGGCCGCUCCAGCACCUUUAGUACCGGUUCAUGGCACGAACCGGUGCUAAAGGUCCGUCCUACAUAAACCC
ata-miR1117	UAGUACCGGUUCAUGGCACGAACC	GUUAGACCUUUAGUCCCCGGUUGGUGCCACCAACCGGUACUAAUGGGCUUUGAGGCAUUAGUACCGGUUCAUGGCACGAACCGGUACUAAAGGUCCCAUUUU
ata-miR1117	UAGUACCGGUUCGUGCCAUGAACC	NAGUUUGAAAAUGGGACCUUUAGUACCGGUUCGUGCCAUGAACCGGUACUAAUGCCUCAAAGCCCAUUAGUACCGGUUGGUGGCACCAACCGGGGACUAAAGGUCUAACCCUUUAG
ata-miR1117	UAGUACCGGUUGGUGGCACCAACC	AAUGGGACCUUUAGUACCGGUUCGUGCCAUGAACCGGUACUAAUGCCUCAAAGCCCAUUAGUACCGGUUGGUGGCACCAACCGGGGACUAAAGGUCUAACCC
ata-miR1117	UAGUUCCGGUUCGUGGCACGAACC	CAAGCCUGCCACCACGUCUUUAGUUCCGGUUCGUGGCACGAACCGGUACUACAGGUUCGCCACGAACCGGUACUAAUGAUUGCCGCCUGCCUA
ata-miR1117	UAGUACCGGCUCGUGGCACGAACC	AGUACCGGUUCGUGCCUCGAACCGGUACUAAAGGUGCUGGAGGGGCCCCAGUCUGACAAAAUCCUGCCACCACUCUCUUAGUACCGGCUCGUGGCACGAACCGGUGCCAAAAGUUCGGCACG
ata-miR1117	UAGUACCGGUCCGUGGCACGAACC	ACAUCCUGCCACCACUCACUUAGUACCGGUCCGUGGCACGAACCGGUGCUAAAGGUUCGCCACGAACCGGUACUAAUGCACACAUUAGUGCCG
ata-miR1117	UAGUACCGGUUCAUGGCACGAACC	GGUGCAUCUCUAGUCCCGGUUCGUGGCAUGAACCGGUACUAAAGGUGUUGGUGGGGCCCCAGCCUGACAACAGCCUGCCACCACCUCUUUAGUACCGGUUCAUGGCACGAACCAGUACUAAAGGUUCUCCACA
ata-miR1117	UAGUACCGGUUCAUGCCACGAACC	UGGAGAACCUUUAGUACUGGUUCGUGCCAUGAACCGGUACUAAAGAGGUGGUGGCAGGCUGUUGUCAGGCUGGGGCCCCACCAACACCUUUAGUACCGGUUCAUGCCACGAACCGGGACUAGAGAUGCACC
ata-miR1117	UAGUACUGGUUCGUGCCAUGAACC	ACCGGUUUGUGGAGAACCUUUAGUACUGGUUCGUGCCAUGAACCGGUACUAAAGAGGUGGUGGCAGGCUGUUGUCAGGCUGGGGCCCCACCAACACCUUUAGUACCGGUUCAUGCCACGAACCGGGACUAGAGAUGCACC
ata-miR1117	UAGUACCGGUUCAUGGCACGAACC	GGUUAGACCUUUAGUCCCGGUUCGAGCCACCAACCGGUACUAAUGGGGUUUGAGGCAUUAGUACCGGUUCAUGGCACGAACCGGUACUAAAGGUCCCAUUUU
ata-miR1117	UAGUCCCGGUUCGUGGCACCAACC	CUAAAGGUCUAACCUUUAGACCGGUGGUGCCACGAACCGGUACUAAUGGGCAUCGUACCCUUUAGUCCCGGUUCGUGGCACCAACCGGGACUAAAGGUCCCAUUUG
ata-miR1117	UAGUACCGGUUGGUGGCUCGAACC	AAUGGGACCUUUAGUACCGGUUCGUGCCAUGAACCGGUACUAAUGCCUCAAACCCCAUUAGUACCGGUUGGUGGCUCGAACCGGGACUAAAGGUCUAACCUU
ata-miR1117	UAGUCCCGGUUGGUGCCACGAACC	GGUUCAAAUGGGACCUUUAGUCCCGGUUGGUGCCACGAACCGGGACUAAAGGGUACGAUGCCCAUUAGUACCGGUUCGUGGCACCACCGGUCUAAAGGUUAGACCUUUAGUCCCGG
ata-miR1117	UAGUACCGGUUCAUGGCACGAACC	GGUUAGACCUUUAGUCCCGGUUCGAGCCACCAACCGGUACUAAUGGGGUUUGAGGCAUUAGUACCGGUUCAUGGCACGAACCGGUACUAAAGGUCCCAUUUU
ata-miR1117	UAGUACCGGUUGGUGGCUCGAACC	AAUGGGACCUUUAGUACCGGUUCGUGCCAUGAACCGGUACUAAUGCCUCAAACCCCAUUAGUACCGGUUGGUGGCUCGAACCGGGACUAAAGGUCUAACCUU
ata-miR1117	UAGUACCGGUUCGUGCCAUGAACC	GAGUUUGAAAAUGGGACCUUUAGUACCGGUUCGUGCCAUGAACCGGUACUAAUGCCUCAAACCCCAUUAGUACCGGUUGGUGGCUCGAACCGGGACUAAAGGUCUAACCUUUAGUACCGG
ata-miR1117	UAGUACCGGUUCGUGGCACGAAAC	GGUUAGCCCUUUAGUACCGGUUUGUGCCACGAACCGGUACUAAAGGUGAUCGUGGGGCCCCGGCCUGACGCCAGCCUGCCACCACCCCUUUAGUACCGGUUCGUGGCACGAAACGGUGCUAAAGGUUUAACACG
ata-miR1117	UAGUACCGGUUUGUGCCACGAACC	GGUACUAAAGGUUAGCCCUUUAGUACCGGUUUGUGCCACGAACCGGUACUAAAGGUGAUCGUGGGGCCCCGGCCUGACGCCAGCCUGCCACCACCCCUUUAGUACCGGUUCGUGGCACGAAACGGUGCUAAAGGUUUAACACGAACCGGCAU
ata-miR1117	UAGUCCCGGUUCAUGGCACGAACC	GCCCUAUAGUCCCGGUUUGUGUCUCCAACCGGGACUAUAGGUCAGACCCCUUUAGUCCCGGUUCAUGGCACGAACCGGUACUAAAGGUUAGCCCUU
ata-miR1117	UAGUACCGGUUGGUGGCACGAACC	CAUCCUGCCACCACUCACGUUAGUACCGGUUGGUGGCACGAACCGGUACUAAGGUUCGCCACGAACCGGUACUAAUGAGAGCGGUCGGCUAGCCGU
ata-miR1117	UAGUACCUGUUCGUGGCACGAACC	AUUCCACCCUUUGGUCCCUGUUGGUGCCACGAACCGGUACUAAUGAGGCUGUGGCCCCACGAGCACCUUUAGUACCUGUUCGUGGCACGAACCGGUACUAGAGUUUCUUACUA
ata-miR1117	UAGUACCGGUUCGUGGCACCAACA	GUAAGAAACUCUAGUACCGGUUCGUGCCACGAACAGGUACUAAAGGUGCUCGUGGGGCCACAGCCUCAUUAGUACCGGUUCGUGGCACCAACAGGGACCAAAGGGUGGAAUUG
ata-miR1117	UAGUACCGGUCUGUGGCACGAACC	AGGACGACCUUUAGCACCGGUUCGUGCCAUGAACCGGUACUAAAGGUGCUGGAGGGGCCCCGGACUGACAACAUCCUGCCACCACUCACUUUAGUACCGGUCUGUGGCACGAACCGGUGCUAAAGGUCGGCCACG
ata-miR1117	UAGCACCGGUUCGUGCCAUGAACC	GGUUUAUGUAGGACGACCUUUAGCACCGGUUCGUGCCAUGAACCGGUACUAAAGGUGCUGGAGGGGCCCCGGACUGACAACAUCCUGCCACCACUCACUUUAGUACCGGUCUGUGGCACGAACCGGUGCUAAAGGUCGGCCACGAACCGGUAC
ata-miR1117	UAGUACCUGUUCGUGGCACGAACC	AAUUCCACCUUUGGUCCCUGUUGGUGCCACGAACCGGUACUAAUGAGGCUGUGGCCCACGAGCACCGUUAGUACCUGUUCGUGGCACGAACCGGUACUAGAGUUUCUUACUA
ata-miR1117	UAGUACCGGUUCGUGGCACCAACA	GUAAGAAACUCUAGUACCGGUUCGUGCCACGAACAGGUACUAACGGUGCUCGUGGGCCACAGCCUCAUUAGUACCGGUUCGUGGCACCAACAGGGACCAAAGGUGGAAUUGG
ata-miR1117	UAGUACCGGUUCGUGGCAUGAACC	CAGGAUUAAAGGUGCAUCUCUAGUACCGGUUCGUGGCAUGAACCGGUACUNAAGGUGCUGUGGGGACCAACCUGACAACAGCCUGCCACCAUAUCUUUAGACCGGUUUGUGGCACGAACCGGUACUAAAGGUUCGCCACGAACCGGUAC
ata-miR1117	UAGUACCGGUUCAUGGCACGAACC	UGGCCGACCUUUAGCACCGGUUCGUGUGACGGACCGGUACUAAAGUGAGUGGUGGCAGGAUGUUGUUAGUCCGGGCCCUCAGCACCUUUAGUACCGGUUCAUGGCACGAACCGGUGCUAAUGGUCGUCCUAC
ata-miR1117	UAGUACCGGUCCGUCACACGAACC	AGGACGACCAUUAGCACCGGUUCGUGCCAUGAACCGGUACUAAAGGUGCUGAGGGCCCGGACUAACAACAUCCUGCCACCACUCACUUUAGUACCGGUCCGUCACACGAACCGGUGCUAAAGGUCGGCCACG
ata-miR1117	UAGCACCGGUUCGUGCCAUGAACC	GCUUAUUGUAGGACGACCAUUAGCACCGGUUCGUGCCAUGAACCGGUACUAAAGGUGCUGAGGGCCCGGACUAACAACAUCCUGCCACCACUCACUUUAGUACCGGUCCGUCACACGAACCGGUGCUAAAGGUCGGCCACGAACCG
ata-miR1117	UAGUACCGGUUGGUGGCACGAACC	CGUAUGGCAGUGCACCCCUUUAGUACCGGUUGGUGGCACGAACCCAUACUAAACGGGGGGUCUUUAGUACCGGUUGGAGCCACCAACCCGUACUAAAGGCCACCACCUCUUUAGUAGCGGUUCGUGCCACAAACAGGUACUAAUGAGCGCCGCCCGCCUA
ata-miR1117	UAGUACCUGUUUGUGGCACGAACC	GCUAGGCGGGCGGCGCUCAUUAGUACCUGUUUGUGGCACGAACCGCUACUAAAGAGGUGGUGGCCUUUAGUACGGGUUGGUGGCUCCAACCGGUACUAAAGACCCCCCGUUUAGUAUGGGUUCGUGCCACCAACCGGUACUAAAGGGGUGCACUGCCAUA
ata-miR1117	UAGUACCGGUUCAUGGCACGAACC	CCUGGGCCCUUUAGUCCCGGUUGGUGCCACGAACCGGGACUAAAGGGUGCGAUGCCCAUUAGUCCCGGUUGGUGGCACCAACCGGGACUAAAGGUUAGACCUUUAGUCCCGGUUGGUGCCACCAACCGAUACUAAUGGGCUUUGAGGCAUUAGUACCGGUUCAUGGCACGAACCGGUACUAAAGGUCCCAUUUU
ata-miR1117	UAGUCCCGGUUCGUGGCACCAACC	AAUGGGACCUUUAGUACCGGUUCGUGCCAUGAACCGGUACUAAUGCCUCAAAGCCCAUUAGUAUCGGUUGGUGGCACCAACCGGGACUAAAGGUCUAACCUUUAGUCCCGGUUGGUGCCACCAACCGGGACUAAUGGGCAUCGCACCCUUUAGUCCCGGUUCGUGGCACCAACCGGGACUAAAGGGCCCAGGUG
ata-miR1117	UAGUAUCGGUUGGUGGCACCAACC	ACUAAUGCCUCAAAGCCCAUUAGUAUCGGUUGGUGGCACCAACCGGGACUAAAGGUCUAACCUUUAGUCCCGGUUGGUGCCACCAACCGGGACUAAUGGGCAUCGCACCCUUUAGUC
ata-miR1117	UAGUCCCGGUUGGUGGCACCAACC	CUAAAGGGUGCGAUGCCCAUUAGUCCCGGUUGGUGGCACCAACCGGGACUAAAGGUUAGACCUUUAGUCCCGGUUGGUGCCACCAACCGAUACUAAUGGGCUUUGAGGCAUUAGUAC
ata-miR1117	UAGUCCCGGUUGGUGCCACGAACC	CCCGGUUCACCUGGGCCCUUUAGUCCCGGUUGGUGCCACGAACCGGGACUAAAGGGUGCGAUGCCCAUUAGUCCCGGUUGGUGGCACCAACCGGGACUAAAGGUUAGACCUUUAGUCCCGGUUGGUGCCACCAACCGAUACUAAUGGGCUUUGAGGCAUUAGUACCGGUUCAUGGCACGAACCGGUACUAAAGGUCCCAUUUUCACACUCUA
ata-miR1117	UAGUACCGGUUCGUGGCACCAACC	AAUGGGACCUUUAGUCCCGGUUGGUGCCACGAACCGGGACUAAAGGGUGCGAUGCCCAUUAGUACCGGUUCGUGGCACCAACCGGUACUAAAGGUUAGACCUU
ata-miR1117	UAGUACCGGUUCAUGGCACGAACC	GGUUAGACCUUUAGUCCCGGUUCGAGCCACCAACCGGUACUAAUGGGGUUUGAGGCAUUAGUACCGGUUCAUGGCACGAACCGGUACUAAAGGUCCCAUUUU
ata-miR1117	UAGUCCCGGUUCGUGGCACCAACC	GGUCUAACCUUUAGUACCGGUUGGUGCCACGAACCGGUACUAAUGGGCAUCGCACCCUUUAGUCCCGGUUCGUGGCACCAACCGGGACUAAAGGUCCCAUUUG
ata-miR1117	UAGUACCGGUUGGUGCCACGAACC	GGGACUAAAGGUCUAACCUUUAGUACCGGUUGGUGCCACGAACCGGUACUAAUGGGCAUCGCACCCUUUAGUCCCGGUUCGUGGCACCAACCGGGACUAAAGGUCCCAUUUGAACCGGGAC
ata-miR1117	UAGUACCGGUUGGUGGCUCGAACC	AAUGGGACCUUUAGUACCGGUUCGUGCCAUGAACCGGUACUAAUGCCUCAAACCCCAUUAGUACCGGUUGGUGGCUCGAACCGGGACUAAAGGUCUAACCUU
ata-miR1117	UAGUACCGGUUCGUGCCAUGAACC	GAGUUUGAAAAUGGGACCUUUAGUACCGGUUCGUGCCAUGAACCGGUACUAAUGCCUCAAACCCCAUUAGUACCGGUUGGUGGCUCGAACCGGGACUAAAGGUCUAACCUUUAGUACCGG
ata-miR1117	UAGUCCCGGUUGGUGCCACGAACC	CCCGGUUCAAAUGGGACCUUUAGUCCCGGUUGGUGCCACGAACCGGGACUAAAGGGUGCGAUGCCCAUUAGUACCGGUUCGUGGCACCAACCGGUACUAAAGGUUAGACCUUUAGUCCCGG
ata-miR1117	UAGUACCGCUUGGUGGCACCAACC	ACUAAUGCCUCAAAGCCCAUUAGUACCGCUUGGUGGCACCAACCGGGACUAAAGGUCUAACCUUUAGUCCCGGUUGGUGCCACCAACAGGUACUAAUGGGCAUCACACCC
ata-miR1117	UAGUACCUGUUGGUGGCACCAACC	GGGUGUGAUGCCCAUUAGUACCUGUUGGUGGCACCAACCGGGACUAAAGGUUAGACCUUUAGUCCCGGUUGGUGCCACCAAGCGGUACUAAUGGGCUUUGAGGCAUUAGUAC
ata-miR1117	UAGUACCGGUCCGUGGCACGAACC	AGGACUACCUUUAGCACCGGUUCGUGCCAUAAACCGGUACUAAAGGUGCUGGAGGGGCCCCGGACUGACAACAUCCUGCCACCACUCACUUUAGUACCGGUCCGUGGCACGAACCGGUGCUAAAGGUUGGCCACG
ata-miR1117	UAGUCCCGGUUCGUGGCACCAACC	GUACCAACCUUUAGUCCCGGUUGGUGCCACCAACCGAGACUAAUGGGCAUCGCACCCUUUAGUCCCGGUUCGUGGCACCAACCGGGACUAAAGGGGCCCAGGU
ata-miR1117	UAGUCCCGGUUGGUGCCACGAACC	CCCGUUCACCUGGGCCCCUUUAGUCCCGGUUGGUGCCACGAACCGGGACUAAAGGGUGCGAUGCCCAUUAGUCUCGGUUGGUGGCACCAACCGGGACUAAAGGUUGGUACUAAUGGGCUUU
ata-miR1117	UAGCACCGGUUCGUGCCAUGAACC	GGUUUAUGUAGGAUGACCUUUAGCACCGGUUCGUGCCAUGAACCGGUACUAAAGGUGCUGGAGGGGCCCCCGGAUGACAACAUCCUGCCACCACUCACUUUAGACCGGUCCGUGGCACGAACCGGUGCUAAAAGGUCGUCCACGAAAUGGUA
ata-miR1117	UAGUACCGGUUCGUGCCAUGAACC	GAGUUUGAAAAUGGGACCUUUAGUACCGGUUCGUGCCAUGAACCGGUACUAAUGCCUCAAACCCCAUUAGUAUCGGUUGGUGGCUCGAACCGGGACUAAAGGUCUAACCUUUAGUACCGG
ata-miR1117	UAGUACCGGUCCGUGGCACGAACC	AGGACGACCUUUAGCACCGGUUCGUGCCACGUAACCGGUACUAAAGGUGCUGGUAGGGGCCCCGGACUGACAACAUCUUGCCACCACUCACUUUAGUACCGGUCCGUGGCACGAACCGGUGCUGAAGGUUCGGCCAC
ata-miR1117	UAGUCCCGGUUCGUGGCACCAACC	AAAGCAACCUUUAGUCCCGGUUGGUGCCACCAACCGGGACUAAUGGGCAUCGCACCCUUUAGUCCCGGUUCGUGGCACCAACCGGGACUAAAGGGCCCAGGUG
ata-miR1117	UAGUCCCGGUUGGUGCCACGAACC	CCCGGUUCACCUGGGCCCUUUAGUCCCGGUUGGUGCCACGAACCGGGACUAAAGGGUGCGAUGCCCAUUAGUCCCGGUUGGUGGCACCAACCGGGACUAAAGGUUGCUUUGAGGCAUUAGU
ata-miR1117	UAGUCCCGGUUGGUGGCACCAACC	CCUGGGCCCUUUAGUCCCGGUUGGUGCCACGAACCGGGACUAAAGGGUGCGAUGCCCAUUAGUCCCGGUUGGUGGCACCAACCGGGACUAAAGGUUGCUUUGA
ata-miR1117	UAGUACCGGUUCAUGGCACGAACC	GGUUAGACCUUUAGUCCCGGUUGGUGCCACCAACCGGUACUAAUGGGCUUUGAGGCAUUAGUACCGGUUCAUGGCACGAACCGGUACUAAAGGUCCCAUUUU
ata-miR1117	UAGUACCGGUUGGUGGCACCAACC	AAUGGGACCUUUAGUACCGGUUCGUGCCAUGAACCGGUACUAAUGCCUCAAAGCCCAUUAGUACCGGUUGGUGGCACCAACCGGGACUAAAGGUCUAACCUU
ata-miR1117	UAGUCCCGGUUCGUGGCACCAACC	GGUCUAACCUUAGGUCCCGGUUGGUGCCACAGCCGGGACUAAUGGGCAUCGCACCCUUUAGUCCCGGUUCGUGGCACCAACCGGGACUAAAGGGCCCAGGUG
ata-miR1117	UAGUCCCGGUUGGUGCCACGAACC	CCCGGUUCACCUGGGCCCUUUAGUCCCGGUUGGUGCCACGAACCGGGACUAAAGGGUGCGAUGCCCAUUAGUCCCGGCUGUGGCACCAACCGGGACCUAAGGUUAGACCUUUAGUCCCGG
ata-miR1117	UAGUACCGGUCCGUGGCACGAACC	AGGACGACCUUUAGCACCGGUUCGUGCCAUGAACCGUUACUAAAGGUGCUGGAGGGCCCCGGACUGACAACAUCCUGCCACCACUCAUUUAGUACCGGUCCGUGGCACGAACCGGUGCUAAAGGUCGGCCACG
ata-miR1117	UAGCACCGGUUCGUGCCAUGAACC	GGUUUAUGUAGGACGACCUUUAGCACCGGUUCGUGCCAUGAACCGUUACUAAAGGUGCUGGAGGGCCCCGGACUGACAACAUCCUGCCACCACUCAUUUAGUACCGGUCCGUGGCACGAACCGGUGCUAAAGGUCGGCCACGAACCGGUAC
ata-miR1117	UAGUACCGGUCCGUGGCACGAACC	UAGACGUCAUUUAGCACCGGUUUGUGCCACGAACCGGUACUAAAGGUGCUCGGAGGGCCCCGGACUGACAACAUCCUGCCACCACUCACUUUAGUACCGGUCCGUGGCACGAACCGGUGCUAAUGGUCGGCCACG
ata-miR1117	UAGUACCGGUUCGUGGCACAAACC	UGGCCGACCAUUAGCACCGGUUCGUGCCACGGACCGGUACUAAAGUGAGUGGUGGCAGGAUGUUGUCAGUCCGGGGCCCUCCGAGCACCUUUAGUACCGGUUCGUGGCACAAACCGGUGCUAAAUGACGUCUACA
ata-miR1117	UAGCACCGGUUCGUGCCACGGACC	ACCGGUUCGUGGCCGACCAUUAGCACCGGUUCGUGCCACGGACCGGUACUAAAGUGAGUGGUGGCAGGAUGUUGUCAGUCCGGGGCCCUCCGAGCACCUUUAGUACCGGUUCGUGGCACAAACCGGUGCUAAAUGACGUCUACAUAAACCCUUC
ata-miR1117	UAGCACCGGUUUGUGCCACGAACC	GGGUUUAUGUAGACGUCAUUUAGCACCGGUUUGUGCCACGAACCGGUACUAAAGGUGCUCGGAGGGCCCCGGACUGACAACAUCCUGCCACCACUCACUUUAGUACCGGUCCGUGGCACGAACCGGUGCUAAUGGUCGGCCACGAACCG
ata-miR1117	UAGUACCGGUUGGUGGCACGAACC	CUAAAGGGUGCGAUGCCCAUUAGUACCGGUUGGUGGCACGAACCGGGACUAAAGGUUAGUCCUUUGGUCCCGGUUGGUGCCACCAACCGGUACUAAUGGGCUUUGAGGCAUUAGUAC
ata-miR1117	UAGUACCGGUUGGUGGCACCAACC	ACUAAUGCCUCAAAGCCCAUUAGUACCGGUUGGUGGCACCAACCGGGACCAAAGGACUAACCUUUAGUCCCGGUUCGUGCCACCAACCGGUACUAAUGGGCAUCGCACCCUUUAGCC
ata-miR1117	UAGUCCCGGUUCGUGCCACCAACC	UCAAAGCCCAUUAGUACCGGUUGGUGGCACCAACCGGGACCAAAGGACUAACCUUUAGUCCCGGUUCGUGCCACCAACCGGUACUAAUGGGCAUCGCAC
ata-miR1117	UAGUACCGGUUCGUGGCAUGAACC	UGGUCGGGCCCCAUCCUCUUUAGUACCGGUUCGUGGCAUGAACCGGUACUAAAGGUUCGCCCCGAACCGGUACUAAAGAUCUCCUCCCGCCUAGCCG
ata-miR1117	UAGUACCGUUUGGUGGCUCGAACC	AAUGGGACCUUUAGUACCGGUUCGUGCCAAGAACCGGUACUAAUGCCUGAAAUCCCAUUAGUACCGUUUGGUGGCUCGAACCGGGACUAAAGGUCUAACCUU
ata-miR1117	UAGUACCGGUUCAUGGCACGAACC	UGGCCGACCUUUAGCACCGGUUCGUGCCAUGGACCGGUACUAAAGUGAGUGGUGGCAGGAUGUUGUCAGUCCGGGGCCCUCCAGCACCUUAGUACCGGUUCAUGGCACGAACCGGUGCUAAA
ata-miR1117	UAGUACCGGUCCAUGGCACGAACC	UUUAGCACCGGUUCGUGCCAUGAACCGGUACUAAGGUGCUGGAGGGCCCCGGACUGACAACAUCCUGCCACCACUCACUUUAGUACCGGUCCAUGGCACGAACCGGUGCUAAAGGUCGGCCACG
ata-miR1117	UAGCACCGGUUCGUGCCAUGAACC	UUUAGCACCGGUUCGUGCCAUGAACCGGUACUAAGGUGCUGGAGGGCCCCGGACUGACAACAUCCUGCCACCACUCACUUUAGUACCGGUCCAUGGCACGAACCGGUGCUAAAGGUCGGCCACGAACCGGUAC
ata-miR1117	UAGUACCGGUUCGUGGCACCAACC	AAUGGGAGCUUCAGUCCUGGUUGGUGCCACGAACCGGUACUAAAGCGUGCGAUGCCCAUUAGUACCGGUUCGUGGCACCAACCGGUACUAAAGGUCCCAUUUU
ata-miR1117	UAGUACCGGUUGGUGCCACGAACC	UUUGAAAAUGGGACCUUUAGUACCGGUUGGUGCCACGAACCGGUACUAAUGGGCAUCGCACGCUUUAGUACCGGUUCGUGGCACCAACCAGGACUGAAGCUCCCAUUUGAACCAGGAC
ata-miR1117	UAGUACCGGUCCGUGGCACGAACC	AGGACGACCUUUAGCACCGGUUCGUGCCAUGAACCGUUACUAAAGGUGCUGGAGGGGCCCCGGACUGACAACAUCCUGCCACCACUCAUUUAGUACCGGUCCGUGGCACGAACCGGUGCUAAAGGUCGGCCACG
ata-miR1117	UAGCACCGGUUCGUGCCAUGAACC	GGUUUAUGUAGGACGACCUUUAGCACCGGUUCGUGCCAUGAACCGUUACUAAAGGUGCUGGAGGGGCCCCGGACUGACAACAUCCUGCCACCACUCAUUUAGUACCGGUCCGUGGCACGAACCGGUGCUAAAGGUCGGCCACGAACCGGUAC
ata-miR1117	UAGUACCGGUUCAUGGCACGAACC	AGGUGCAUCUCUAGUCCCGGUUCGUGGCAUGAACCGGUACUAAAGGUGUUGGUGGGGCCCCAGCCUGACAACAGCCUGCCACCACCUCUUUAGUACCGGUUCAUGGCACGAACCGGUACUAAAGGUUCUCCACA
ata-miR1117	UAGUACCGGUUCAUGCCACGAACC	UGGAGAACCUUUAGUACCGGUUCGUGCCAUGAACCGGUACUAAAGAGGUGGUGGCAGGCUGUUGUCAGGCUGGGGCCCCACCAACACCUUUAGUACCGGUUCAUGCCACGAACCGGGACUAGAGAUGCACCUUU
ata-miR1117	UAGUACCGGUUCAUGGCACGAACC	CUGGGCCCCUUUAGUCCCGGUUGGUGCCACGAACCGGGACUAAAGGGUGCGAUGCCCAUUAGUACCGGUUGGUGCCACCAACCGGUACUAAUGGGCUUUGAGGCAUUAGUACCGGUUCAUGGCACGAACCGGUACUAAAGGGCCCAUCAA
ata-miR1117	UAGUACCGGUUCGUGCCAUGAACC	UAGGAGUUUGAUGGGCCCUUUAGUACCGGUUCGUGCCAUGAACCGGUACUAAUGCCUCAAAGCCCAUUAGUACCGGUUGGUGGCACCAACCGGUACUAAUGGGCAUCGCACCCUUUAGUCCCGGUUCGUGGCACCAACCGGGACUAAAGGGGCCCAGGAGAACCGAGA
ata-miR1117	UAGUCCCGGUUCGUGGCACCAACC	GAUGGGCCCUUUAGUACCGGUUCGUGCCAUGAACCGGUACUAAUGCCUCAAAGCCCAUUAGUACCGGUUGGUGGCACCAACCGGUACUAAUGGGCAUCGCACCCUUUAGUCCCGGUUCGUGGCACCAACCGGGACUAAAGGGGCCCAGGA
ata-miR1117	UAGUCCCGGUUGGUGCCACGAACC	UCGGUUCUCCUGGGCCCCUUUAGUCCCGGUUGGUGCCACGAACCGGGACUAAAGGGUGCGAUGCCCAUUAGUACCGGUUGGUGCCACCAACCGGUACUAAUGGGCUUUGAGGCAUUAGUACCGGUUCAUGGCACGAACCGGUACUAAAGGGCCCAUCAAACUCCUAAC
ata-miR1117	UAGUACCGGUCCGUGACACGAACC	AGGACGACCUUUAGCACCGGUUCGUGCCAUGAACCGGUACUAACGGUGCUGGAGGGGCCCCGGACUGACAACAUCCUGCCAGCACUCACUUUAGUACCGGUCCGUGACACGAACCGGUGCUAAAGGUCGGCCACG
ata-miR1117	UAGCACCGGUUCGUGCCAUGAACC	GGCUUAUGUAGGACGACCUUUAGCACCGGUUCGUGCCAUGAACCGGUACUAACGGUGCUGGAGGGGCCCCGGACUGACAACAUCCUGCCAGCACUCACUUUAGUACCGGUCCGUGACACGAACCGGUGCUAAAGGUCGGCCACGAACCGGUAC
ata-miR1117	UAGUACCGGUUCGUGGCAUGAACC	GUUAGCCCUCUUAGUACCAGUUUGUGCCAUGAACCGGUAUUAAAGGUGAUCGUGGGGCCACGGCCUGACGCCAGCCUGCCACCACGCCUUUAGUACCGGUUCGUGGCAUGAACCGGUACUAAAGGUUCGACACG
ata-miR1117	UAGUCCCGGUUCAUGGCACGAACC	AAAUUGCCCUAUAGUACCGGUUUGUGUGUCCAAACCGGGACUAUAGGUCAGACCCCUUUAGUCCCGGUUCAUGGCACGAACCGGUACUAAAGUUAGCCCUCU
ata-miR1117	UAGUACCGGUUCGUGCCAUGAACC	ACGAUCACCUUUAAUACCGGUUCAUGGCACAAACUGGUACUAAGAGGGCUAACUUUAGUACCGGUUCGUGCCAUGAACCGGGACUAAAGGGGUCUGACC
ata-miR1117	UAGUACCGGUCCGUGGCACGAACC	AGCACAACCUUUAGCACCGGUUCGUGCCAUUAACCGGUACUAAAGGUGCUGGAGGGGCCCCGGACUGACAACAUCCUGCCACCACUAACUUUAGUACCGGUCCGUGGCACGAACCGGUGCUAAAGGUCGGCCACG
ata-miR1117	UAGUACCGGUUGGUGCCACGAACC	UCAAACCCCAUUACUACCGGUUGGUGGCUCGAACCGGGACUAAAGGUCUAACCUUUAGUACCGGUUGGUGCCACGAACCGGUACUAAUGGGCAUCGCAC
ata-miR1117	UAGUCCCGGUUCAUGGCACCAACC	AAUGGGACCUUUAGUACCGGUCGUGCCAUGAACCGGUACUAAUGCCUCAAACCCCAUUACUACCGGUUGGUGGCUCGAACCGGGACUAAAGGUCUAACCUUUAGUACCGGUUGGUGCCACGAACCGGUACUAAUGGGCAUCGCACCCGUUAGUCCCGGUUCAUGGCACCAACCGGGACUAAAGGUCCCAUUUG
ata-miR1117	UAGUACUGGUUCGUGCCAUGAACC	UAAAAAACCUCUCGUACCGGUUUGUGGCAUGAACCAUUACUAAAGGUGCUAGUGGGGCCCAAGCCUCGCCACAGCCUCUUUAGUACUGGUUCGUGCCAUGAACCGGUACUAAUGGUUCUCCACG
ata-miR1117	UAGUACCGGUUCGUGGCACCAACC	GUAAGAAACUCUAGUACCGGUUCAUGCCACGAACCGGUACUAAAGGUGCUCGUGGGGCCACAGCCUCAUUAGUACCGGUUCGUGGCACCAACCGGGACCAAAGGGUGGAAUUG
ata-miR1117	UAGUACCGGUUCGUGGCAUGAACC	AUUCCACCCUUUGGUCCCGGUUGGUGCCACGAACCGGUACUAAUGAGGCUGUGGCCCCACGAGCACCUUUAGUACCGGUUCGUGGCAUGAACCGGUACUAGAGUUUCUUACUA
ata-miR1117	UAGUACCGGUUCGUGACACGAACC	ACAGCCUGACGCAGCAUCAUUAGUACCGGUUCGUGACACGAACCGGUACAAAAGGUUGCUCACGAACCGGUACUAAUGAUCUCCGCCCGCCUAGCCG
ata-miR1117	UAGUACCGGUCCGUGGCACGAACC	AGGACGACCUUUAGCACCGGUUCGUGCCAUGAACCGGUACUAAAGGUGCUCGAGGGGCCCCGGACUGACAACAUCCUGCCACCACUCACUUUAGUACCGGUCCGUGGCACGAACCGGUGCUAAAGGUCGGCCACG
ata-miR1117	UAGCACCGGUUCGUGCCAUGAACC	GGCUUAUGUAGGACGACCUUUAGCACCGGUUCGUGCCAUGAACCGGUACUAAAGGUGCUCGAGGGGCCCCGGACUGACAACAUCCUGCCACCACUCACUUUAGUACCGGUCCGUGGCACGAACCGGUGCUAAAGGUCGGCCACGAACCGGUAC
ata-miR1117	UAGUACCGGUUCAUGGCACGAACC	AGGUUAGUCCUUUGGUCCCGUUGGUGCCACAACCGGUACUAAUGGGCUUUGAGGCAUUAGUACCGGUUCAUGGCACGAACCGGUACUAAAGGGCCCAUCAA
ata-miR1117	UAGUACCGGUUCGUGGCACAAACC	UGUUGAACCUUUAGUACCGGUUCGUGCCACGAACCAGUACUAAAGGGGUGGUGGCAGGCUGGCGUCAGGCCAGGGCCCCACGAUCACCUUUAGUACCGGUUCGUGGCACAAACCGGUACUAAAGGGCUAACAUU
ata-miR1117	UAGUACCGGUUCGUGCCACGAACC	GCCGGUUCGUGUUGAACCUUUAGUACCGGUUCGUGCCACGAACCAGUACUAAAGGGGUGGUGGCAGGCUGGCGUCAGGCCAGGGCCCCACGAUCACCUUUAGUACCGGUUCGUGGCACAAACCGGUACUAAAGGGCUAACAUUUAGUACCGG
ata-miR1117	UAGUACCGGUUCAUGGCACGAACC	UGGCCGACCUUUAGCACCGGUUCGUGCCACGGACCGGUACUAAAGUGAGUGCUGGCAGGAUGUUGUCAGUCCGGGGGCCCCUCCAGCACCGUUAGUACCGGUUCAUGGCACGAACCGGUGCUAAAGGUCGUCCUAC
ata-miR1117	UAGUACCGGUCCGUGGCACGAACC	AGGACGACCUUUAGCACCGGUUCGUGCCAUGAACCGGUACUAACGGUGCUGGAGGGGCCCCCGGACUGACAACAUCCUGCCAGCACUCACUUUAGUACCGGUCCGUGGCACGAACCGGUGCUAAAGGUCGGCCACG
ata-miR1117	UAGCACCGGUUCGUGCCAUGAACC	GGCUUAUGUAGGACGACCUUUAGCACCGGUUCGUGCCAUGAACCGGUACUAACGGUGCUGGAGGGGCCCCCGGACUGACAACAUCCUGCCAGCACUCACUUUAGUACCGGUCCGUGGCACGAACCGGUGCUAAAGGUCGGCCACGAACCGGUAC
ata-miR1117	UAGCACCGGUUCGUGCCACGGACC	ACCGGUUCGUGGCCGACCUUUAGCACCGGUUCGUGCCACGGACCGGUACUAAAGUGAGUGCUGGCAGGAUGUUGUCAGUCCGGGGGCCCCUCCAGCACCGUUAGUACCGGUUCAUGGCACGAACCGGUGCUAAAGGUCGUCCUACAUAAGCC
ata-miR1117	UAGUACCGGUUCAUGGCACGAACC	UGGCCGACCUUUAGCACCGGUUCGUGCCACGGACCGGUACUAAAGUGAGUGGUGGCAGGAUGUUGUCAGUCCGGGGCCCUCCAGCACCUUUAGUACCGGUUCAUGGCACGAACCGGUGCUAAAGGUCGUCCUAC
ata-miR1117	UAGUACCGGUCCGUGGCACGAACC	AGGACGACCUUUAGCACCGGUUCGUGCCAUGAACCGGUACUAAAGGUGCUGGAGGGCCCCGGACUGACAACAUCCUGCCACCACUCACUUUAGUACCGGUCCGUGGCACGAACCGGUGCUAAAGGUCGGCCACG
ata-miR1117	UAGCACCGGUUCGUGCCAUGAACC	GGCUUAUGUAGGACGACCUUUAGCACCGGUUCGUGCCAUGAACCGGUACUAAAGGUGCUGGAGGGCCCCGGACUGACAACAUCCUGCCACCACUCACUUUAGUACCGGUCCGUGGCACGAACCGGUGCUAAAGGUCGGCCACGAACCGGUAC
ata-miR1117	UAGCACCGGUUCGUGCCACGGACC	ACCGGUUCGUGGCCGACCUUUAGCACCGGUUCGUGCCACGGACCGGUACUAAAGUGAGUGGUGGCAGGAUGUUGUCAGUCCGGGGCCCUCCAGCACCUUUAGUACCGGUUCAUGGCACGAACCGGUGCUAAAGGUCGUCCUACAUAAGCCCU
ata-miR1117	UAGUACCGGUUCGUGGCACCAACA	GUAAGAAACUCUAGUACCGGUUCAUGCCACGAACCGGUACUAAAGGUGCUCGUGGGGCCACAGCCUCAUUAGUACCGGUUCGUGGCACCAACAGGGACCAAAGGGUGGAAUUG
ata-miR1117	UAGUACCGGUUCGAGGCACGAACC	UGCCGAACUUUUAGCACCGGUUCGUGCCACGAGCCGGUACUAAAGAGAGUGGUGGCAGGAUGUUCUCAGACUGGGGCCCCUCCAGCACCUUUAGUACCGGUUCGAGGCACGAACCGGUACUAAAGGUCGUCCUAU
ata-miR1117	UAGUACCGGCUCGUGGCACGAACC	AGGACGACCUUUAGUACCGGUUCGUGCCUCGAACCGGUACUAAAGGUGCUGGAGGGGCCCCAGUCUGAGAACAUCCUGCCACCACUCUCUUUAGUACCGGCUCGUGGCACGAACCGGUGCUAAAAGUUCGGCACG
ata-miR1117	UAGCACCGGUUCGUGCCACGAGCC	ACUGGUUCGUGCCGAACUUUUAGCACCGGUUCGUGCCACGAGCCGGUACUAAAGAGAGUGGUGGCAGGAUGUUCUCAGACUGGGGCCCCUCCAGCACCUUUAGUACCGGUUCGAGGCACGAACCGGUACUAAAGGUCGUCCUAUAUAAACCCU
ata-miR1117	UAGUACCGGUCCGUGGCACGAACC	CGACCUUUAGCAUCGGUUCGUGCCAUGAACCGGUAGUAAAGGUGCUAGAGGGGCCCCGGACUGACAACAUCCUGCCACCACUCACUUUAGUACCGGUCCGUGGCACGAACCGGUGCUAAAGGUCGACCAUG
ata-miR1117	UACUACCGGUUCAUGGCACGAACC	UGGUCGACCUUUAGCACCGGUUCGUGCCACGGACCGGUACUAAAGUGAGUGGUGGCAGGAUGUUGUCAGUCCGGGGCCCCUCUAGCACCUUUACUACCGGUUCAUGGCACGAACCGAUGCUAAAGGUCG
ata-miR1117	UAGCACCGGUUCGUGCCACGGACC	ACCGGUUCAUGGUCGACCUUUAGCACCGGUUCGUGCCACGGACCGGUACUAAAGUGAGUGGUGGCAGGAUGUUGUCAGUCCGGGGCCCCUCUAGCACCUUUACUACCGGUUCAUGGCACGAACCGAUGCUAAAGGUCG
ata-miR1117	UAGUACCUGUUCGUGGCACGAACC	AUUCCACCCUUUGGUCCCUGUUGGUGCCAUGAACCGGUACUAAUGAGGCUGUGGCCCCACGAGCACCUUUAGUACCUGUUCGUGGCACGAACCGGUACUAGAGUUUCUUACUA
ata-miR1117	UAGUACCGGUCCGUGGCACGAACC	AGGACGACCUUUAGCACCGGUUCAUGCCACGAACCGGUACUAAAGGUGCUGGAGGGGCCCCGGACUGACAACAUCCUGCCACCACUCACUUUAGUACCGGUCCGUGGCACGAACCGGUGCUAAAGGUCGGCCACG
ata-miR1117	UAGCACCGGUUCAUGCCACGAACC	GGUUUAUGUAGGACGACCUUUAGCACCGGUUCAUGCCACGAACCGGUACUAAAGGUGCUGGAGGGGCCCCGGACUGACAACAUCCUGCCACCACUCACUUUAGUACCGGUCCGUGGCACGAACCGGUGCUAAAGGUCGGCCACGAACCGGUAC
ata-miR1117	UAGUACCGGUUCAUGGCACGAACC	CCAGGGCCCUUUAGUCCUGGUUGGUGCCACGAACCGGGACUAAAGGGUGCGAUGCCCAUUAGUACCGGUUCAUGGCACGAACCAGUACUAAAGGGCCCAUCAA
ata-miR1117	UAGUCCCGGUUCGUGGCACCAACC	GAUGGGCCCUUUAGUACUGGUUCGUGCCAUGAACCGGUACUAAUGGGCAUCGCACCCUUUAGUCCCGGUUCGUGGCACCAACCAGGACUAAAGGGCCCUGGUG
ata-miR1117	UAGUACUGGUUCGUGCCAUGAACC	GUAGAGUUUGAUGGGCCCUUUAGUACUGGUUCGUGCCAUGAACCGGUACUAAUGGGCAUCGCACCCUUUAGUCCCGGUUCGUGGCACCAACCAGGACUAAAGGGCCCUGGUGAACCGGGAC
ata-miR1117	UAGUACCUGUUCGUGGCACGAACC	AUUCCACCCUUUGGUCCCUGUUGGUGCCACGAACCGGUACUAAUGAGGCUGUGGCCCCACGAGCACCUUUAGUACCUGUUCGUGGCACGAACCGUACUAGAGUUUCUACUAGC
ata-miR1117	UAGUACCGGUUCGUGGCACCAACA	UAGUAGAAACUCUAGUACGGUUCGUGCCACGAACAGGUACUAAAGGUGCUCGUGGGGCCACAGCCUCAUUAGUACCGGUUCGUGGCACCAACAGGGACCAAAGGGUGGAAUUG
ata-miR1117	UAGUACCGGUCCGUGGCACGAACC	ACCACUCACUUUAGUACCGGUCCGUGGCACGAACCGGUGCUAAAGGUCGGCCACGAACCGGUACUAAUGAAAGCGGCCGGCUAG
ata-miR1117	UAGUACCGGUUGGUGGCUCGAACC	AAUGGGACCUUUAGUACCGGUUCGUGCCAUGAACCGGUACUAAUGCCUCAAGCCCCAUUAGUACCGGUUGGUGGCUCGAACCGGGACUAAAGGUCUAACCUU
ata-miR1117	UAGUACCGGUUCGUGCCAUGAACC	GAGUUUGAAAAUGGGACCUUUAGUACCGGUUCGUGCCAUGAACCGGUACUAAUGCCUCAAGCCCCAUUAGUACCGGUUGGUGGCUCGAACCGGGACUAAAGGUCUAACCUUUAGUACCGG
ata-miR1117	UAGUACCGGUCCGUGGCACGAACC	CGACCUUUAGCAUCGGUUCGUGCCAUGAACCGGUAGUAAAGGUGCUAGAGGGGCCCCGGACUGACAACAUCCUGCCACCACUCACUUUAGUACCGGUCCGUGGCACGAACCGGUGCUAAAGGUCGACCAUG
ata-miR1117	UACUACCGGUUCAUGGCACGAACC	UGGUCGACCUUUAGCACCGGUUCGUGCCACGGACCGGUACUAAAGUGAGUGGUGGCAGGAUGUUGUCAGUCCGGGGCCCCUCUAGCACCUUUACUACCGGUUCAUGGCACGAACCGAUGCUAAAGGUCG
ata-miR1117	UAGCACCGGUUCGUGCCACGGACC	ACCGGUUCAUGGUCGACCUUUAGCACCGGUUCGUGCCACGGACCGGUACUAAAGUGAGUGGUGGCAGGAUGUUGUCAGUCCGGGGCCCCUCUAGCACCUUUACUACCGGUUCAUGGCACGAACCGAUGCUAAAGGUCG
ata-miR1117	UAGUACCGGUCCGUGGCACGAACC	AGGACGACCUUUAGCACCGGUUCGUGCCAUGAAACGGUACUAAAGGUGCUGGAGGGCCCCGGACUGACAACAUCCUGCCACCACUCACUUUAGUACCGGUCCGUGGCACGAACCGGUGCUAAAGGUCGGCCACG
ata-miR1117	UAGUACCGUUUCAUGGCACGAACC	UGGCCGACCUUUAGCACCGGUUCGUGCCACGGACCGGUACUAAAGUGAGUGGUGGCAGGAUGUUGUCAGUCCGGGGCCCUCCAGCACCUUUAGUACCGUUUCAUGGCACGAACCGGUGCUAAAGGUCGUCCUAC
ata-miR1117	UAGCACCGGUUCGUGCCACGGACC	ACCGGUUCGUGGCCGACCUUUAGCACCGGUUCGUGCCACGGACCGGUACUAAAGUGAGUGGUGGCAGGAUGUUGUCAGUCCGGGGCCCUCCAGCACCUUUAGUACCGUUUCAUGGCACGAACCGGUGCUAAAGGUCGUCCUACAUAAACCCU
ata-miR1117	UAGUACCGGUCCGUGGCACGAACC	ACGACGACCUUUAGCACCGGUUCGUGCCACGAAGCGGUAUUAAAUGUGCUGGAGGGGCCCGGACUGAAACAUCCUGCCACCACUCACUUUAGUACCGGUCCGUGGCACGAACCGGUGCUAAAGGUUAGCCAUG
ata-miR1117	UAAUACCGCUUCGUGGCACGAACC	UGGCUAACCUUUAGCACCGGUUCGUGCCACGGACCGGUACUAAAGUGAGUGGUGGCAGGAUGUUUCAGUCCGGGCCCCUCCAGCACAUUUAAUACCGCUUCGUGGCACGAACCGGUGCUAAAGGUCGUCGUAC
ata-miR1117	UAGCACCGGUUCGUGCCACGGACC	ACCGGUUCAUGGCUAACCUUUAGCACCGGUUCGUGCCACGGACCGGUACUAAAGUGAGUGGUGGCAGGAUGUUUCAGUCCGGGCCCCUCCAGCACAUUUAAUACCGCUUCGUGGCACGAACCGGUGCUAAAGGUCGUCGUACAUAAACCCU
ata-miR1117	UAGUACCGGUUCAUGGCACGAACC	GACCUUUAGUCCCGGUUGGUGCCACCAACCGGUACUAAUGGGCUUUGAGGCAUUAGUACCGGUUCAUGGCACGAACCGGUACUAAAGGUCCCAUUUU
ata-miR1117	UAGUACCGGUUCGUGCCAUGAACC	AAGUUUGAAAAUGGGACCUUUAGUACCGGUUCGUGCCAUGAACCGGUACUAAUGCCUCAAAGCCCAUUAGUACCGGUUGGUGGCACCAACCGGGACUAAAGGUC
ata-miR1117	UAGUACCGGUUGGUGGCACCAACC	AAUGGGACCUUUAGUACCGGUUCGUGCCAUGAACCGGUACUAAUGCCUCAAAGCCCAUUAGUACCGGUUGGUGGCACCAACCGGGACUAAAGGUC
ata-miR1117	UAGUACCGGUUCAUGGCACGAACC	GUUAGACCUUUAGUCCCAAUUCGAGCCACGAACCGGUACUAAUGGGGUUUGAGGCAUUAGUACCGGUUCAUGGCACGAACCGGUACUAAAGGUCCCAUUUU
ata-miR1117	UAGUACCGGUUCGUGGCUCGAAUU	AAUGGGACCUUUAGUACCGGUUCGUGCCAUGAACCGGUACUAAUGCCUCAAACCCCAUUAGUACCGGUUCGUGGCUCGAAUUGGGACUAAAGGUCUAAC
ata-miR1117	UAGUACCGGUUCGUGCCAUGAACC	GGGUUUGAAAAUGGGACCUUUAGUACCGGUUCGUGCCAUGAACCGGUACUAAUGCCUCAAACCCCAUUAGUACCGGUUCGUGGCUCGAAUUGGGACUAAAGGUCUAAC
ata-miR1117	UAGUACCGGUUCGUGGCACCAACC	AAUGGGCCCUUUAGUACCGGUUCAUGUCAUGAACCGGUACUAAUGCCUCAAAGCCCAUUAGUACCGGUUGGUGGCACCAACCGGGACUAAGUGGGCAUCGCACCCUUUAGUACCGGUUCGUGGCACCAACC
ata-miR1117	UAGUACCGGUUCGUGGCACCAACC	AAUGGGACCUUUAGUCCCGGUUGGUGCCACGAACCGGGACUAACGGGUGCGAUGCCCAUUAGUACCGGUUCGUGGCACCAACCGGUACUAAAGGUUAGACCUU
ata-miR1117	UAGUCCCGGUUCGUGGCACCAACC	GGUCUAACCUUUAGUACCGGUUGGUGCCACGAACCGGUACUAAUGGGCAUCGCACCCGUUAGUCCCGGUUCGUGGCACCAACCGGGACUAAAGGUCCCAUUUG
ata-miR1117	UAGUACCGGUUGGUGGCUCGAACU	AAUGGGACCUUUAGUACGGGUUCGUGGCACGGACCGGUACUCAUGCCUCAAACCCCAUUAGUACCGGUUGGUGGCUCGAACUGGGAGUAAAGGUCUAACCUU
ata-miR1117	UAGUCCCGGUUGGUGCCACGAACC	CCCGGUUCAAAUGGGACCUUUAGUCCCGGUUGGUGCCACGAACCGGGACUAACGGGUGCGAUGCCCAUUAGUACCGGUUCGUGGCACCAACCGGUACUAAAGGUUAGACCUUUACUCCCAG
ata-miR1117	UAGUACCGGUCCGUGGCACGAACC	AGGACGACCUUUAGCACCGGUUCGUGCCAUGAACCCGGUACGUAAAGGUGCUGGAGGGGCCCCGGACUGACAACAUCCUGCCUACCACUCACUUUAGUACCGGUCCGUGGCACGAACCGGUGCUAAAGGUCGGCACGA
ata-miR1117	UAGCACCGGUUCGUGCCAUGAACC	AGGACGACCUUUAGCACCGGUUCGUGCCAUGAACCCGGUACGUAAAGGUGCUGGAGGGGCCCCGGACUGACAACAUCCUGCCUACCACUCACUUUAGUACCGGUCCGUGGCACGAACCGGUGCUAAAGGUCGGCACGAACCGGUACU
ata-miR1117	UAGCACCGGUUCGUGCCACGGACC	UACCGGUUCGUGCCGACCUUUAGCACCGGUUCGUGCCACGGACCGGUACUAAAGUGAGUGGUAGGCAGGAUGUUGUCAGUCCGGGGCCCCUCCAGCACCUUUACGUACCGGGUUCAUGGCACGAACCGGUGCUAAAGGUCGUCCU
ata-miR1117	UAGUACCGGUCCGUGGCACGAACC	AGGACGACCUUUAGCACCGGUUCGUGCCAUGAACCGGUACUAAAGGUGCUGGAGGGGCCCCGGACUGACAACAUCCUGCCACCACUCACUUUAGUACCGGUCCGUGGCACGAACCGGUGCUAAAGGUCGGCCACG
ata-miR1117	UAGCACCGGUUCGUGCCAUGAACC	GGUUUAUGUAGGACGACCUUUAGCACCGGUUCGUGCCAUGAACCGGUACUAAAGGUGCUGGAGGGGCCCCGGACUGACAACAUCCUGCCACCACUCACUUUAGUACCGGUCCGUGGCACGAACCGGUGCUAAAGGUCGGCCACGAACCGGUAC
ata-miR1117	UAGUACCGGUUCAUGGCACGAACC	CCUGGGCCCUUUAGUCCCGGUUGGUGCCACGAACCGGGACUAAAGGGUGCGAUGCCCAUUAGUCCCGGUUGGUGCCACCAACCGGGAGUAAAGGUUAGACCUUUAGUCCCGGUUGGUGCCACCAACCGGUACUAAUGGGCUUUGAGGCAUUAGUACCGGUUCAUGGCACGAACCGGUACUAAAGGUCCCAUUUU
ata-miR1117	UAGUCCCGGUUCGUGGCACCAACC	AAUGGGACCUUUAGUACCGGUUCGUGCCAUGAACCGGUACUAAUGCCUCAAAGCCCAUUAGUACCGGUUGGUGGCACCAACCGGGACUAAAGGUCUAACCUUUACUCCCGGUUGGUGGCACCAACCGGGACUAAUGGGCAUCGCACCCUUUAGUCCCGGUUCGUGGCACCAACCGGGACUAAAGGGCCCAGGUA
ata-miR1117	UAGUACCGGUUGGUGGCACCAACC	ACUAAUGCCUCAAAGCCCAUUAGUACCGGUUGGUGGCACCAACCGGGACUAAAGGUCUAACCUUUACUCCCGGUUGGUGGCACCAACCGGGACUAAUGGGCAUCGCACCCUUUAGUC
ata-miR1117	UAGUACCGGUUCGUGCCAUGAACC	GAGUUUGAAAAUGGGACCUUUAGUACCGGUUCGUGCCAUGAACCGGUACUAAUGCCUCAAAGCCCAUUAGUACCGGUUGGUGGCACCAACCGGGACUAAAGGUCUAACCUUUACUCCCGGUUGGUGGCACCAACCGGGACUAAUGGGCAUCGCACCCUUUAGUCCCGGUUCGUGGCACCAACCGGGACUAAAGGGCCCAGGUAAACCGGGAC
ata-miR1117	UAGUCCCGGUUGGUGCCACGAACC	CCCGGUUUACCUGGGCCCUUUAGUCCCGGUUGGUGCCACGAACCGGGACUAAAGGGUGCGAUGCCCAUUAGUCCCGGUUGGUGCCACCAACCGGGAGUAAAGGUUAGACCUUUAGUCCCGGUUGGUGCCACCAACCGGUACUAAUGGGCUUUGAGGCAUUAGUACCGGUUCAUGGCACGAACCGGUACUAAAGGUCCCAUUUUCAAACUCUA
ata-miR1117	UAGUACCGGUUCAUGGCACGAACC	UGGCCGAACUUUAGCACCGGUUCGUGCCACGGACCGGUACUAAAGUGUGUGGUGGCAGGAUGUUGUCAGUCCGGGGCCCCUCCAGCACCUUUAGUACCGGUUCAUGGCACGAACCAGUGCUAAAGGUCGUCCUAC
ata-miR1117	UAGUACCGGUCCGUGGCACGAACC	AGGACGACCUUUAGCACUGGUUCGUGCCAUGAACCGGUACUAAAGGUGCUGGAGGGGCCCCGGACUGACAACAUCCUGCCACCACACACUUUAGUACCGGUCCGUGGCACGAACCGGUGCUAAAGUUCGGCCACG
ata-miR1117	UAGCACCGGUUCGUGCCACGGACC	ACCGGUUCGUGGCCGAACUUUAGCACCGGUUCGUGCCACGGACCGGUACUAAAGUGUGUGGUGGCAGGAUGUUGUCAGUCCGGGGCCCCUCCAGCACCUUUAGUACCGGUUCAUGGCACGAACCAGUGCUAAAGGUCGUCCUACAUAAACC
ata-miR1117	UAGUACCGGUCCGUGGCACGAACC	ACGACGACCUUUAGCACCGGUUCGUGCCACGAACCCGGUUACUAAAAGGUGCUGGAGGGGCCCCGGAACUAGACAAACAUCCUGCCACCACACACUUUAGUACCGGUCCGUGGCACGAACCAGUGCUAAAGGUCGGCCACG
ata-miR1117	UAGCACCGGUUCGUGCCACGAACC	GGUUUAUGUACGACGACCUUUAGCACCGGUUCGUGCCACGAACCCGGUUACUAAAAGGUGCUGGAGGGGCCCCGGAACUAGACAAACAUCCUGCCACCACACACUUUAGUACCGGUCCGUGGCACGAACCAGUGCUAAAGGUCGGCCACGAACCGGUAC
ata-miR1117	UAGUACCGGUUCGUGGCACAAACC	CGGGGCCCCACGAUCACCUUUAGUACCGGUUCGUGGCACAAACCCGGUACUAAAGGGCUAACCUUUAGUACCGGUUCGUGCCAUGAACCGGGACUAAAGGGGUCUGACCUAUAGUCCC
ata-miR1117	UAGUACCGGUUCGUGGCACGAACC	AGGACGACCUUUAGCACGGGUUCGUGCCACGAACCGGUACUAAAGGUGCUGGAGGGGCCCCGGACUGACAACAUUCUGCAACCACUCACUUUAGUACCGGUUCGUGGCACGAACCGGUGCUAAAGGUUCGCCACG
ata-miR1117	UAGUACCGGUUCGUGGCACGAACC	UGCCCGACCUUUAGCACCGGUUCGUGCCACGGACCGGUACUAAAGUGAGUGGUGGCAGGAUGUUGUCAGUCCGGGGCCCCUCUAGCACCUUUAGUACCGGUUCGUGGCACGAACCGGUGCUAAAGGUCGUCGUAC
ata-miR1117	UAGCACCGGUUCGUGCCACGGACC	ACCGGUUCGUGCCCGACCUUUAGCACCGGUUCGUGCCACGGACCGGUACUAAAGUGAGUGGUGGCAGGAUGUUGUCAGUCCGGGGCCCCUCUAGCACCUUUAGUACCGGUUCGUGGCACGAACCGGUGCUAAAGGUCGUCGUACAUAAGCCCU
ata-miR1117	UAGUACCGGUUCGUGGCACGAACC	UGGCUAACCUUUAGCACCGGUUCGUGCCACGGACCGGUACUAAAAAUGAGUGGUGGCAGGAUGUUGUCAGUCCGGGGCCCCUCCAUCACCUUUAGUACCGGUUCGUGGCACGAACCGGUGCUAAAGGUCGUCCUAC
ata-miR1117	UAGCACCGGUUCGUGCCACGGACC	ACCGGUUUGUGGCUAACCUUUAGCACCGGUUCGUGCCACGGACCGGUACUAAAAAUGAGUGGUGGCAGGAUGUUGUCAGUCCGGGGCCCCUCCAUCACCUUUAGUACCGGUUCGUGGCACGAACCGGUGCUAAAGGUCGUCCUACAUAAACCCU
ata-miR1117	UAGUACCGGUUCGUGGCACGAACC	AGGGCGACCUUUAGUACCGGUUCGUGCCACGAACCGGUACUAAAGGUGCUGGAGGGCCCCCAGACUGACAACAUCCUGCCACCACUCUCUUUAGUACCGGUUCGUGGCACGAACCGGUGCUAAAAGUUUGGCACG
ata-miR1117	UAGUACCGGUUCGUGGCACGAACC	GGUUAGCCCUUUAGUACCGGUUUGUGCCACGAAUCGGUACUAAAGGUGAUCGUGGGGCCCCGGUCUGACGCCAGCCUGCCACCACCCCUUUAGUACCGGUUCGUGGCACGAACCGGUACUAAAGGUUCAACACG
ata-miR1117	UAGUACCGGUUCGUGGUACGAACC	AGGACGACCUUUAGCACCGGUUCGUGCCACGAACCGGUACUAAAGGUGCUGGAGGGGCCCCAGACUGACAACAUCCUGCCACCACUCACUUUAGUACCGGUUCGUGGUACGAACCGGUACUAAAGGUUCGUCACG
ata-miR1117	UAGUACCGGUUCGUGGCACGAACC	UGGCUAAUCUUUAGCUCCGGUUCGUGCCACGGACCGGUACUAAAGUGAGUGGUGGCAGGAUGUGUCAGUCCGGGGCCCAUCGAGCACCUUUAGUACCGGUUCGUGGCACGAACCGGUGCUAAAGGUCGUCGUAC
ata-miR1117	UAGUACCGGUUCGUGGCACGAACC	GGCCGACCUUCAGCAACCGGUUCGUGCCACGGACCGGUACUAAAGUGAGUGGUGGCAAGAUGUUGUCACGUCCGGGGCCCCUCCAGCACCUUUAGUACCGGUUCGUGGCACGAACCGGUGCUAAAGGUCGUCCUAC
ata-miR1117	UAGUACCGGUUCGUGGCACGAACC	GGCUAACCUUUUAGCACCGGUUCGUGCCACGGACCGGUACUAAACUGAGUGGUGGCAAGAUGUUGUCAGACCAGGGCCCCUCCAGCACCUUUAGUACCGGUUCGUGGCACGAACCGGUGCUAAAGGUCGUCGUAC
ata-miR1117	UAGCACCGGUUCGUGCCACGGACC	CCGGUUCGUGGCUAACCUUUUAGCACCGGUUCGUGCCACGGACCGGUACUAAACUGAGUGGUGGCAAGAUGUUGUCAGACCAGGGCCCCUCCAGCACCUUUAGUACCGGUUCGUGGCACGAACCGGUGCUAAAGGUCGUCGUACAUAAACCCU
ata-miR1117	UAGUACCGGUUCGUGGCACGAACC	UGGCUAACCUUUAGCACCGGUUCGUGCCACGGACCGGUACUAAAGUGGGUGGUGGCAGGAUGUUGUCAGUCCGGGGCCCCUCCAACACCUUUAGUACCGGUUCGUGGCACGAACCGGUGCUAAAGGUCGUCGUAC
ata-miR1117	UAGCACCGGUUCGUGCCACGGACC	ACCGGUUCGUGGCUAACCUUUAGCACCGGUUCGUGCCACGGACCGGUACUAAAGUGGGUGGUGGCAGGAUGUUGUCAGUCCGGGGCCCCUCCAACACCUUUAGUACCGGUUCGUGGCACGAACCGGUGCUAAAGGUCGUCGUACAUAAACCCU
ata-miR1117	UAGUACCGGUUCGUGGCACGAACC	GCUUAGUAGAAACUCUAGUACCGGUUCGUGCCACGAACCGGUACUAAAGGUGCUCGUGGGGCCACAGCCUCAUUAGUACCGGUUCGUGGCACGAACCGGUGUUAAAGGUUCGCCACA
ata-miR1117	UAGUACCGGUUCGUGGCACGAACC	UGGCCGACCUUUAGCAUCGGUUCGUGCCACGGACCGGUACUAAAGUAAGUGGUGGCGGAAUGUUGUCAGUCCGGGGACCCUCCAACACCUUUAGUACCGGUUCGUGGCACGAACCGGUGCUAAAGGUCGUCCUAC
ata-miR1117	UAGUACCGGUUCGUGGCACGAACC	AGGACGACCUUUAGCACGGGUUCGUGCCACGAACCGGUACUAAAGGUGCUGGAGGGGCCCCGGACUGACAACAUUCUGCAACCACUCACUUUAGUACCGGUUCGUGGCACGAACCGGUGCUAAAGGUUCGCCACG
ata-miR1117	UAGUACCGGUUCGUGGCACGAACC	UGGCCGACCUUUAGCACCGGUUCGUGCCACGGACCGGUACUAAAGUGAGUGGUGGCAGGAUGUUGUCAGUCCAGGGCCCCUCCAGCACCUUUAGUACCGGUUCGUGGCACGAACCGGUGCUAAAGGUCGUCCUAC
ata-miR1117	UAGCACCGGUUCGUGCCACGGACC	ACCGUUUCGUGGCCGACCUUUAGCACCGGUUCGUGCCACGGACCGGUACUAAAGUGAGUGGUGGCAGGAUGUUGUCAGUCCAGGGCCCCUCCAGCACCUUUAGUACCGGUUCGUGGCACGAACCGGUGCUAAAGGUCGUCCUACAUAAAC
ata-miR1117	UAGUACCGGUUCGUGGCACGAACC	UGGCCGACCUUUAGCACCGGUUCGUGCCACGGACCGGUACUAAAGUGAGUGGUGGCAGGAUGUUGUCAGUCCAGGGCCCCUCCAGCACCUUUAGUACCGGUUCGUGGCACGAACCGGUGCUAAAGGUCGUCCUAC
ata-miR1117	UAGCACCGGUUCGUGCCACGGACC	ACCGUUUCGUGGCCGACCUUUAGCACCGGUUCGUGCCACGGACCGGUACUAAAGUGAGUGGUGGCAGGAUGUUGUCAGUCCAGGGCCCCUCCAGCACCUUUAGUACCGGUUCGUGGCACGAACCGGUGCUAAAGGUCGUCCUACAUAAACCCU
ata-miR1117	UAGUACCGGUUCGUGGCACGAACC	UGGCCGACCUUUAGCACCGGUUCGUGCCACGGACCGGUACUAAAGUGAGUGGUGGCAGGAUUUUGUCCAGUCCGGGGCCCCUCCACGCACCUUUAGUACCGGUUCGUGGCACGAACCGGUGCUAAAGGUCAUCCUAC
ata-miR1117	UAGCACCGGUUCGUGCCACGGACC	ACCGGUUCGUGGCCGACCUUUAGCACCGGUUCGUGCCACGGACCGGUACUAAAGUGAGUGGUGGCAGGAUUUUGUCCAGUCCGGGGCCCCUCCACGCACCUUUAGUACCGGUUCGUGGCACGAACCGGUGCUAAAGGUCAUCCUACAUAAACCCU
ata-miR1117	UAGUACCGGUUCGUGGCACGAACC	UGGCCGACCUUUAGCACCGGUUCCGUGCCACGGACCGGUACUGAAGUGUGUGGUGGCAGGAUGUUGUCAGUCCGGGGCCCCUCCAGCACCUUUAGUACCGGUUCGUGGCACGAACCGGUGCUAAAGGUCGUCCUAC
ata-miR1117	UAGUACCGGUUUGUGUCAUGAACC	GUGGCGACCUUUAGCACCGGUUCGUGACACGAACCGGUACUAAAGUGAGUGGUGGCAGGAUGUCGUCAGUCCGGGGCCCUCCAGCACCUUUAGUACCGGUUUGUGUCAUGAACCGGUACUAAAGGUCGCCCUAC
ata-miR1117	UAGUACCGGUUCGUGGCAUGAACC	GUGCGAACCUUUAGUACCGGUUCAUGCCACGAACCGGUACUAAAGGGGUUGGCCGGUCCCCAGCCCCUUUAGUACCGGUUCGUGGCAUGAACCGGUAGUAAAGAGGUUGUGGC
ata-miR1117	UAGUACCGGUUCGUGGCAUGAACC	CACAACCUCUUUACUACCGGUUCAUGCCACGAACCGGUACUAAAGGGGCUGGGGACCGGCCAACCCCUUUAGUACCGGUUCGUGGCAUGAACCGGUACUAAAGGUUCGCACUG
ata-miR1117	UAGUACCGGUUCGUGGCAUGAACC	GUGCGAAUCUUUACUACCGGUUCAUGCCACGAACCGGUACUAAAGAGGCAGUGGCCCGGCCAGCACCUUUAGUACCGGUUCGUGGCAUGAACCGGUAGUAAAGAGUCACUCCA
ata-miR1117	UAGUACCGGUUCGUGGCAUGAACC	GAGUGACUCUUUACUACCGGUUCAUGCCACGAACCGGUACUAAAGGUGCUGGCCGGGCCACUGCCUCUUUAGUACCGGUUCGUGGCAUGAACCGGUAGUAAAGAUUCGCACUG
ata-miR1117	UACUACCGGUUCAUGCCACGAACC	GUGACUUUGGAGUGACUCUUUACUACCGGUUCAUGCCACGAACCGGUACUAAAGGUGCUGGCCGGGCCACUGCCUCUUUAGUACCGGUUCGUGGCAUGAACCGGUAGUAAAGAUUCGCACUGAUCCGGUAC
ata-miR1117	UACUACCGGUUCAUGCCACGAACC	ACCGGAUCAGUGCGAAUCUUUACUACCGGUUCAUGCCACGAACCGGUACUAAAGAGGCAGUGGCCCGGCCAGCACCUUUAGUACCGGUUCGUGGCAUGAACCGGUAGUAAAGAGUCACUCCAAAGUCACUA
ata-miR1117	UAGUCCCGGUUCGUGGCACGAACC	UUUAGUCCCGGUUCGUGGCACGAACCGGUACUAGAAGCUCACAUUUAGUCCCGGUUUGUGUCAUGAAUCGGGACUAAGAUUUUCCUAUAUAAACCUUU
ata-miR1117	UAGUACCGGUUCGUGGCACCAACC	AAUGGGACCUUUAGUACCGGUUGGUGCCACGAACCGGUACUAAUGGGCAUCGCACGCUUUAGUACCGGUUCGUGGCACCAACCAGGACUGAAGCUCCCAUUUG
ata-miR1117	UAGUACUGGUUCGUGGCACGAACC	UGUUAGCCCUUUAGUACCGGUUUGUGCCACGAACCGGUACUAAAGGUGAUCGUGGGGCCCUGGCCUGACGCCAGCCUGCCACCACCCCUUUAGUACUGGUUCGUGGCACGAACCGGUACUAAAGGUUCAACACG
ata-miR1117	UAGUACCGGUUUGUGCCACGAACC	GGUACUAAAUGUUAGCCCUUUAGUACCGGUUUGUGCCACGAACCGGUACUAAAGGUGAUCGUGGGGCCCUGGCCUGACGCCAGCCUGCCACCACCCCUUUAGUACUGGUUCGUGGCACGAACCGGUACUAAAGGUUCAACACGAACCGGCAU
ata-miR1118	CACUACAUUAUGGAAUGGAGGGA	UUGCAGGCUGAGACAUACUCCCUCCGUUCCAUAUGUAGUGCAUAUACAUUUUUUUAAAGUUCAAGCUUUGCAAACUUUGAUCAAGUUUAUAGAGAAACUAUUUAUAUCUAUAAUAUCAAAAUAUAAAUAUGAAACUACAUCUUAUGAUGAAUCUAGUGAUAUAUGUUGGCAUUCUAGAUGUAAAUAUUUUCUCCACAAACUUGGUCAAAUUUGUGAGGUUUGACUUUCUUUUAAAAAUAUGCACUACAUUAUGGAAUGGAGGGAGUAAAUUUUCUUCUGGCUGC
ata-miR1118	CACUACAUUAUGGAAUGGAGGGA	CUCCCUCCAUUCCACAAUGUAGUGCCUAUAGAUUUUUGUGAAAGUCAAACUUUGCCAACUUUGACCAAGUGUAUAGAGAAAACUGUCUACAUCUACAAUACCAAAUAUGUACAUUCUGAAAAUAUAACUCAUGAUGUAUUCAAUGAUGUGCAUUUGGUAUCUAGAUGUACCUACUUUUCUCUAUAAAUAUGGUCCAAAGUUUGUAAUGUUUGAAUUUUGCGAAAAUCUAUAGGCACUACAUUAUGGAAUGGAGGGAGUAUGAAGCUAGUAACAUAU
ata-miR1118	CACUACAUUAUGGAACGGAGGGA	AAACACUAUUAUCAAUACUCCCUCCAUGCCACAAUGUAGUGCCUAUAGAUUUUUGUGGAAGUCAAACUUUGCCAACUUUGACCAAGUGUAUAGNGAAAACUGUCUACAUCUACAAUACCAAACAUGUAGAUUAUGAAAUUAUAACUCAUGAUGUACCCAUAAUAUGCAUUCGGUAUUCUAGAUGUACCUACUUUUCUCUAUAAAUAUGGUCAAAGUUUGUAAUGUUUGACUUUGGCAAAAAUCUAUAGGCACUACAUUAUGGAACGGAGGGAGUAUCAUAUUCAUCAUGAGG
ata-miR1118	CACUACAUUGUGGAAUGGAGGGA	ACGAUUGAUCAUACAUACUCCCUUCAUUUCAAAAUAUAGUGCGCCCGCGCUUUCCGAGGUCGAACUUUGACCAUAAAUUUAACGAACGAGACCGACUGCGGCGGGAGAAAAAGUUACAUAAUUAAAAACUUCUUUCGAAUACGAAUUCACUGAUAUAACUUUUGCUCCCGCCGCAAUCGGUCUUGAUAGUUAAAUUUACGGUCAAAGUUGAAGCACGGGAUAGAGAAAGCACUACAUUGUGGAAUGGAGGGAGUACAUCUUUGUUGUAAUUU
ata-miR1118	CACUACAUUGUGGAAUGGAGGGA	GUUUUUUUUUACAUAUACUCCCUUCAUUCCAAAAUAUAGUGCGCCCGCGCUUCCCGAGGUAGAACUUUGACCAUAAAUUUAACGAACGAGACCGACUGCAGCGGGUGAAAAAAUUACAUAAUUAAAAACUCUUUCGAAUACGAAUUCACUGAUAUAAUUUUUGCUCCCGCCGCAAUCGGUCUUGGUAGUUAAAUUUACGGUCAAAGUUGAAGCACGGAGAUAGAGGAAGCACUACAUUGUGGAAUGGAGGGAGUACUAGGUAAUUACACUUU
ata-miR1118	CACUAUAUUUUGGAAUGAAGGGA	AGUGUAAUUACCUAGUACUCCCUCCAUUCCACAAUGUAGUGCUUCCUCUAUCUCCGUGCUUCAACUUUGACCGUAAAUUUAACUACCAAGACCGAUUGCGGCGGGAGCAAAAAUUAUAUCAGUGAAUUCGUAUUCGAAAGAGUUUUUAAUUAUGUAAUUUUUUCACCCGCUGCAGUCGGUCUCGUUCGUUAAAUUUAUGGUCAAAGUUCUACCUCGGGAAGCGCGGGCGCACUAUAUUUUGGAAUGAAGGGAGUAUAUGUAAAAAAAAACUG
ata-miR1118	CACUACAUUAUGGAAUAGAGGGA	UUUGAGGAUUACAUGUACUCCCCCCAUUCCAUAAUGUAGUGCCCCCGCGCUAUUCGAGAUUUAACUUUUGACCAUAAAUUUAACCAACGUGGGUGACUGCGGCGGGAGCAAAAUUUAUACCAUUGAAUUCGUAUUCGAAAGAAGUUCUCAAUGGUAUAAUUUUUGCUCCCGCCACAGUUUUCCACGUUGGUUAAAUUUAUGAUCAAACUUAAAUCUCGAAAAGCGCGGGCGCACUACAUUAUGGAAUAGAGGGAGUAUUCCCUAAGUGUUAAUG
ata-miR1118	CACUACAUUAUGGAAUGGGGGGA	UUAACACUUAGGGAAUACUCCCUCUAUUCCAUAAUGUAGUGCGCCCGCGCUUUUCGAGAUUUAAGUUUGAUCAUAAAUUUAACCAACGUGGAAAACUGUGGCGGGAGCAAAAAUUAUACCAUUGAGAACUUCUUUCGAAUACGAAUUCAAUGGUAUAAAUUUUGCUCCCGCCGCAGUCACCCACGUUGGUUAAAUUUAUGGUCAAAAGUUAAAUCUCGAAUAGCGCGGGGGCACUACAUUAUGGAAUGGGGGGAGUACAUGUAAUCCUCAAAUU
ata-miR1118	CACUACAUUAUGGAAUAGAGGGA	UUUGAGGAUUACAUGUACUCCCCCCCAUUCCAUAAUGUACGUGCCCCCGCGCUAUUCGAGAUUUAACUUUGACCAUAAAUUUAACCAACGUGGGUGACUGCGGCGGGAGCAAAAUUUAUACCAUUGAAUUCGUAUUCGAAAGAGUUCUCAAUGGUAUAAUUUUUGCUCCCGCCACAGUUUUCCACGUUGGUAAAUUUAUGAUCAAACUUAAAUCUCGAAAAGCGCGGGCGCACUACAUUAUGGAAUAGAGGGAGUAUUCCCUAAGUGUUAAUG
ata-miR1118	CACUACAUUAUGGAACGGAGGGA	UUUUGCUAAAUAACAUACUCCCUCUCUUCCAUAAUGUAGUGCAUAUAGAUUUUUUUNAAAAGCCAAACCAUAUAAACAUUGACCAAGUUUGUGGAGAAAAACAUAUACAUCUAGAAUGCCAAACAUAUAUCGUUAGAUUCAUCAUAAGAUGUAGUUUCAUAUUUUAUAUAUUUGGUAUUGUAAAUAUAAAGUUUUUCACUAUGAAUUUGGUCAAAAUUUGCAAUGUUUGACUUUUCAAAACAUCUAUACGCACUACAUUAUGGAACGGAGGGAGUAGUACAAAACAGUCACCU
ata-miR1118	CACUACAUUAUGUAAUGGAGGGA	CCACAUAUAAAAAUAUACUCUCUUCGUUUCAUAAUGUAGUGCAUAUAGAUUUUUUGAAAACUCAAACCUCACAAACUUUGAUCAAGUUUAUGAAAAAAACAUUUACACCUAGAAUGUCAACCAUAUAACAUUAGAUUUGUCAUAAGAUGUAGUUUCAUAUUUAAUAUAUUUGAUAUUUUAGAUAUAAAUAGCUUUCUCUAUAAACUUGGUCAAAUUUUGCAAAGUUUGACUUCUUAAAAAAUAUACAGGCACUACAUUAUGUAAUGGAGGGAGUACCGGUAGGUCCUAGCUA
ata-miR1118	CAAUACAUUAUGAAAUGGAGGGA	CAACAUGCUUGCAUAGUACUCCUCCAUUUGAUAAUGUAGUGUGUAUAGAAUGUUUUUUUGAAAAGUCAAACCUUGCAAAUUUUGACCAAGUUUAUGGAGGAAACUAUUUAUAUCUACUGUACCAAAUAUAUAAAAUAUGAAACUACAUCUUAUGAUGAAUCUAAUUAUAUAUGUUUGGCAUUCUAGAUGUAAAUGUUUCCUCCACAAACUUGAUCAAAUUUUAUGAGGUUUGACUUUUCAAAAAAUCUAUAUGCAAUACAUUAUGAAAUGGAGGGACUAUAUUAUAACAUCUUCUU
ata-miR1118	CACUAUAUUUUAGAAUGGAGGGA	UAGAUAGCUAAAUUCUACUCCCUCCGUUCCAAAAUGUAGUGUUUCUUGUUUCCGUGCUUCAACUUUGACCACAAAUUUAACUAACGAGACCAACUGCAGCGGGAAGCAAAAAUUAUACCAGUGAAUUCGUAUUCAAAAGAACUUUUCAAUUAUANAAUUUUUUCUCCCGCCGCAGUCGGUCUCGUUGGUUAAAUUACGGUCAAAGUUGGACCUCGAAAAGCGUGGGCGCACUAUAUUUUAGAAUGGAGGGAGUACAACACAUCCGUUUGUG
ata-miR1118	CACUACAUUGUGAAAUGGAGUGA	UAACGCGCGUCCAAUUUGAUACUCCCUCCGUUCCACAAUGUAGUGCACCCACGCAUCCCGAAAUCUAAGUUUGACCGUAAAUCUAACCAACAAGACCGAUUGCGGCUAGAGCAAAAAUUNUAUCACUGAAUUCGUAUUUCGAUACGAAUUCAGUGGUAUAAUUUUUGCUCCCUUCGAGUUGGUCUCGUUGGUUAAAUUUACGGUCAAAGAUAGAUCUUGGAAAGCGCGGGCGCACUACAUUGUGAAAUGGAGUGAGUAGUACCUUAAGUGUUUAC
ata-miR1118	CACUAUAUUUUGGAAUGGAGGGA	UCAGGAGAUGAUUCAUACUCCCNCCGUUUCAAAAUAUAGUGCUUCCUCUAUCCCCGUGCUUCAACUUUGACCAAAAAUUUAACAAACAAGACCGAUUGCGCGGGAGCAAAGUUAUACUAGUGAAUUCCUAUUCAAAAGAAGUUUUCAAUUAUAUAACUUUUUUUCCCUCCGCAAUCGGUCUCGUUGGCUAAAUUUAUGGUCAAAGUUAGACCUCGGAAAGCGUGGGCGCACUAUAUUUUGGAAUGGAGGGACUCGCUUGGCGCAUUGGUUG
ata-miR1118	CACUACAUUAUGGAACGGAAGGA	UAUGUAUGAACCAAAUACUCCCUCCAUUCCACAAUAUAGUGCCUAUAGAUUUUUGUGAAAGUUAAACUUUGCCAACUUUGACUAAGUGUAUAGAGAAAACUGUCUAAAAUUAUAAUACCAAACAUGUACAUUCCGAAAAUAUAACUCAUGAUGUAUUCAAUGAUGUGCAUUUGGUAUUUUAGAUGUACCUACUUUUUCGCUAUAAAUAUGGUCAAAGUUUGUAAUGUUUGACUUUUGUAAAAAUCUAUAGGCACUACAUUAUGGAACGGAAGGAGUAGUAUGUUUCCAUUUGCG
ata-miR1118	CACUACAUUGUGGAAUGGAGGAG	UCCAUCCGUUCUCAAUACUCCCUCCAUUCCAAAAUAUAGUGCGCCCGCGCUUUCCAAGGUCGAACUUUGACCAUAAAUUUAGCGAACGAGACCGACUGCGCGGGAGAAAAGUUACAUAUUAAAAACUUCUUUCGAAUACGAAUUCACUGAUANAACUUUUGCUCCCGCCGCAAUCGGUCUUGAUAGUUAAAUUUACGGUCAAAGUUGAAGCACGGGGAUAGAGGAAGCACUACAUUGUGGAAUGGAGGAGUAUAAGUCUUUCUAGAGAUU
ata-miR1118	CACUAUAUUUUGGAAUGGAGGGA	GCUCAUUCUGUAUAAUACUCCCUCCGUUCCAAAAUAUAGUGCUUCCUCUAUCCCCGUGCUUCAACUUUGACCAAAAAUUUAACAAACAAGACCGAUUGCGGCGGGAGCAGAAGUUAUACCAGUGAAUUCGUAUUCAAAAGAAGUUUUCAAUUAUAUAACUUUUUCUCCCGCCGCAAUCGGUCUCGUUGGCUAAAUUUAUGGUCAAAGUUGGACCUCGGGAAACGCGGGCGCACUAUAUUUUGGAAUGGAGGGAGUAACAAAGAACUUCAGAUG
ata-miR1118	CACUAUAUUUUGGAACGGAGGGA	UCUGAAGUUCUUUGUUACUCCCUCCAUUCCAAAAUAUAGUGCGCCCGCGUUUCCCGAGGUCCAACUUUGACCAUAAAUUUAGCCAACGAGACCGAUUGCGGCGGGAGAAAAAGUUAUAUAAUUGAAAACUUCUUUUGAAUACGAAUUCACUGGUAUAACUUCUGCUCCCGCCGCAAUCGGUCUUGUUUGUUAAAUUUUUGGUCAAAGUUGAAGCACGGGGAUAGAGGAAGCACUAUAUUUUGGAACGGAGGGAGUAUUAUACAGAAUGAGCAC
ata-miR1118	CACUAUAUUUUGAAAUGGAGGGA	GCCCGAUUUAAAAUACUCCUUCCGUUUCAAAUAUAGUGUUUCCUCUAUUCCUGUGCUUCAACUUUGACCAUAAAUUUAACUAACAAGACCGAUUACGACGCAGGCAAAAGUUAUACCAGUGAAUUCAUAUUCAAAAAAAGUUUUCAAUUAGUAUAUAAUUUUUUUCUCCCGCCGCAGUCGGUCUCGUUGGUUAAAUUUAUGGUCAAAGUUGGACCUCGAAAAGCGUGUGCACACUAUAUUUUGAAAUGGAGGGAGUAGUGCCAAUCUUUUCUUC
ata-miR1118	CACUACAUUAUGGAACGGAGGGA	UUAUUUAGUACUCCCUCCGUUCCAUAAUGUAGUGCCUAUAAAUUUUUGAAAAAAUCAAACCUUGCAAACUUUGACCAAGUUUACAGAGAAAAAUAUUUACAUUUAGAAUGCCAAACAUAUAUUAUUAGAUUCAUCGUAAGAUGUAUUUUCAUAUUUUAUAUAUUGACAUUGUAUACAUAGAUAGUUUUCUCUAUAAACUUGGUCAAAGUUUGUAAAGUUUGAAUUUAUAAAAAAUCUAUAGGCACUACAUUAUGGAACGGAGGGAGUAUUCCCUCUGCAAAGCAG
ata-miR1120	ACAUUCUUAUAUUAUGGGACGGAG	GAAUUUGGGACAUACUACCUCUGUCCCAAAAUAUAAAAACGUUUUUAACACUAUACUAAUAUAAAAAACAUUCUUAUAUUAUGGGACGGAGGGAGUACCAAACAUUCAAAA
ata-miR1120	ACAUUCUUAUAUUAUGGGACGGAG	UCCUUAUCCAUGUACUCCCUCCGUCCCAUAAUAUAAGAACGUUUUGGCACUACUAAUGCCAAAACAUUCUUAUAUUAUGGGACGGAGGGAGUAUUUGUUAGAGGUAC
ata-miR1120	ACAUUCUUAUAUUAUGGGACGGAG	CUGCAUUGCAUCUUACCCCUCCGUCUCAUAAUAUAAGAACAUUUUCAAACUAACAUGGAUUGAAAAACAUUCUUAUAUUAUGGGACGGAGAGAGUACUUAAUUUUAUCUU
ata-miR1120	ACAUUCUUAUAUUAUGGGACGGAG	UGCAAUAAAUACUAGUACUCCCUGUGUCCCAUAAUAUAAGAACGUUUUUGGCACUACACUAGUGUCAAAAACAUUCUUAUAUUAUGGGACGGAGGGGAGUACGAAGAAAGAGAU
ata-miR1120	ACAUUCUUAUAUUAUGGGACGGAG	UACACAAUGAACCAAUCCCUCUUCCCAUAAUACAAGAGUGUUUUGAACACUGGUGUACUGUACAAAACAUUCUUAUAUUAUGGGACGGAGGGAGUAGCUGUUAAUGUAAG
ata-miR1120	ACAUUCUUAUAUUAUGGGACGGAG	UACAAAAUGAACCAAUCCAUCUUCCCAUAAUACAAGAGUGUUUUGAACACUGGUGUACUGUACAAAACAUUCUUAUAUUAUGGGACGGAGGGAGUAGCUGUUAAUGUAAG
ata-miR1120	ACAUUCUUAUAUUAUGGGACGGAG	AGAAUUGGGACAUACUACCUCUGUCCCAAAAUAUAAAAACGUUUUUAACACUAUACUAAUAUAAAAAACAUUCUUAUAUUAUGGGACGGAGGGAGUACCAAACAUUCAAAA
ata-miR1120	ACAUUCUUAUAUUAUGGGACGGAG	AUGCAAUAAAUACUAGUACUCCCUGUGUCCCAUAAUAUAAAACGUUUUUUGGCACUACACUAGUGUAAAAAACAUUCUUAUAUUAUGGGACGGAGGGAGUACGAAGAAGAGAUAG
ata-miR1120	ACAUUCUUAUAUUAUGGGACGGAG	UACACAAUGAACCAAUCCCUCUUCCCAUAAUACAAGAGUGUUUUGAACACUGGUGUACUGUACAAAACAUUCUUAUAUUAUGGGACGGAGGGAGUAGCUGUUAAUGUAAG
ata-miR1120	ACGUUCUUAUAUUAUGGGACGGAG	CUUAUUAAAAGAUACUCCUUCCGUCUUAUAAUAUAAAAAACGUUUUAAAGCUAUGUAGUUUCAAAAAACGUUCUUAUAUUAUGGGACGGAGGGAGUAGAAAAUAAAAGACU
ata-miR1120	ACGUUCUUAUAUUAUGGGACGGAG	UACAUUAACAGCUACUCCCUCCGUCCAUAAUACAAGAGUGUUUUGAACACUGGUGUACUGUACAAAACGUUCUUAUAUUAUGGGACGGAGGGAGUAGCUGUUAAUGUAAG
ata-miR1120	ACGUUCUUAUAUUAUGGGACGGAG	UACAAAAUGAGCCAAUCCCUCUUCCCAUAAUACAAGAGUGUUUUGAACACUGGUGUACUGUACAAAACGUUCUUAUAUUAUGGGACGGAGGGAGUAGCUGUUAAUGUAAG
ata-miR1120	ACGUUCUUAUAUUAUGGGACGGAG	CUUAUUAAAAGAUACUCCUUCCGUCUUAUAAUAUAAAAACGUUUUUAAAGCUAUGUUAGUUUCAAAAACGUUCUUAUAUUAUGGGACGGAGGGAGUAGAAAAUAAAGACUU
ata-miR1120	ACGUUCUUAUAUUAUGGGACGGAG	UACACAAUGAAACAAUCCCUCUUUCCAUAAUACAAGAGUGUUUUGAACACUGGUGUACUGUACAAAACGUUCUUAUAUUAUGGGACGGAGGGAGUAGCUGUUAAUGUAAG
ata-miR1120	ACGUUCUUAUAUUAUGGGACGGAG	ACAACAACAAAAUACUCCCUCCGUCCUAUAAUAUAAUAACGUUUUUGACAUCAACACUAGUUGUGUCAAAAACGUUCUUAUAUUAUGGGACGGAGGGAGUAGCUCUUGAUCGGUU
ata-miR1120	ACGUUAUUAUAUUAUAGGACGGAG	CCGAUCAAGAGCUACUCCCUCCGUCCCAUAAUAUAAGAACGUUUUUGACACAACUAGUGUUGAUGUCAAAAACGUUAUUAUAUUAUAGGACGGAGGGAGUAUUUUGUUGUUGUUC
ata-miR1120	ACGUUCUUAUAUUAUGGGACGGAG	GUUAAAGUUUAUUAUGUACUCCCUCGUCCCAUAAUAUAAGAACGUUUUUGACAUUAGUGUAGUGUAAAAAACGUUCUUAUAUUAUGGGACGGAGGGAGUAGUUCAUAACAAAAG
ata-miR1120	ACAUUCUUAUAUUAUGGAACGGAG	UACACAAUGAACCAAUCCCUCUUCCCAUAAUACAAGAGUGUUUUGAACAUUGGUGUACUGUACAAAACAUUCUUAUAUUAUGGAACGGAGGGAGUAGCUAUUAAUGUAAG
ata-miR1120	ACACUCUUAUAUUAUGGGACGGAG	AGGACUAAUAAUUACUCCAUCCGUCUCAUAAUAUAAGAGUGUUUUGUUUUUGACACUACACACUAGUGUCAAAAACACUCUUAUAUUAUGGGACGGAGGGAGUAAAAUCUUCCAUGAG
ata-miR1120	ACACUCUUAUAUUAUGAGACGGAU	CAUGGAAGAUUUUACUCCCUCCGUCCCAUAAUAUAAGAGUGUUUUUGACACUAGUGUGUAGUGUCAAAAACAAAACACUCUUAUAUUAUGAGACGGAUGGAGUAAUUAUUAGUCCUGC
ata-miR1120	ACGUUCUUAUAUUAUGGGACGGAG	UACACAAUGAACCAAUCCCUCUUCCCAUAAUACAAGAGUGUUUGAACACUAGUGUACUGUACAAAACGUUCUUAUAUUAUGGGACGGAGGGAGUAGUUGUUAAUGUAAG
ata-miR1120	ACGUUCUUAUAUUAUGGGACGGAG	CAAAAAUGAACCAAUACCCUCUUCCCAUAAUUACAAGAGNGUUUUUGAACACUGGUGUACUGUACAAAACGUUCUUAUAUUAUGGGACGGAGGGAGUAGCUGUUAAUGUAAG
ata-miR1120	ACGUUCUUAUAUUAUGGGACGGAG	UACAAAAUGAACCAAUCCCUCUUCCCAUAAUACAAGAGUGUUUUGAACACUGGUGUACUGUACAAAACGUUCUUAUAUUAUGGGACGGAGGGAGUAGCUGUUAAUGUACG
ata-miR1120	ACGUUCUUAUAUUAUGGGACGGAG	UACACAAUGAAACAAUCCCUCUUCCCAUAAUAUAAGGGUGUUUUGAACACUGGUAGUACUGUGUAAAACGUUCUUAUAUUAUGGGACGGAGGGAGUAGCUAUUAAUGUAAG
ata-miR1120	ACGUUCUUAUAUUAUGGGACGGAG	AAGUUUAUUAUGUACUCCCUCCGUCCCAUAAUAUAAUUACGUUUUUGACAUUAGUGUAGUGUAAAAAACGUUCUUAUAUUAUGGGACGGAGGGGUUAGUUCAUAAACAAAA
ata-miR1120	ACAUUCUUAUAUUAUGGAACGGAG	UACACAAUGAACCAAUCCCUCUUCCCAUAAUACAAGAGUGUUUUGAACAUUGGUGUACUGUACAAAACAUUCUUAUAUUAUGGAACGGAGGGAGUAGCUAUUAAUGUAAG
ata-miR1120	ACGUUCUUAUAUUAUGGGACGGAG	AUAAGUACUAAGUACUCCCUCUGUCCCAAAAUAUAAGAACGUUUUUAACACUACACUAAUGUCAAAAACGUUCUUAUAUUAUGGGACGGAGGGAGUAGUUUUUAGAACAAU
ata-miR1120	ACGUUCUUAUAUUUUGGGACAGAG	UGUUCUAAAAACUACUCCCUCCGUCCCAUAAUAUAAGAACGUUUUUGACAUUAGUGUAGUGUUAAAAACGUUCUUAUAUUUUGGGACAGAGGGAGUACUUAGUACUUAUAA
ata-miR1120	ACGUUCUUAUAUUAUGGGACGGAG	UACAAAAUGAACCAAUCCCUCUUCCCAUAAUACAAGAGUGUUUUGAACACUGGUGUACUGUACAAAACGUUCUUAUAUUAUGGGACGGAGGGAGUAGCUGUUAAUGUAAG
ata-miR1120	ACAUUCUUAUAUUAUGGGACGGGG	GCUACACAAUGAACCAAUCCCUCUUCCCAUAAUACAAGAGUGUUUUGAACACUGGUGUACUGUACAAAACAUUCUUAUAUUAUGGGACGGGGAGUAGCUGUUAAAUGUAAGU
ata-miR1120	ACGUUCUUAUAUUAUGGGACGGAG	UACACAAUGAACCAAUCCCUCUUCCCAUAAUACAAGAGUGUUUCGAACACUGUUGUACUGUAGAAAACGUUCUUAUAUUAUGGGACGGAGGGAGUAGAUGUUAAUGUAAG
ata-miR1120	ACGUUCUUAUAUUAUGGGACGGAG	UACAAACUGAACCAAUCCCUCUUCCCAUAAUACAAGAGUGUUUGAACACUGGUGUACUGUACAAAACGUUCUUAUAUUAUGGGACGGAGGGAGUAGCUGUUAAUGUAAG
ata-miR1120	ACGUUCUUAUAUUAUGAGACAGAG	UUGUAUAAAAUAUACUCCCUCCGUCCCAUAAUAUAAGAACGUUUUUGACACUACACUAGUGUUAAAAACGUUCUUAUAUUAUGAGACAGAGGGAGUAAAUUAUAACAACUU
ata-miR1120	ACGUUCUUAUAUUAUGGGACGGAG	AAUCAUGAUAUGUACUCCCGCUGUCCCAAAAUAUAAGAACGUUUUUAACACUACACUAGUGUCAAAAACGUUCUUAUAUUAUGGGACGGAGGGAGUAUUUGUUUAACACGG
ata-miR1120	ACGUUCUUAUAUUAUGGGACGGAG	AUGCAAUAAAUACUAGUACUCCUGUGUCCAUAAUAUAAGUAACGUUUUGGCACUACACUAGUGUACAAAACGUUCUUAUAUUAUGGGACGGAGGGAGUACGAAGAAAGAGAUA
ata-miR1120	ACGUUCUUAUAUUAUGGGACAGAG	AAGUUUAUUAUGUAUUCCCUCCGUCCCAUAAUAUAAGAACGUUUUUGACAUUAGUGUAGUGUAAAAAACGUUCUUAUAUUAUGGGACAGAGGGAGUAGUUCAUAAACAAAA
ata-miR1120	ACGUUCUUAUAUUAUGGGACGGAG	AUGCAAUAAAUACUAGUACUCCCUGUGUCCCAUAAUAUGAGAACGUUUUUGGCACUACACUAGUGUCAACAACGUUCUUAUAUUAUGGGACGGAGGGAAUACGAAGAAAGAGAUA
ata-miR1120	ACGUUCUUAUAUUAUGGGACGGAG	ACAUACCAAAAGUACUCCCUCCGUCCCAUAAUAUUAGAGCGUUUUUACACUAGUGUAGUGCCAAAAACGUUCUUAUAUUAUGGGACGGAGGGAGUACAUGUUGCUGAAAA
ata-miR1120	ACGUUCUUAUAUUAUGGGACGGAG	CUACAAAUGAACCAAUCCCUCUUCCCAUAAUACAAGAGUGUUUUGAACACUGGUGUACUGUACAAAACGUUCUUAUAUUAUGGGACGGAGGGAGUAGCUGUUAAUGUAAA
ata-miR1120	ACGUUCUUAUAUUAUGGGACGGAG	CUACACAAUGACCAGUCCCUCUUCCCAUAAUACAAGAGUGUUUUGAACACUGGUGUACUGUACAAAACGUUCUUAUAUUAUGGGACGGAGGGAGUAGCUGUUAAUGUAAG
ata-miR1120	ACAUUCUUAUAUUAUGGGACAGAG	UACAAAAUGAACCAAUCCCUCUUCCCAUAAUACAAGAGUGUUUUGAACACUGGUGUACUGUACAAAACAUUCUUAUAUUAUGGGACAGAGGGAGUAGCUGUUAAUGUAAG
ata-miR1120	ACGUUCUUAUAUUAUGGGACGGAG	UACAAAAUGAACCAAUCCCUCUUCCCAUAAUACAAGAGUGUUUUGAACACUGGUGUACUGUACGAAACGUUCUUAUAUUAUGGGACGGAGGGAGUAGCUGUUAAUGUAAG
ata-miR1120	ACGUUCUUAUAUUAUGGGACGGAG	UACACAAUGAACCAAUCCCUCUUCCCAUAAUAUAAGAGUGUUUUGAACACUGGUGUAUUGUACAAAACGUUCUUAUAUUAUGGGACGGAGGGAGUAGUUGUUAAUGUAAG
ata-miR1120	ACGUUCUUAUAUUAUGGGACGGAG	AUGCAAUAAAUACUAGUACUCCCUGUGUCCAUAAUAUAAGAACGUUUUGGCACUACACUAGUGUCAAAAACGUUCUUAUAUUAUGGGACGGAGGGUAGUACGAAGCAAGAGAU
ata-miR1120	ACGUUCUUAUAUUAUGGGACGGAG	UACACAAUGAACCAAUCCCUCUUCCCAUAGUACAAGAGUGUUUUGAACACUGGUGUACUGUACAAAACGUUCUUAUAUUAUGGGACGGAGGGAGUAGCUGUUAAUGUAAG
ata-miR1120	ACAUUCUUAUAUUAUGAGACGGAG	CAAGCAAUUAACUACUCCCUUCGUCCCAUAAUAUAAGAACGUUUUUGACAUUACACUAGUGUAAAAAACAUUCUUAUAUUAUGAGACGGAGUGAGUAGUUAUGAAAAAAUA
ata-miR1120	ACGUUCUUAUAUUAUGGGACGGAG	UACAAAAUGAACCAAUCCCUCUUCCCAUAAUACAAGAGUGUUUUGAACACUGGUGUACUGUACAAAACGUUCUUAUAUUAUGGGACGGAGGGAGUAGCUGUUAAUGUACG
ata-miR1120	ACACUCUUAUAUUAUGGGACGGAG	ACCAAUACUCCCUCCAUCCCAUGAUAUAAGAGCGUUUUAACACUAGUGUAGUGUUAAAACGCUUAGUGUUAAAACACUCUUAUAUUAUGGGACGGAGGGAGUAGUACAUACAAUGGA
ata-miR1120	ACAUUCUUAUAUUAUGGGAUGGAG	UACACAAUGAAGCAAUCCCUCUUCCCAUAAUACAAGAGUGUUUUGAACACUGGUGUACUGUACAAAACAUUCUUAUAUUAUGGGAUGGAGGGAGUAGCUGUUAAUGUAAG
ata-miR1120	ACGUUCUUAUAUUAUGGGACGGAG	UACAAAAUGAACCAAUCCCUCUUCCCAUAAUACAAGAGUGUUUUGAACACUGGUGUACUGUACAAAACGUUCUUAUAUUAUGGGACGGAGGGAGUAGCUGUUAAUGUAAG
ata-miR1120	ACGUUCUUAUAUUAUGGGACGGAG	UACAAAAUGAACCAAUCCCUCUUCCCAUAAUACAAGAGUGUUUUGAACACUGGUGUACUGUACAAAACGUUCUUAUAUUAUGGGACGGAGGGAGCAGCUGUUAAUGUAAG
ata-miR1120	ACGUUCUUAUAUUAUGGGACGGAG	UACACAAUGAACCAAUCCCUCUUCCCAUAGUACAAGAGUGUUUUGAACACUGGUGUACUGUACAAACGUUCUUAUAUUAUGGGACGGAGGGAGUAGCUGUUAAUGUAAG
ata-miR1120	ACGUUCUUAUAUUAUGGGACGGAG	UAAGUAAUGAACCAAUCCCUCUUCCCAUAAUACAAGAGUGUUUUGAACACUGGUGUACUGUACAAAACGUUCUUAUAUUAUGGGACGGAGGGAGUAGCUGUUAAUGUAAG
ata-miR1120	ACACUCUUAUAUUAUGGGACGGAG	AAUCUCGAAAACUACUCCCUCCGUCCCAUAAUAUAAGAGCGUUUUUUAUACUAGUGUAGUGUCAAAACACUCUUAUAUUAUGGGACGGAGGAAGUACAUUAUUCACCAGG
ata-miR1120	ACACUCUUAUAUUAUGGGACGGAG	UACACAAUGAACCACUCCCUCCUUCCCAUAAUAUAAGAGUGUUUUAUACAAUACAUCGUGUUUUGUACACUAGUGUACUGUACAAAACACUCUUAUAUUAUGGGACGGAGGGGUAGCUAUUAAUGUAAGU
ata-miR1120	ACACUCUUAUAUUAUGGGAAGGAG	UUACAUUAAUAGCUACCCCUCCGUCCCAUAAUAUAAGAGUGUUUUGUACAGUACACUAGUGUACAAAACACGAUGUAUUGUAUAAAACACUCUUAUAUUAUGGGAAGGAGGGAGUGGUUCAUUGUGUAGC
ata-miR1120	ACGUUCUUAUAUUAUGGGACGGAG	UACACAGUGAACCAAUCCCUCUUCCCAUAAUACAAGAGUGUUUGAACACUGGUGUACUGUACGAAACGUUCUUAUAUUAUGGGACGGAGGGAGUAGUGUUAAUGUAAGU
ata-miR1120	ACGUUCUUAUAUUAUGGGACGGAG	UACACAAUUAACCAAUCCCUCUUCCCAUAAUACAAGAGUGUUUUGAACACUGGUGUACUGUACAAAACGUUCUUAUAUUAUGGGACGGAGGGAUUAGCUGUUAAUGUAAG
ata-miR1120	ACGUUCUUAUAUUAUGGGACGGAG	UCAACGAGUGACUACUCCCUCUUUACCCAUAAUAUAAGAACGUUUUUGACACUACACUAGUGUAAAAAACGUUCUUAUAUUAUGGGACGGAGGGAGUACAUACGAAGCAAAA
ata-miR1120	ACACUCUUAUAUUAUGGGACGGAG	AAGGUUCUAUGGUACUCCCUCCGUCCCAUAAUAUAAGAGCGUUUUUGACACUACACUAGUGUAAAAAACACUCUUAUAUUAUGGGACGGAGGGAGUAGUAUAGAAGGAUUU
ata-miR1120	ACGUUCUUAUAUUAUGGGACGGAG	GUUUUUAUUUAGUACUCCCUCCGUCCCGUAAUAUAAGCACGAUUUUCAAGCUAUGUUAACUUGAAAAACGUUCUUAUAUUAUGGGACGGAGGG
ata-miR1120	ACGUUCUUAUAUUAUGGGACGGAG	UACAAAAUGAACCAAUCCCUCUUCCCAUAAUACAAGAGUGUUUUGAACACUGGUGUACUGUACAAAACGUUCUUAUAUUAUGGGACGGAGGGAGUAGCUAUUAAUGUAAG
ata-miR1120	ACGUUCUUAUAUUAUGGGACGGAG	UACACAAUGAACCAAUCCCUCUUCCCAUAAUACAAGAGUGUUUUGAACACUGGUGUACUGUACAAAACGUUCUUAUAUUAUGGGACGGAGGGAGUAGCUGUUAAUGUAAG
ata-miR1120	ACACUCUUAUAUUAUGGGACGGAG	AAUUACUCCAUCCGUCUCAUAAUAUAAGAGUGUUUUUGUUUUUGACACUACACACUAGUGUCAAAAACACUCUUAUAUUAUGGGACGGAGGGAGUAAAUCUUCAUGAGGU
ata-miR1120	ACACUCUUAUAUUAUGAGACGGAU	CUCAUGAAGAUUUACUCCCUCCGUCCCAUAAUAUAAGAGUGUUUUUGACACUAGUGUGUAGUGUCAAAAACAAAAACACUCUUAUAUUAUGAGACGGAUGGAGUAAUU
ata-miR1120	ACGUUCUUAUAUUAUGGGACGGAG	UACACAAUGGACCAAUCCCUCUUCCCAUAAUACAAGAGUGUUUUGAACACUGGUGUACUGUACAAAACGUUCUUAUAUUAUGGGACGGAGCGAGUAGCUGUUAAUGUAAG
ata-miR1120	ACGUUCUUAUAUUAUGGGACGGAG	AAGUUUAUUAUGUACUCCCUCCGUCCCAUAAUAUAAUUACGUUUUUGACAUUAGUGUAGUGUAAAAAAACGUUCUUAUAUUAUGGGACGGAGGGGUAGUUCAUAAACAAAAG
ata-miR1120	ACGUUCUUAUAUUAUGGGACGGAG	UACAAAAUGAACCAAUCCCUCUUCCCAUAAUACAAGAGNGUUUUGAACACUGGUGUACUGUACAAAACGUUCUUAUAUUAUGGGACGGAGGGAGUAGCUGUUAAUGUAAG
ata-miR1120	ACGUUCUUAUAUUAUGGGACGGAG	AAUCAUGAUAUGUACUCCCUCUGUCCCAAAAUAUAAGAACAUUUUUUAACACUACACUAGUGUCAAAAACGUUCUUAUAUUAUGGGACGGAGGGAGUAUUUGUUUAACACGG
ata-miR1120	ACGUUCUUAUAUUAUGGGACGGAG	UACAAAAUGAACCAAUCCCUCUUCCCAUAAUACAAGAGUGUUUUGAACACUGGUGUACUGUACAAAACGUUCUUAUAUUAUGGGACGGAGGGAGUAGCUAUUAAUGUAAG
ata-miR1120	ACGUUCUUAUAUUAUGGGACGGAG	UACAAAAUGAACCAAUCCCUCUUCCCAUAAUACAAGAGUGUUUUGAACACUGGUGUACUGUACAAAACGUUCUUAUAUUAUGGGACGGAGGGAGUAGCUGUUAAUGUAAG
ata-miR1120	ACACUCUUAUAUUAUGGGACGGAG	UUAUUAGAGACGUACUCCUCCUGUCUCAUAAUAUAAGAGCGUUUUUGACAAUAGUAUAGUNUAAAAAACACUCUUAUAUUAUGGGACGGAGGGAGUACAAUAGAAGCCCAG
ata-miR1120	ACGUUCUUAUAUUAUGGGACGGAG	UACAAAAUGAACCAAUCCCUCUUCCCAUAAUACAAGAGUGUUUUGAACACUGGUGUACUGUACAAAACGUUCUUAUAUUAUGGGACGGAGGGAGUAGCUGUUAAUGUAAG
ata-miR1120	ACACUCUUAUAUUAUGGGACGGAG	AGCAUUUUUUUCUACUCCCUCCGUCGUAAAAUAUAAGAGCGUUUUUGACACUAUACUAGAGUCAAAAACACUCUUAUAUUAUGGGACGGAGGGAGUAACUUCUAUGAAUGC
ata-miR1120	ACGUUCUUAUAUUAUGGGACGGAG	UACACAAUGAACCAAUCCCUCUUCCCAUAAUACAAGAGUGUUUUGAACACUUAGUGUACUAUACAAAACGUUCUUAUAUUAUGGGACGGAGGGAGUAGCUAUU
ata-miR1120	ACGUUCUUAUAUUAUGGGACGGAG	UACAAAAUGAACCAAUCCCUCUUCCCAUAAUACAAGAGUGUUUUGAACACUGGUGUACUGUACAAAACGUUCUUAUAUUAUGGGACGGAGGGAGUAGCUGUUAAUGUAAG
ata-miR1120	ACGUUCUUAUAUUAUGGGACGGAG	UACACAAUGAACCAAUCCCUCUUCCCAUAAUACAAGAGUGUUUUGAACACUGAUGUACUGUACAAAACGUUCUUAUAUUAUGGGACGGAGGGAGUAGCUGUUAAUGUAAG
ata-miR1120	ACGUUCUUAUAUUAUGGGACGGAG	UACACAAUGAACCAAUCCCUCUUCCCAUAAUACAAGAGUGUUUUGAACACUGUUGUACUGUACAAAACGUUCUUAUAUUAUGGGACGGAGGGAGUAGCUAUUAAUGUAAU
ata-miR1120	ACGUUCUUAUAUUAUGGGACGGAG	AAUCCCUCUUCCCAUAAUACAAGAGUGUUUUUGAACACUGGUGUACUGUACAAAACGUUCUUAUAUUAUGGGACGGAGGGAGUAGCUGUUAAUGUAAG
ata-miR1120	ACGUUCUUAUAUUAUGGGACGGAG	AAAUUGAACCCAAAUCCCCUCUUCCCAUAAUACUAAGUAGNGUUUUUGAACACUGGUGUACUGUACAAAACGUUCUUAUAUUAUGGGACGGAGGGAGUAGCUAUUUAAUGUAA
ata-miR1120	ACGUUCUUAUAUUAUGGGACGGAG	UACAAAAUGAACCAAUCCCUCUUCCCAUAAUACAAGAGUGUUUUGAACACUGGUGUACUGUACAAAACGUUCUUAUAUUAUGGGACGGAGGGAGUAGCUUUUAAGGUAAG
ata-miR1120	ACACUCUUAUAUUAUGGGACGGAG	CCAUAUCACCAAUACUCCCUCCAUCCCAUGAUAUAAGAGCGUUUUUAACACUAGUGUAGUGUUAAAAACGCUUAGUGUUAAAAACACUCUUAUAUUAUGGGACGGAGGGAGUAGUACAUACAAUGGA
ata-miR1120	ACGUUCUUAUAUUAUGGGACGGAG	UCCCUCUUCCCAUAAUACAAGAGUGUUUUGAACACUGGUGUACUGUACAAAACGUUCUUAUAUUAUGGGACGGAGGGAGUAGCUGUUAAUGUAUG
ata-miR1120	ACGUUCUUAUAUUAUGGGACGGAG	UACAAAAUGAACCAAUCCCUCUUCCCAUAAUACAAGAGUGUUUUGAACACUGGUGUACUGUACAAAACGUUCUUAUAUUAUGGGACGGAGGGAGUAGCUGUUAAUGUAAG
ata-miR1120	ACGUUCUUAUAUUAUGGGACGGAG	UCAUAUGGGAUCUACUCCCUCUGUCCCAAAAUAUAAGGACGUUUUUAACACUACACCAGUGUCAAAAAACGUUCUUAUAUUAUGGGACGGAGGGAGAGUUUUUGAAGAGCUC
ata-miR1120	ACGUUCUUAUAUUAUGGGACGGAG	UACAAAAUGAACCAUUCCCUCUUCCCAUAAUACAAGAGUGUUUUGAACACUAGUGUACUGUACAGAACGUUCUUAUAUUAUGGGACGGAGGGAGUAGCUGUUAAUGUAAG
ata-miR1120	ACGUUCUUAUAUUAUGGGACGGAG	UACAAAAUGAACCAAUCCCUCUUCCCAUAAUACAAGAGUGUUUUGAACACUGGUGUACUGUACAAAACGUUCUUAUAUUAUGGGACGGAGGGAGUAGCUGUUAAUGUAAG
ata-miR1120	ACGUUCUUAUAUUAUGGGACGGAG	UACACAAUGAACCAAUCCCUCUUCCCAUAAUACAAGAGUGUUUCGAACACUGUUGUACUGUAGAAAACGUUCUUAUAUUAUGGGACGGAGGGAGUAGAUGUUAAUGUAAG
ata-miR1120	ACGUUCUUAUAUUAUGGGACGGAG	UACAAAAUGAACCAAUCCCUCUUCCCAUAAUACAAGAGUGUUUUGAACACUGGUGUACUGUACAAACGUUCUUAUAUUAUGGGACGGAGGGAGUAGCUGUUAAUGUAAG
ata-miR1120	ACGUUCUUAUAUUAUGGGACGGAG	ACAAAAAUGAACCAAUCCCUCUUCCCAUAAUACAAGAGUGUUUUGAACACUAGUGUACUGUACAAAACGUUCUUAUAUUAUGGGACGGAGGGAGCAGCUGUUAAUGUAAG
ata-miR1120	ACGUUCUUAUAUUAUGGGACGGAG	ACACAACGUUACUACUCCCUCUGUCCCAUAAUAUAAGAGUGUUUUUUUACACUAGUGUAGUGUCAAAAACGUUCUUAUAUUAUGGGACGGAGGGAGUGCCAUUUAUGAGAAG
ata-miR1120	ACACUCUUAUAUUAUGGGACAGAG	UCUCAUAAAUGGCACUCCCUCCGUCCCAUAAUAUAAGAACGUUUUUGACACUACACUAGUGUAAAAAAACACUCUUAUAUUAUGGGACAGAGGGAGUAGUAACGUUGUGUCA
ata-miR1120	ACACUCUUAUAUUAUGGGACGGAG	CCAUAUCACCAAUACUCCCUCCAUCCCAUGAUAUAAGAGUCGUUUUUAACACUAGUGUAGUAGUUAAAAACGCUUAGUGUUAAAAACACUCUUAUAUUAUGGGACGGAGGGAGUAGUACAUACAAUGGA
ata-miR1120	ACACUCUUAUAUUAUGGGACGGAG	CCAUAUCACCAAUACUCCCUCCAUCCCAUGAUAUAAGAGCGUUUUUAAACACUAGUGUAGUGUUAAAAACGCUUAGUGUUAAAAACACUCUUAUAUUAUGGGACGGAGGGAGUAGUACAUACAAUGGA
ata-miR1120	ACGUUCUUAUAUUAUGGGACGGAG	UACAAAAUGAACCAAUCCCUCUUCCCAUAAUACAAGAGUGUUUUGAACACUGGUGUACUGUACAAAACGUUCUUAUAUUAUGGGACGGAGGGAGUAGCUGUUAAUGUAAG
ata-miR1120	ACGUUCUUAUAUUAUGGGACGGAG	UACACAAUGAACCAAUCCCUCUUCCCAUAAUACAAGAGUGUUUCGAACACUGUUGUACUGUACAAAACGUUCUUAUAUUAUGGGACGGAGGGAGUAGAUGUUAAUGUAAU
ata-miR1120	ACGUUCUUAUAUUAUGGGACGGAG	UACAAAAUGAACCAAUCCCUCUUCCCAUAAUACAAGAGUGUUUUGAACACUGGUGUACUGUACAAAACGUUCUUAUAUUAUGGGACGGAGGGAGUAGCUGUUAAUGUAAG
ata-miR1120	ACGUUCUUAUAUUAUGGGACGGAG	UACACAAUGAACCAAUCCCUCUUCCCAUAAUACCAAGAGUAUUUUGAACACUGGUGUAACUAUACAAAACGUUCUUAUAUUAUGGGACGGAGGAGUAGCUGUUAAUGUAAGU
ata-miR1120	ACGUUCUUAUAUUAUGGGACGGAG	AAUCAUGAUAUGUACUCCCUCUGUCCCAAAAUAUAAGAACGUUUUUAACACUACACUAGUGUCAAAAACGUUCUUAUAUUAUGGGACGGAGGGAGUAUUUGUUUAACACGG
ata-miR1120	ACGUUCUUAUAUUUUGGGACAGAG	GUGUUAAACAAAUACUCCCUCCGUCCCAUAAUAUAAGAACGUUUUUGACACUAGUGUAGUGUUAAAAACGUUCUUAUAUUUUGGGACAGAGGGAGUACAUAUCAUGAUUAU
ata-miR1120	ACGUUCUUAUAUUAUGGGACGGAG	UACACAAUGAACCAAUCCCUCUUCCCAUAAUACAAGAGUGUUUCGAACACUGUUGUACUGUAGAAAACGUUCUUAUAUUAUGGGACGGAGGGAGUAGAUGUUAAUGUAAG
ata-miR1120	AUGUUCUUAUAUUAUGAGACGGAG	GAUAAAAUUAAGUACUCUCUCCGUCCCAUAAUAUAAGAAUGUUUUUCAAUCCAUGUUAGUUUGAAAAUGUUCUUAUAUUAUGAGACGGAGGGGUAAGAUGCAAUGCAGGC
ata-miR1120	ACACUCUUAUAUUAUGAGACGGAU	CUCAUGAAGNUUUACUCCCUCCGUCCCAUAACUAUAAGAGUGUUUUUUGACACUAGUGUGUAGUGUCAAAAACAAAAACACUCUUAUAUUAUGAGACGGAUGGAGUAAUUAUUAGUCCUGC
ata-miR1120	ACGUUCUUACAUUAUGAGACGGAG	AGUAUAGAAAAAUACUCCCUCUGUCCCAUAAUAUAAGAGUGUUUUUUAAACAGUGUAGUGUCAAAAACGUUCUUACAUUAUGAGACGGAGGAAGUAUUUUUGAUGUAUAA
ata-miR1120	ACACUCUUAUAUUAUGGGACAGAG	AUACAUCAAAAAUACUUCCUCCGUCUCAUAAUGUAAGAACGUUUUUGACACUACACUGUUUAAAAAACACUCUUAUAUUAUGGGACAGAGGGAGUAUUUUUCUAUACUUA
ata-miR1120	ACGUUCUUAUAUUAUAGGACGGAG	UAACGAGAUUGCUACUUCCUCCGUCUCAUAAUAUAAGAGCGUUUUUGACACCAGUGUAGUAUCAAAAACGUUCUUAUAUUAUAGGACGGAGGAAGUAAAUCUGAGUCGAUC
ata-miR1120	ACGUUCUUAUAUUAUGGGACGGAG	ACCUCUAACAAAUACUCCCUCCGUCCCAUAAUAUAAGAAUGUUUUGGCAUUAGUAGUGCCAAAACGUUCUUAUAUUAUGGGACGGAGGGAGUACAUGGAUAAGGAAA
ata-miR1120	ACAUUCUUAUAUUAUGGGACGGAG	AAUAAAUACUAGUACUCCAUGUGUCCCAUAAUAUAAGAACGUUUUUGGCACUACACUAGUGUCAAAAACAUUCUUAUAUUAUGGGACGGAGGGAGUACGAAGAAAGAGAUA
ata-miR1120	ACAUUCUUAUAUUAUGGGACGGAG	AAUAAAUACUAGUACUCCAUGUGUCCCAUAAUAUAAGAACGUUUUUGGCACUACACUAGUGUCAAAAACAUUCUUAUAUUAUGGGACGGAGGGAGUACGAAGAAAGAGAUA
ata-miR1120	ACGUUCUUAUAUUAUGGGACGGAG	AUAAAUACUAUUAACUCCAUGUGUCCCAUAAUAUAAGAACGUUUUUAGGCACUACACUAGUGUCAAAACGUUCUUAUAUUAUGGGACGGAGGGAGUACGAAGAAAGUAGAU
ata-miR1120	ACGUUCUUAUAUUAUGGGACGGAG	GUGCUUUGAAUAUACUCCCUCCGUCCCAUAAUAUAAGAGCGUUUUUUUACACUACACUAAUGUCAAAAACGUUCUUAUAUUAUGGGACGGAGGGAGUAUAUUCUAGUGAUUG
ata-miR1120	ACGUUCUUAUAUUAUGGGACGGAG	GUUGUUAUAAUUUACUCCCUCUGUCUCAUAAUAUAAGAACGUUUUUAACACUAGUGUAGUGUCAAAAACGUUCUUAUAUUAUGGGACGGAGGGAGUAUAUUUUAUACAAGA
ata-miR1120	ACGUUCUUAUAUUAUGGGACGGAG	UUGUUUAUGAACUACUCCCUCUGUCCCAUAAUAUAAGAACGUUUUUUACACUACACUAAUGUCAAAAACGUUCUUAUAUUAUGGGACGGAGGGAAUACAUAAUAAACUUUA
ata-miR1120	ACGUUCUUAUAUUAUGGGACGGAG	AAUAAAUACUAGUACUCCAUGUGUCCCAUAAUAUAAGAACGUUUUGGCACUACACUAGUGUCAAAACGUUCUUAUAUUAUGGGACGGAGGGAGUACGAAGAAAGAGAUA
ata-miR1120	ACGUUCUUAUAUUAUGGGACGGAG	UGGUAACAUAGCUACUCCCUCCGUCCCAUAAUAUAAGAGCGUUUUUUAAACUAGUGUAGUGUCAAAAACGUUCUUAUAUUAUGGGACGGAGGGAGUAGUUACUAGUAGUAU
ata-miR1120	ACGUUCUUAUAUUAUGGGACGGAG	AGAAAAAUAUACUACUCCCUCCGUCCCAUAAUAUAAGAACGUUUUGACACUACACUAGUGUCAAAAAACGUUCUUAUAUUAUGGGACGGAGGGAGUAGUAAUACUCACGCA
ata-miR1120	ACGUUCUUAUAUUAUGGGACGGAG	CGUGAGUAUUACUACUCCCUCCGUCCCAUAAUAUAAGAACGUUUUUUGACACUAGUGUAGUGUCAAAACGUUCUUAUAUUAUGGGACGGAGGGAGUAGUAUAUUUUUCUUG
ata-miR1120	ACGUUCUUAUAUUAUGGGACGGAG	AAUAAAUACUAUUACUCCAUGUGUCCCAUAAUAUAAGAACGUUUUUGGCACUACACUAGUGUCAAAAACGUUCUUAUAUUAUGGGACGGAGGGAGUACGAAGAAAGAGAUA
ata-miR1120	ACGUUCUUAUAUUAUGGGACGGAG	AAUAAAUACUAUUACUCCAUGUGUCCCAUAAUAUAAGAACGUUUUUGGCACUACACUAGUGUCAAAAACGUUCUUAUAUUAUGGGACGGAGGGAGUACGAAGAAAGAGAUA
ata-miR1120	ACGUUCUUAUAUUAUGGGACGGAG	UUGUUUAUGAACUACUCCCUCCGUCCCAUAAUAUAAGAACGUUUUUUACACUACACUAAUGUCAAAAACGUUCUUAUAUUAUGGGACGGAGGAGAGUACAUAAUAUACUUU
ata-miR1120	ACGUUCUUAUAUUAUGGGACGGAG	AGUAUAUUAUGUACUCUCCUCCGUCCCAUAAUAUAAGAACGUUUUUGACAUUAGUGUAGUGUAAAAAACGUUCUUAUAUUAUGGGACGGAGGGAGUAGUUCAUAAACAAAA
ata-miR1120	ACGUUCUUAUAUUAUGGGACGGAG	GGGAAUAAAAUAUAUUCCCUCCGUCCCAUAAUAUAAGAGCGUUUUUGGUACUAGUGUAGUGUCAAAAACGUUCUUAUAUUAUGGGACGGAGGGAGUAGCUCGUACCUUCUU
ata-miR1120	ACGUUCUUAUAUUAUGGGACGGAG	AGUAAUUCAGGACACUCCCUCCGUCCCAUAAUAUAAGAACGUUUUUGACACUAGUGUAGUGUUAGAAACGUUCUUAUAUUAUGGGACGGAGGGAGUACUAUACAAAGAAAA
ata-miR1120	ACGUUCUUAUAUUAUGGGACGGAG	UUCUUUGUAUAGUACUCCCUCCGUCCCAUAAUAUAAGAACGUUUCUAACACUACACUAGUGUCAAAAACGUUCUUAUAUUAUGGGACGGAGGGAGUGUCCUGAAUUACUUG
ata-miR1120	ACGUUCUUAUAUUAUGGGACGGAG	GAUAAAUACUAGUACUCCGUGUGUCCCAUAAUAUAAGAACGUUUUUGGCACUACACUAGUGUCAAAAACGUUCUUAUAUUAUGGGACGGAGGGAGUACGAAGAAAGAGAUA
ata-miR1120	ACGUUCUUAUAUUAUGGGACGGAG	UUGUUUAUGAACUACUCCCUCCGUCCCAUAAUAUAAGAACGUUUUUUACACUACACUAAUGUCAAAAACGUUCUUAUAUUAUGGGACGGAGGGAGUACAUAAUAAACUUUA
ata-miR1120	ACGUUCUUAUAUUAUGGGACGGAG	AAGUUUAUUAUGUACUCCCUCCGUCCCAUAAUAUAAGAACGUUUUUGACAUUAGUGUAGUGUAAAAAACGUUCUUAUAUUAUGGGACGGAGGGAGUAGUUCAUAAACAAAA
ata-miR1120	ACGUUCUUAUAUUAUGGGACGGAG	AUAAAUACUAGUACUCCAUGUGUCCCAUAAUAUAAGUAACGUUUUUGGCACUACACUAGUGUACAAAACGUUCUUAUAUUAUGGGACGGAGGGAGUACGAAGAAAGAGAUA
ata-miR1120	ACGUUCUUAUAUUAUGGGACGGAG	AAGUUUAUUAUGUACUCCCUCCGUCCCAUAAUAUAAGAACGUUUUUUUACAUUAGUGUAGUGUAAAAAACGUUCUUAUAUUAUGGGACGGAGGGAGUAGUUCAUAAACAAAA
ata-miR1120	ACGUUCUUAUAUUAUGGGACGGAG	UUGUUUAUGAACUACUCCCUCCGUCCCAUAAUAUAAGAACGUUUUUUACACUACACUAAUGUAAAAAAACGUUCUUAUAUUAUGGGACGGAGGGAGUACAUAAUAAACUUUA
ata-miR1120	ACGUUCUUAUAUUAUGGGACGGAG	AAUAAAUACUAGUACUCCAUGUGUCCCAUAAUAUAAGAACGUUUUUGGCACUACGCUAGUGUCAAAAACGUUCUUAUAUUAUGGGACGGAGGGAGUACGAAGAAAGAGAUA
ata-miR1120	ACGUUCUUAUAUUAUGGGACGGAG	UUCUUUGUAUAGUACUCCCUCCGUCCCAUAAUAUAAGAACGUUUCUAACACUACACUAGUGUCAAAAACGUUCUUAUAUUAUGGGACGGAGGGAGUGUCCUGAAUUACUUG
ata-miR1120	ACGUUCUUAUAUUAUGGGACGGAG	AGUAAUUCAGGACACUCCCUCCGUCCCAUAAUAUAAGAACGUUUUUGACACUAGUGUAGUGUUAGAAACGUUCUUAUAUUAUGGGACGGAGGGAGUACUAUACAAAGAAAA
ata-miR1121	AGUAGUGAUCUAAACACUCUUA	CCCUCCGUAAAAGAAAUAUAAGAGUGUUUAGAUCACUGAGCGUUUAGAUCACUAAAGUAGUGAUCUAAACACUCUUAUAUUCUUUAGGUAGGGAGUA
ata-miR1121	AGUAGUGAUCUAAACACUCUUA	UCCCUCCGUAAAGAAAUAUAAGAGUGUUUAGAUCACUGAGCGUUUAGAUCACUAAAGUAGUGAUCUAAACACUCUUAUAUUUCUUUAGGGAGGGAGU
ata-miR1121	AGUAGUGAUCUAAACACUCUUA	UCCCUCCGUAAAGAAAUAUAAGAGUGUUUAGAUCACUGAGCGUUUAGAUCACUAAAGUAGUGAUCUAAACACUCUUAUAUUUCUUUAGGGAGGGAGU
ata-miR1122	UAGAUACAUCCGUAUUUAGA	AUUCUUGUCUUACAUUUGUUUAGAUACGGAUAUAUCUAACACUAAAAUGUAACUAGAUACAUCCGUAUUUAGACAAAUUUAAGACAAGAAUUU
ata-miR1122	UAGAUACAUCCGUAUUUAGA	AUUCUUGUCUUACAUUUGUUUAGAUACGGAUGUAUCUAACACUAAAAUGUAACUAGAUACAUCCGUAUUUAGACAAAUUUAAGACAAGUAUUU
ata-miR1122	UAGAUACAUCCGUAUUUAGA	AUUCUUGUCUUAAAUUUGUUUAGAUACGGAUGUAUCUAACACUAAAACGUAACUAGAUACAUCCGUAUUUAGACAAAUGUAAGACAAGAAUUU
ata-miR1122	UAGAUACAUCCGUAUUUUGA	CAAAAUUCUUGUCUUACAUUUGUUUAGAUACGGAUGUAUCUAACACUAAAAUGUAACUAGAUACAUCCGUAUUUUGAUAAAUUUAAGACAAGAAUUU
ata-miR1122	UAGAUACAUCCGUAUUUAGA	AAUUUUGUCUUAGAUUUGUCUAGAUAUGGAUAUAUCUAACACUAAAACGUAACUAGAUACAUCCGUAUUUAGACAAAUCUAAGACAAGAAUUU
ata-miR1122	UAGAUACAUCCGUAUUUAGA	AUUCUUGUCUUACAUUUGUUUAGAUACGGAUGUAUCUAACACUAAAAUGUAACUAGAUACAUCCGUAUUUAGACAAAUUUAAGACAAGAAUUU
ata-miR1122	UAGAUACAUCCGUAUCUAGA	UGCUUGUCUUAGAGUUUGUCUAGAUACGGAUGUAUCAAGUCACAUUUUAGUAUUAGAUACAUCCGUAUCUAGACAAAUCUAAGACAAGAAAUU
ata-miR1122	UAGAUACAUCCGUAUCUAGA	AUUUUUGUCUUAGAUUUGUCUAGAUACGGAUGUAUCAAGUCACAUUUUAGUACUAGAUACAUCCGUAUCUAGACAAAUCUAAGACAGAAAUUU
ata-miR1122	UUGAUACAUCCGUAUCUAGA	AUUUCUGUCUUAGAUUUGUCUAGAUACGGAUGUAUCUAGUACUAAAAUGUGACUUGAUACAUCCGUAUCUAGACAAAUCUAAGACAAAAAUUU
ata-miR1122	UAGAUACAUCCGUAUCUAGA	AAUUUGUCUAGAUACGGAUGUAUCAAGUCACAUUUUAGUAUUAGUAUUAGAUACAUCCGUAUCUAGACAAAUCUAAGACAGAAAUUU
ata-miR1122	UAGAUACAUCCGUAUCUAGA	ACUCUUGUCUUAGAUUUGCCUAAAUACGGAUGUAUCAAGUCACAUUUUAGUAUUAGAUACAUCCGUAUCUAGACAAAUUUAAGACAAGAAUUU
ata-miR1122	UAGAUACAUCCGUAUCUAGA	AUUCUUGUCUUAAAUUUGUCUAGGUACGGAUGUAUCAAGUCACGUUCUAGUAUUAGAUACAUCCGUAUCUAGACAAAUACAAUAUAAGACAAG
ata-miR1122	UAGAUACAUCCGUAUCUAGA	AUUCUUGUCUUAGAUUUGUCUAGAUACGGAUGUAUCAAGUCACAUUUUAGUAUUAGAUACAUCCGUAUCUAGACAAAUCUAAGACAAGAAAUU
ata-miR1122	UAGAUACAUCCGUAUCUAGA	AUUCUUGUCUUAGAUUUGUCUAAUAUGGAUGUAUCAAGUCAUGUUUUAGUAUUAGAUACAUCCGUAUCUAGACAAAUUUAAGACAAGAAUUU
ata-miR1122	UAGAUACAUCCGUAUCUAGA	AUUCUUGUCUUAGAUUUGUCUAGAUACGGAUGUAUCUAGUCUAAAUAUGGAUGUAUCUAGUCAUGUUUUAGUGUUAGAUACAUCCGUAUCUAGAC
ata-miR1122	UAGAUACAUCCGUAUCUAGA	ACUCUUGUCUUAGAUUUGCCUAAAUACGGAUGUAUCAAGUCACAUUUAGUAUUAGAUACAUCCGUAUCUAGACAAAUUUAAGACAAGAAUUU
ata-miR1122	UAGAUACAUCCGUAUCUAGA	GUCUAAAUACGGAUGUAUCAAGUUCACGUUUUUAGUAAUAGAUACAUCCGUAUCUAGACGAAUCUAAGAAAAGAAUUU
ata-miR1122	UAGAUACAUCCGUAUCUAGA	AGAUUUAUCUAGAUACGGAUGUAUCAAAUCACGUUUUAGUAUUAGAUACAUCCGUAUCUAGACAAAUCUAAGAUAAGAAUUU
ata-miR1122	UUGAUACAUCCGUAUCUAGA	AUUCUUAUCUUAGAUUUGUCUAGAUACGGAUGUAUCUAAUACUAAAACGUGAUUUGAUACAUCCGUAUCUAGAUAAAUCU
ata-miR1122	UAGAUACAUCCGUAUCUAGA	AUUCUUGUCUUAGAUUUGUCUAAAUACGGAUGUAUCAAGUCACGUUUUGGCAUUAGAUACAUCCGUAUCUAGACUAAUCUAAGACAAGAAUUU
ata-miR1122	UAGAUACAUCCGUAUCUAGA	AUUCUUGUCUUAGAUUUGUCUAGAUACGGAUGUAUCAAGUCGCAUUUUAGUAUUAGAUACAUCCGUAUCUAGACAAAUCUAAGACAAGAAAUU
ata-miR1122	UAGAUACAUCCGUAUCUAGA	AUUCUUGUCUUAGAUUUGUCUAAAUACGGAUGUAUCAAGUCACGUUUUAGUAAUAGAUACAUCCGUAUCUAGACGAAUCUAAGAAAAGAAUUU
ata-miR1122	UAGAUACAUCCGUAUCUAGA	CUUGUCUUAGAUUUGUCUAAAUACGGAUGUAUCAAGUCACAUUUUGGUAUUAGAUACAUCCGUAUCUAGACUAAUCUAAGACAAGUAAUU
ata-miR1122	UAGAUACAUCCGUAUCUAGA	AUUCUUAUCUUAGAUUUAUCUAAAUACGGAUGUAUCAAGUCACGUUUUAGUAUUAGAUACAUCCGUAUCUAGACUAAUCUAAGACAAGAAUUU
ata-miR1122	UAGAUACAUCCGUAUCUAGA	AUUCUUGUCUUAGACUUGUCUAGACACGGAUGUAUCAAGUCACAUUUUAGUAUUAGAUACAUCCGUAUCUAGACAAAUCUAAGACAAGAAAUU
ata-miR1122	UAGAUACAUCCGUAUCUAGA	AUUCUUGUCUUAGAUUUGUCUAGAUACGGAUGUAUCAGGUCACAUUUUAGUAUUAGAUACAUCCGUAUCUAGACAAAUCUAAGACAAGAAAUU
ata-miR1122	UAGAUACAUCCGUAUCUAGA	UUACUUGUCUUGGAUUUGUCUAGAUACGGAUGUAUCUAGACUCAUUUUAGUGCUAGAUACAUCCGUAUCUAGACAAAUCCAAGACAAGUAAUU
ata-miR1122	UAGAUACAUCCGUAUCUAGA	AUUCUUGUCUUAGAUUUGUCUAAAUACGGAUGUAUCAAGUCACGUUUUAGUAAUAGAUACAUCCGUAUCUAGACGAAUCUAAGAAAAGAAUUU
ata-miR1122	UAGAUACAUCCGUAUCUAGA	AAAAGUUUCUACUUAUUUUUUAGAUACAGAUGUACCUAACACUAAAACGUCUCUAGAUACAUCCGUAUCUAGACAAAUUUAACACAAGUAAUU
ata-miR1122	UAGAUACAUCCGUAUCUAGA	AUUCUUGUCUUAGAUUUGUCUAAAUAUGGAUUUAUCAAGUCAUGGUUUAGUAUUAGAUACAUCCGUAUCUAGACGAAUCUAAGACAAUUUUUU
ata-miR1122	UAGAUACAUCCGUAUCUAGA	AUUCUUGUCUUAGAUUUGUCUACAUAUGGAUGUAUCUAUUCACAUUUUAGUAUUAGAUACAUCCGUAUCUAGAUAAAUCUAAGACAAGAAUUU
ata-miR1122	UAGAUACAUCCGUAUCUAGA	AUUCUUGUCUUAGAUUUGUCUAAAUACGGAUGUAUCAAGUCACAUUUUGGUAUUAGAUACAUCCGUAUCUAGACUAAUCUAAGACAAGAAUUU
ata-miR1122	UAGAUACAUCCGUAUCUAGA	UUACUUGUCUUAAAUUUAUCUAGAUACGGAUGUAUCUAACACUAAAAUGUGUUUAGAUACAUCCGUAUCUAGACAAAUCUACAACAACAACAA
ata-miR1122	UAGAUACAUCCGUAUCUAGA	AUUCUUGUCUUAGAUUUGUCUAUAUACGGAUGUAUCAAGUCACAUUUUAGUAUUAGAUACAUCCGUAUCUAGACAAAUCUAAGACAAGAAAUU
ata-miR1122	UAGAUACAUCCGUAUCUAGA	AUUCUUGUCUUAGAUUUGUCUAAAUACGGAUGUAUCAAGUCACGUUUCGGUAUUAGAUACAUCCGUAUCUAGACUAAUCUAAGACAAGAAUUU
ata-miR1122	UAGAUACAUCCGUAUCUAGA	ACUCUUGUCUUAGAUUUGCCUAAAUACGGAUGUAUCAAGUCACAUUUUAGUAUUAGAUACAUCCGUAUCUAGACAAAUUUAAGACAAGAAUUU
ata-miR1122	UAGAUACAUCCGUAUCUAGA	UUCUUAUCUUUAGAUUUGUCUAGAUACGGAUGUAUCAAGUCACAUUUUAGUAUUAGAUACAUCCGUAUCUAGACAAAUCUAAGACAGAAAUUU
ata-miR1122	UAGAUACAUCCGUAUCUAGA	UAACUUGUUUUGGAUUUGUCUAGAUACAUCCGUAUCUAGAUUCAUUUUAGUGCUAGAUACAUCCGUAUCUAGACAAAUCUAAAAUAAGUAAUU
ata-miR1122	UAGAUACAUCCGUAUCUAGA	AUUCUUGUCUUAGAUUUGUCUAAAUACGGAUGUAUCAAGUCACGUUUUGGUAUUAGAUACAUCCGUAUCUAGACUAAUCUAAGUCAAGAAUUU
ata-miR1122	UAGAUACAUCCGUAUCUAGA	UGUCUAGAUACGGAUGUAUCAAGUCACAUUUUAGUAUUAGAUACAUCCGUAUCUAGACAAAUCUAAGACAAGAAAUU
ata-miR1122	UAGAUACAUCCGUAUCUAGA	AUUCUUGUCUUGUAUUUGUCUAAAUACGGAUGUAUCAAGUCACAUUUUAGUAUUAGAUACAUCCGUAUCUAGACAAAUCUAAGACAAUAAUUU
ata-miR1122	UAGAUACAUCCGUAUCUAGA	UUACUUGUCUUAAAUUUAUCUAGAUACGGAUGUAUCUAACACUAAAAUGUGUUUAGAUACAUCCGUAUCUAGACAAAUCUACAACAACAACAA
ata-miR1122	UAGAUACAUCCGUAUCUAGA	AUUCUUGUCUUAGAUUUGUCUAGAUACGGAUGUAUCAAGUCACAUUUUAGUAUUAGAUACAUCCGUAUCUAGACAAAUCUAAGACAAGAAAUU
ata-miR1122	UAGAUACAUCCGUAUCUAGA	AUUCUUGUCUUAGAUUUGUCUAGAUACGGACGUAUCAAGUCACAUUUUAGUAUUAGAUACAUCCGUAUCUAGACAAAUCUAAGACAAGAAAUU
ata-miR1122	UAGAUACAUCCGUAUCUAGA	AUUCUUGUCUUAGAUUUGUCUAGAUACGGAUGUAUCAAGUCACAUUUUAGUAUUAGAUACAUCCGUAUCUAGACAAAUCUAAGACAAGAAAUU
ata-miR1122	UAGAUACAUCCGUAUCUAGA	AUUCUUGUCUUAGAUUUGUCUAGAUACGGAUGUAUCAAGUCACAUUUUAGUAUUAGAUACAUCCGUAUCUAGACAAAUCUAAGACAAGAAAUU
ata-miR1122	UAGAUACAUCCGUAUCUAGA	UUCUUGUCUUAGUAUUUGUCUAGAUACGGAUGUAUCAAGUCACAUUUUAGUAUUAGAUACAUCCGUAUCUAGACAAAUCUAAGACUAAGAAAU
ata-miR1122	UAGAUACAUCCGUAUCUAGA	AGAUUUGUCUACAUACGGAUGUAUCUAUUCUACAUUUUAGUGUUAGAUACAUCCGUAUCUAGAUAAAUCUAAGACAAGAAUUU
ata-miR1122	UAGAUACAUCCGUAUGUAGA	AUUCUUGUCUUAGAUUUAUCUAGAUACGGAUGUAUCUAACACUAAAAUGUAGAAUAGAUACAUCCGUAUGUAGACAAAUCU
ata-miR1122	UAGAUACAUCCGUAUCUAGA	UUCUUGUCUUAGAUUUUGUCUAAAUACGGAUGUAUCAAGUCACAUUCUGGUAUUAGAUACAUCCGUAUCUAGACUAAUCUAAGACAAGAAUUU
ata-miR1122	UAGAUACAUCCGUAUCUAGA	AUUCUUUUCUUAGAUUUGUCUAGAUACGGAUGUAUCAAGUCACAUUUUAGUAUUAGAUACAUCCGUAUCUAGACAAAUCUAAGACAAGAAAUU
ata-miR1122	UAGAUACAUCCGUAUCUAGA	AUUCUUAUCUUAGAUUUGUCUAGAUACGGAUGUAUCAAGUCACAUUUUAGUAUUAGAUACAUCCGUAUCUAGACAAAUCUAAGACAAGAAAUU
ata-miR1122	UAGAUACAUCCGUAUCUAGA	UUACUUGUCUUAGAUUUGUCUAGGUACGGAUGUUUCUAACAUUAAAACGUGUCUAGAUACAUCCGUAUCUAGACAAAUCUAAGACAAGUAAUA
ata-miR1122	UAGAUACAUCCGUAUCUAGA	AUUCUUGUCUUAGAUUUGUCUAAAUACGGAUGUAUCAAGUCACGUUUUAGUAAUAGAUACAUCCGUAUCUAGACGAAUCUAAGAAAAGAAUUU
ata-miR1122	UAGAUACAUCCGUAUCUAGA	AUUCUUGUCUUAGAUUUGUCUAGAUACGGAUGUAUCAAGUCACAUUUUAGAUUAGAUACAUCCGUAUCUAGACAAAUCUAAGACAAGAAAUU
ata-miR1122	UUGAUACAUCCGUAUCUAGA	UUUCUUGUCUUAGAUUUGUCUAGAUACGGAUGUAUCUAAUCUAAAAUGUGACUUGAUACAUCCGUAUCUAGACAAAUCUAAGACAAGAAUUU
ata-miR1122	UAGAUACAUCCGUAUCUAGA	GGACGGAGGGAGUAUUUGUCUAGAUACGGAUGUAUCUAACACUAAAACGUGACUAGAUACAUCCGUAUCUAGACAAAUUUAAGGCAAGAAUUU
ata-miR1122	UAGAUACAUCCGUAUCUAGA	AUUCUUGUCUUAGAUUUGUCUAGAUACGGAUGUAUCAAGUCACAUUUUAGUAUUAGAUACAUCCGUAUCUAGACAAAUCUAAGACAAGAAAU
ata-miR1122	UAGAUACAUCCGUAUCUAGA	AUUCUUGUCUUGGAUUUGUCUAGAUACGGAUGUAUCAAGUCACAUUUUAGUAUUAGAUACAUCCGUAUCUAGACAAAUCUAAGACAAGAAAUU
ata-miR1122	UAGAUACAUCCGUAUCUAGA	AUUCUUGUCUUAGAUUUGUCUAGAUACAGAUGUAUCAAGUCACAUUUUAGAUUAGAUACAUCCGUAUCUAGACAAAUCUAAGACAGAAAUUU
ata-miR1122	UAGAUACAUCCGUAUCUAGA	AUUCUUAUCUUAGAUUUGUCUAGAUACGGAUGUAUCAAGUCACAUUUUAGAUUAGAUACAUCCGUAUCUAGACAAAUCUAAGACAAGAAAUU
ata-miR1122	UUGAUACAUCCGUAUCUAGA	UUUCUUGUCUUAGAUUUGUCUAGAUACGGAUGUAUCUAAUCUAAAAUGUGACUUGAUACAUCCGUAUCUAGACAAAUCUAAGAUAAGAAUUU
ata-miR1122	UAGAUACAUCCGUAUCUAGA	AUUCUUGUCUUAGAUUUGUCUAAAUACGGAUGUAUCAAGUCACGUUUUAGUAAUAGAUACAUCCGUAUCUAGACGAAUCUAAGAAAAGAAUUU
ata-miR1122	UAGAUACAUCCGUAUCUAGA	AUUCUUGUCUUAGAUUUGUCUAUAUACGGAUGUAUCAAGUCACAUUUUUAGUAUUAGAUACAUCCGUAUCUAGACAAAUCUAAAGACAAGAAA
ata-miR1122	UAGAUACAUCCGUAUCUAGA	AUUCUUGUCUUAGAUUUGUCUAAAUACGGAUGUAUCAAGUCACGUUUUAGUAAUAGAUACAUCCGUAUCUAGACGAAUCUAAGAAAAGAAUUU
ata-miR1122	UAGAUACAUCCGUAUCUAGA	AUUCUUGUCUUAGAUUUGUCUAAAUACGGAUGUAUCAAGUCACGUUUUGGUAUUAGAUACAUCCGUAUCUAGACUAAUCUAAGACAAGAAUUU
ata-miR1122	UAGAUACAUCCGUAUCUAGA	AUUCUUGUCUUAGAUUUGUCUAGAUACGGAUGUAUCUAGUCUAAAUAUGGAUGUAUCUAGUCAUGUUUUAGUGUUAGAUACAUCCGUAUCUAGAC
ata-miR1122	UAGAUACAUCCGUAUCUAGA	AUUCUUGUCUUAGAUUUGUCUAAAUACGGAUGUAUCAAGUCACGUUUUAGUAAUAGAUACAUCCGUAUCUAGACGAAUCUAAGAAAAGAAUUU
ata-miR1122	UAGAUACAUCCGUAUCUAGA	AUUCUUGUCUUAGAUUUGUCUAAAUACGGAUGUAUCAAGUCACGUUUUGGUAUUAGAUACAUCCGUAUCUAGACUAAUCUAAGACAAGAAUUU
ata-miR1122	UAGAUACAUCCGUAUCUAGA	AUUCUUGUCUUAGAUUUGUCUAAAUACGGAUGUAUCAAGUCACGUUUUAGUAAUAGAUACAUCCGUAUCUAGACGAAUCUAAGAAAAGAAUUU
ata-miR1122	UAGAUACAUCCGUAUCUAGA	AUUCUUGUCUUAGAUUUGUCUAGAUACAGAUGUAUCAAGUCACAUUUUAGUAUUAGAUACAUCCGUAUCUAGACAAAUCUAAGACAAGAAAUU
ata-miR1122	UAGAUACAUCCGUAUCUAGA	GUCUAGAUACGGAUGUAUCAAGUCACAUUUUAGUAUUAGAUACAUCCGUAUCUAGACAAAUCUAAGAACAGGAAAU
ata-miR1122	UAGAUACAUCCGUAUCUAGA	UUACUGUCUUAGAUUUUGUCUAGCUACAGAUGUAUCUAGCACUAAAACGUGUCUAGAUACAUCCGUAUCUAGACCAAAUCUAAGACAAGUAAU
ata-miR1122	UAGAUACAUCCGUAUCUAGA	AUUCUUGUCUUAGAUUUGUCUAGAUACGGAUGUAUCAAGUCACAUUUUAGUAUUAGAUACAUCCGUAUCUAGACAAAUCUAAGACAAGAAAUU
ata-miR1122	UAGAUACAUCCGUAUCUAGA	AUUCUUGUCUUAGAUUUGUCUAGAUACGGAUGUAUCAAGUCACAUUUUAGUAUUAGAUACAUCCGUAUCUAGACAAAUCUAAGACAAGAAAUU
ata-miR1122	UAGAUACAUCCGUAUCUAGA	AUUCUUGUCUUAGAUUUGUCUAAAUACGGAUGUAUCAAGUCACGUUUCGGUAUUAGAUACAUCCGUAUCUAGACUAAUCUAAGACAAGAAUUU
ata-miR1122	UAGAUACAUCCGUAUCUAGA	AUUCUUGUCUUUGAUUUGUCUACAUACGGAUAUAUUUAUUCAUAUUUUAGUGUUAGAUACAUCCGUAUCUAGAUAAAUUUAAGACAAGAAUUU
ata-miR1122	UAGAUACAUCCGUAUCUAGA	AUUCUUGUCUUAGAUUUGUCUAGAUACGGAUGUAUAGACACGUUUUAGNGUUAGAUACAUCCGUAUCUAGAUAAAUCUAAGAAGGGACGUG
ata-miR1122	UCUAUACAUCCGUAUCUAGA	CGUCCCUUCUUAGAUUUAUCUAGAUACGGAUGUAUCUAACNCUAAAACGUGUCUAUACAUCCGUAUCUAGACAAAUCUAAGACAAGAAUUU
ata-miR1122	UAGAUACAUCCGUAUCUAGA	AUUCUUGUCUUAGAUUUGUCUAAAUACGGAUGUAUCAAGUCACGUUUUAGUAAUAGAUACAUCCGUAUCUAGACGAAUCUAAGAAAAGAAUUU
ata-miR1122	UAGAUACAUCCGUAUCUAGA	AUUCUUAUCUUAGAUUUGUCUAGAUACAGAUGUAUCAAGUCACAUUUUAGUAUUAGAUACAUCCGUAUCUAGACAAAUCUAAGACAAGAAAUU
ata-miR1122	UAGAUACAUCCGUAUCUAGA	AUUCUUGUCUUAGAUUUGUCUAAAUACGGAUGUAUCAAGUCACGUUUUAGUAAUAGAUACAUCCGUAUCUAGACGAAUCUAAGAAAAGAAUUU
ata-miR1122	UAGAUACAUCCGUAUCUAGA	AUUCUUGUCUUAGAUUUGUCUAGAUACGGAUGUAUCAAGUCACAUUUUAGUAUUAGAUACAUCCGUAUCUAGACAAAUCUAAGACAAGAAAUU
ata-miR1122	UAGAUACAUCCGUAUCUAGA	AUUCUUGUCUUAGAUUUGUCUAUAUACGGAUGUAUAAAGUCACAUUUUAGUAUUAGAUACAUCCGUAUCUAGACAAAUCUAAGACAAGAAAU
ata-miR1122	UAGAUACAUCCGUAUCUAGA	ACUCUUGUCUUAGAUUUGCCUAAAUACGGAUGUAUCAAGUCACAUUUUAGUAUUAGAUACAUCCGUAUCUAGACAAAUUUAAGACAAGAAUUU
ata-miR1122	UAGAUACAUCCGUAUCUAGA	UUCUUGUCUUAGUAUUUGUCUAGAUACGGAUNGUAUCAAGUCACAUUUUAGUAUUAGAUACAUCCGUAUCUAGACAAACCUAAGAAC
ata-miR1122	UAGAUACAUCCGUAUCUAGA	AUUCUUGUCUUAGAUUUGUCUAGAUACGGAUGUAUCAGGUCACAUUUUAGUAUUAGAUACAUCCGUAUCUAGACAAAUCUAAGACAAGAAAUU
ata-miR1122	UAGAUACAUCCGUAUCUAGA	CGAAAAGCUUUUCUUCGAUUUGUCGAGAUACAGAUGUAUCUAACACUAAAACGUGUCUAGAUACAUCCGUAUCUAGACAAAUGUAAGACAUGCUUUU
ata-miR1122	UAGAUACAUCCGUAUCUAGA	AUUCUUGUCUUAGAUUUGUCUAAAUACGGAUGUAUCAAGUCACGUUUUAGUAAUAGAUACAUCCGUAUCUAGACGAAUCUAAGAAAAGAAUUU
ata-miR1122	UAGAUACAUCCGUAUCUAGA	AAUCUUGUCUUAGAUUUGUCUAAAUACGGAUGUAUCAAGUCACGUUUUAGUAAUAGAUACAUCCGUAUCUAGACGAAU
ata-miR1122	UAGAUACAUCCGUAUCUAGA	AUUCUUGUCUUAGAUUUGUCUAGAUACGGAUGUAUCAAGUCACAUUUUAGUAUUAGAUACAUCCGUAUCUAGACAAAUCUAAGACAAGAAAUU
ata-miR1122	UAGAUACAUCCGUAUCUAGA	AUUCUUGUCUUAGAUUUGUCUAGAUACAGAUGUAUCAAGUCACAUUUUAGUAUUAGAUACAUCCGUAUCUAGACAAAUCUAAGACAAGAAAUU
ata-miR1122	UAGAUACAUCCGUAUCUAGA	UUCUUGUCUUUAGAUUUGUCUAAAUAUGGAUGUAUCAAAUCACGUUUUGGUAUUAGAUACAUCCGUAUCUAGACUAAUCUAAGACAAGAAUUU
ata-miR1122	UAGAUACAUCCGUAUCUAGA	AUUCUUGUCUUAGAUUUGUCUAAAUACGGAUGUAUCAAGUCACGUUUUAGUAAUAGAUACAUCCGUAUCUAGACGAAUCUAAGAAAAGAAUUU
ata-miR1122	UAGAUACAUCCGUAUCUAGA	AUUCUUGUCUUAGAUUUGUCUAAAUACGGAUGUAUCAAGUCACGUUUUAGUAAUAGAUACAUCCGUAUCUAGACGAAUCUAAGAAAAGAAUUU
ata-miR1122	UAGAUACAUCCGUAUCUAGA	AUUCUUGUCUUAGAUUUGUCUAAAUACGGAUGUAUCAAGUCACGUUUUAGUAAUAGAUACAUCCGUAUCUAGACGAAUCUAAGAAAAGAAUUU
ata-miR1122	UAGAUACAUCCGUAUCUAGA	AUUCUUGUCUUAGAUUUGUCUAAAUACGGAUGUAUCAAGUCACAUUUUGGUAUUAGAUACAUCCGUAUCUAGACUAAUCUAAGACAAGAAUUU
ata-miR1122	UAGAUACAUCCGUAUCUAGA	AUUCUUGUCUUAGAUUUGUCUAAAUACGGAUGUAUCAAGUCACGUUUUAGUAAUAGAUACAUCCGUAUCUAGACGAAUCUAAGAAAAGAAUUU
ata-miR1122	UAGAUACAUCCGUAUCUAGA	ACUCUUGUCUUAGAUUUGCCUAAAUACGGAUGUAUCAAGUCACAUUUUAGUAUUAGAUACAUCCGUAUCUAGACAAAUUUAAGACAAGAAUUU
ata-miR1122	UAGAUACAUCCGUAUCUAGA	CUUGUCUUAGAUUUGUCUAAAUACGGAUGUAUCAAGUCACGUUUUAGUAAUAGAUACAUCCGUAUCUAGACGAAUCUAAGAAAAGAAUUU
ata-miR1122	UAGAUACAUCCGUAUCUAGA	AUUCUUGUCUUAGAUUUGUCUAAAUACGGAUGUAUCAAGUCACGUUUUAGUAAUAGAUACAUCCGUAUCUAGACGAAUCUAAGAAAAGAAUUU
ata-miR1122	UAGAUACAUCCGUAUCUAGA	AUUCUUGUCUUAGAUUUGUCUAAAUACGGAUGUAUCAAGUCACGUUUUAGUAAUAGAUACAUCCGUAUCUAGACGAAUCUAAGAAAAGAAUUU
ata-miR1122	UAGAUACAUCCGUAUCUAGA	AUUCUUGUCUUAGAUUUGUCUACAUACGGGCGUAUCAAGUCACGCUUUAGUAUUAGAUACAUCCGUAUCUAGACUAAUCUAAGACAAGAAUUU
ata-miR1122	UAGAUACAUCCGUAUCUAGA	AUUCUUGUCUUAGAUUUGUCUACAUAUGGAUGUAUCUAUUCACAUUUUAGUAUUAGAUACAUCCGUAUCUAGAUAAAUCU
ata-miR1122	UAGAUACAUCCGUAUCUAGA	UUACUUGUCUUGGAUUUGUCUAGAUACGGAUGUAUCUAGACUCAUUUUAGUGCUAGAUACAUCCGUAUCUAGACAAAUCUAAGACAAGUAAUU
ata-miR1122	UAGAUACAUCCGUAUCUAGA	GUCUAAAUACGAAUGUAUCAAGUCACGUUUUAGUAUUAGAUACAUCCGUAUCUAGACGAAUGUAAGACAAGAAUUU
ata-miR1122	UAGAUACAUCCGUAUCUAGA	AUUCUUGUCUUAGAUUUGUCUAAAUACGGAUGUAUCAAGUCACGUUUUAGUAAUAGAUACAUCCGUAUCUAGACGAAUCUAAGAAAAGAAUUU
ata-miR1122	UAGAUACAUCCGUAUCUAGA	AUUCUUGUCUUAGAUUUGUCUAAAUACGGAUGUAUCAAGUCACGUUUUAGUAAUAGAUACAUCCGUAUCUAGACGAAUCUAAGAAAAGAAUUU
ata-miR1122	UAGAUACAUCCGUAUCUAGA	AUUCUUGUCUUAGAUUUGUCUAGAUACGGAUGUAUCUAACACUAAAACAUGACUAGAUACAUCCANAUUUAGACUAGAUACAUCCGUAUCUAGACAAAUCUAAGACAAGAAUUU
ata-miR1122	UAGAUACAUCCGUAUCUAGA	AUUCUUGUCUUAGAUUUGUCUAGAUACGGAUGUAUCUAGUCUAAAUNUGGAUGUAUCUAGUCAUGUUUUAGUGUUAGAUACAUCCGUAUCUAGACAAAUCUAAGACAAGAAUUU
ata-miR1122	UAGAUACAUCCGUAUCUAGA	AUUCUUGUCUUAGAUUUGUCUAAAUACGGAUGUAUCAAGUCACGUUUUAGUAAUAGAUACAUCCGUAUCUAGACGAAUCUAAGAAAAGAAUUU
ata-miR1122	UAGAUACAUCCGUAUCUAGA	AUUCUUGUCUUAGAUUUGUCUAAAUACGGAUGUAUCAAGUCACGUUUUAGUAAUAGAUACAUCCGUAUCUAGACGAAUCUAAGAAAGAAUUUU
ata-miR1122	UAGAUACAUCCGUAUCUAGA	UUAGUUGACUCAGAUUUGUCUAGAUGCGAAUAUAUCUAGACAUGUUUUAGUGUUAGAUACAUCCGUAUCUAGAUAAAUCCAAGUCAACUAAUU
ata-miR1122	UAGAUACAUCCGUAUCUAGA	AUUCUUGUCUUAGAUUUGUCUAAAUACGGAUGUAUCAAGUCACGUUUUAGUAAUAGAUACAUCCGUAUCUAGACGAAUCUAAGAAAAGAAUUU
ata-miR1122	UAGAUACAUCCGUAUCUAGA	AUUGUUGUCUUAGAUUUGUCUAGAUACGGAUGUAUCAAGUCACAUUUAGUAUUAGAUACAUCCGUAUCUAGACAAGUCUAAGACAAGAAAUU
ata-miR1122	UAGAUACAUCCGUAUCUAGA	AUUCUUGUCUUAGAUUUGUCUAGAUACGGAUGUAUCAAGUAACAUUUUAGUAUUAGAUACAUCCGUAUCUAGACAAAUCUAAGACACGAAAUU
ata-miR1122	UAGAUACAUCCGUAUCUAGA	UUACUUGUCUCAGAUUUGUCUAGAUAUGGAUGUGUGUAGACACGCUUUAGUGUUAGAUACAUCCGUAUCUAGACAAAUCUAAGAUAAGUAGUA
ata-miR1122	UAGAUACAUCCGUAUCUAGG	UUAGUUGACUCAGAUUUGUCUAGAUAUGGAUAUAUGUAGACACGUUUUAGUGUUAGAUACAUCCGUAUCUAGGUAAAUCCAAGUCAACUAAUU
ata-miR1122	UAGAUACAUCCGUAUCUAGG	UUAGUUGACUCAGAUUUGUCUAGAUAUGGAUAUAUGUAGACACGUUUUAGUGUUAGAUACAUCCGUAUCUAGGUAAAUCCAAGUCAACUAAUU
ata-miR1122	UAGAUACAUCCGUAUCUAGC	AUUCUUGUCUUAGAUUUGUCUAGAUACGGAUGUAUCAAGUCACAUUUUAGAUUAGAUACAUCCGUAUCUAGCAAAUCUAAGACAGAAAUUUG
ata-miR1122	UUGAUACAUCCGUAUCUAGA	AAUUUCUGUCUUAGAUUUGCUAGAUACGGAUGUAUCUAAUCUAAAAUGUGACUUGAUACAUCCGUAUCUAGACAAAUCUAAGACAAGAAUUU
ata-miR1122	UAGAUACAUCCGUACCUAGA	AUUCUUGUCUUAGAUUUGUCUAAAUACGUAUGUAUCAAGUCAUGUUUUAGUAUUAGAUACAUCCGUACCUAGACUAGUCUAAGACAGAAUUUU
ata-miR1122	UAGAUACAUCCGUGUCUAGA	UUCUUGUCUUAUAGUUUGUCUAAAAUACGGAUGUAUCAAGUCUACGUUUAGUAUUUAGAUACAUCCGUGUCUAGACAAAUCUAAGACAAGAAUUU
ata-miR1122	UAGAUACAUCUGUAUCUAGA	CUUAGAUUUGUCUAGAUACGGAUGUAUCAAGUCACAUUUUAGUAUUAGAUACAUCUGUAUCUAGAAAAAUCUAAGACAAGAAAUU
ata-miR1122	UAGAUGCAUCCGUAUCUAGA	CUUGUCUUUAGAUUUGUCUAAAUAUGGAUGUAUCUAGUCAUGUUUUAAUGUUAGAUGCAUCCGUAUCUAGACAAAUAUUAGACCUUGUCUU
ata-miR1122	UAGAUACAUCUGUAUCUAGA	UUCUUGUCUUUAGAUUUGUCUAGAUACGGAUGUAUCAAGUCACAUUUUAGUAUUAGAUACAUCUGUAUCUAGACAAAUCUAAGACAAGAAAUU
ata-miR1122	UAGAUAUAUCCGUAUCUAGA	AUUCUUGUCUUAGAUUUGUCUAAAUACGAAUGUAUCAAGUCACGUCUUAGUAUUAGAUAUAUCCGUAUCUAGACAAAUGUAAGACAAGAAUUU
ata-miR1122	UAGAUACAUCUGUAUCUAGA	AUUCUUCUCUUAGAUUUGUCUAAAUACGGAUGUAUCAAGUCAUGUUUAGUAUUAGAUACAUCUGUAUCUAGACAAAUCUAAGACACGAAUUU
ata-miR1122	UAGAUACAUCCGUAUCUAAA	AUACUUGUCUUAAAUUUGUCUAAAUACGGAUGUAUCUAGUUACAUUUUAGUGUUAGAUACAUCCGUAUCUAAACAAAUGUAAGACAAGAAUUU
ata-miR1122	UAGAUACAUCUGUAUCUAGA	AGGCUUGUCUUAGAUUUAUCUAGAUAGGGAUGUAUCUAACACUAAAAUGUGUCUAGAUACAUCUGUAUCUAGACAAGUCUAAGACAAGCUUUU
ata-miR1122	UAGAUACAUCCCUAUCUAGA	AAGCUUGUCUUAGACUUGUCUAGAUACAGAUGUAUCUAGACACAUUUUAGUGUUAGAUACAUCCCUAUCUAGAUAAAUCUAAGACAAGCCUUU
ata-miR1122	UAGAUACAUCUGUAUCUAGA	AGGCUUGUCUUAGAUUUAUCUAGAUAGGGAUGUAUCUAACACUAAAAUGUGUCUAGAUACAUCUGUAUCUAGACAAGUCUAAGACAAGCUUUU
ata-miR1122	UAGAUACAUCCCUAUCUAGA	AAGCUUGUCUUAGACUUGUCUAGAUACAGAUGUAUCUAGACACAUUUUAGUGUUAGAUACAUCCCUAUCUAGAUAAAUCUAAGACAAGCCUUU
ata-miR1122	UAGAUACAUCAGUAUCUAGA	AUUCUUGUCUUAGAUUUGUCUAGNUAUGGGAUGUAUCAAGUCACAUUUUUAGUAUUAGAUACAUCAGUAUCUAGACAAAAUCUAAAGAC
ata-miR1122	UAGAUACAUCUGUAUCUAGA	AUUCUUGUCUUAGAUUUGUCUAAAUACGGAUGUAUCAAGUCACGUUUUCGUAUUAGAUACAUCUGUAUCUAGACUAAUCUAAGACAAGAAUUU
ata-miR1122	UUGAUACAUCCGUAUCUAGA	AUUCUUGUCUUAAAUUUGUCUAGAUACGGAUGUAUCAAAUACUAAAACGUGACUUGAUACAUCCGUAUCUAGACAAAUCUAAGACAAGAAUUU
ata-miR1122	UAGAUACAUUCGUAUCUAGA	UGUCUAGAUACGGAUGUAUCAAGUCACAUUUUAGUAUUAGAUACAUUCGUAUCUAGACAAAUCUAAGACAAGAAAUU
ata-miR1122	UAGAUACAUCUGUAUCUAGA	AUUCUUCUCUUAGAUUUGUCUAAAAUACGGAUGUAUCAAGUCAUGUUUUAGUAUUAGAUACAUCUGUAUCUAGACAAAUCUAAGACACGAAUUU
ata-miR1122	UUGAUACAUCCGUAUCUAGA	AAUUCUGUCUUAGAUUUGUCUACAUACGGAUGUAUCAAGUCACGUUUAGAUUUGAUACAUCCGUAUCUAGACAAUUU
ata-miR1122	UAGAUAUAUCCGUAUCUAGA	AAUUCUUGUCUUAGAUUGUCUAGAUACGGAUGCAUCAAGUCACAUUUUAGUAUUAGAUAUAUCCGUAUCUAGACAAAUCUAAGACAAGAAAUU
ata-miR1122	UAGAUACAUCCAUAUCUAGA	AUUCUUGUCUUAGAUUUGUCUAAAUACGGAUGUAUCAAGUCAUGUUUUGGUAUUAGAUACAUCCAUAUCUAGACUAAUCUAAGACAAGAAGUU
ata-miR1122	UAGAUACAUCUGUAUCUAGA	ACUCUUGUCUUGGAUUUGUCUAAAUACGGAUGUAUCAAGUCACGUUUUAGUAUUAGAUACAUCUGUAUCUAGACAAAUCUAAGACAAAAAAUU
ata-miR1122	UAGAUACAUCCGUAGCUAGA	AUUCUUGUCUUAGAUUUGUCUAAAUACGGAUGUAUCAAGUCAAGUUUUGGUAUUAGAUACAUCCGUAGCUAGACUAAUCGAAGACAAGAAUUU
ata-miR1122	UAGAUACAUUCGUAUCUAGA	AUUUUUGUCUUAAAUUUGUCUAAAUACAGAUGUAUCAAGUCACUUUUUAGUAUUAGAUACAUUCGUAUCUAGACGAAU
ata-miR1122	UAGAUACAUCCGUGUCUAGA	AUUCUUGCUUUAAAUUUGUCUAAACACGGAUGUAUCAAGUCACGUUUAGUAUUAGAUACAUCCGUGUCUAGACGAAUCUGAGACAAGAAAUU
ata-miR1122	UAGAUACAUCUGUAUCUAGA	ACUCUUGUCUUGGAUUUGUCUAAAUACGGAUGUAUCAAGUCACGUUUAGUAUUAGAUACAUCUGUAUCUAGAC
ata-miR1122	UAGGUACAUCCGUAUCUAGA	AUUCUUAUCUUAGAUUUGUCUAAAUACGGAUGUAUUAAGUCACAUUUUAGUAUUAGGUACAUCCGUAUCUAGACAAAUUUAAGACAAGAAUUU
ata-miR1122	UAGAUACAUCCGUGUCUAGA	AUUCUUGUCUUAAAUUUGUCUAAACACGGAUGUAUCAAGUCACGUUUUAGUAUUAGAUACAUCCGUGUCUAGACGAAUCUGAGACAAGAAUUU
ata-miR1122	UAGAUACAUCUGUAUCUAGA	AAUCAGUACUUAGAUUUAUCUAGGUACUGAUGUACCUAGACACGUUUUUAGUGUUAGAUACAUCUGUAUCUAGAUAAAUCUAAGAAGACGGAUG
ata-miR1122	UAGAUACAUCCAUAUCUAGA	UCUUGUCCUUAAGAUUUGUCUAGAUACGGAUGUAUCAAGUCACAUUUUAGUAUUAGAUACAUCCAUAUCUAGACAAUCUAAGACAAGAAAUUU
ata-miR1122	UAGAUACAUCCGUGUCUAGA	UUAGUUGACUUGAAUUUGUCUAAAUACGGAUGUAUCUAUAAUUAUUUAGUGUCUAGAUACAUCCGUGUCUAGAUAAAUAUGGUUCAAGCAAAU
ata-miR1122	UAGAUAUAUCCGUAUCUAGA	AUUCUUGUCUUAGAUUUGUCUAAAUACGAAUGUAUCAAGUCACGUCUUAGUAUUAGAUAUAUCCGUAUCUAGACAAAUGUAAGACAAGAAUUU
ata-miR1122	UAGAUACAUCCGUGUCUAGA	UUAGUUGACUUGAAUUUGUCUAAAUACGGAUGUAUCUAUAAUUAUUUAGUGUCUAGAUACAUCCGUGUCUAGAUAAAUAUGGGUCAAGCAAUU
ata-miR1122	UAGAUAUAUCCGUAUCUAGA	AUUCUUGUCUUAGAUUUGUCUAAAUACGAAUGUAUCAAGUCACGUCUUAGUAUUAGAUAUAUCCGUAUCUAGACAAAUGUAAGACAAGAAUUU
ata-miR1122	UAGAUACAUCUGUAUCUAGA	CUUGUCUUAGAUUUGUCUAGAUAGGGAUGUAUCAAGUCACAUUUUAGUAUUAGAUACAUCUGUAUCUAGACAAAUCUAAGACAAGAAAUU
ata-miR1122	UAGAUACAUUCGUAUCUAGA	AUUCUUGUCUUAGAUUUGUCUAAAUACGGAUGUAUUAAGUCACGUUUUAGUAUUAGAUACAUUCGUAUCUAGAUAAAUCUAAGACAAGAAUUU
ata-miR1122	UAGAUACAUCCAUAUCUAGA	GUCUUAGAUUUGUCUAAAUACGGAUGUAUCAAGUUCACUUUUUGGUAUUAGAUACAUCCAUAUCUAGACUAAUCUAAGACAAGAAAUU
ata-miR1122	UAGAUACAUCUGUAUCUAGA	AUUCUUGUCUUAGAUUUGUCUAGAUACGGAUGUAUCAGGUCACAUUUUAGUAUUAGAUACAUCUGUAUCUAGACAAAUCUAAGACAAGAAAUU
ata-miR1122	UAGAUACAUCCAUAUCUAGA	AUUCUUGUCUUAGAUUUAUCUAGAUACGGAUGUAUCAAGUCACGUUUUAGUAUUAGAUACAUCCAUAUCUAGACAAAUCUAAGACAAGAAUUU
ata-miR1122	UAGAUACAUCCGUANCUAGA	AUUCUUGUCUUAGAUUUGUCUAGAUACGGAUGUAUCAAGUNACAUUUUAGUAUUAGAUACAUCCGUANCUAGACAAAUCUAAGACAGAAAUUU
ata-miR1122	UAGAUACAUCCGUGUCUAGA	AUUCUUGUCUUAAAUUUGUCUAGAUACAUAUGUAUCAAGUCACGUUCUAGUAUUAGAUACAUCCGUGUCUAGACAAAUACUCCCUCCGUCCGA
ata-miR1122	UAGAUACAUCCGUAUCUAAA	AUUCUUGUCUUACAUUUGUCUAAAUACGGAUGUAUCUAGUUACGUUUUAGUGUUAGAUACAUCCGUAUCUAAACAAAUUUAAGACAAGAAUUU
ata-miR1122	UAGAUACAUUCGUAUCUAGA	AUUCUUGUCUUAAAUUUGUCUAAAUACGGAUGUAUCAAGUCACGUUUUAGUAUUAGAUACAUUCGUAUCUAGACUAAUCUAAGACAAGAAUUU
ata-miR1122	UAGAUAUAUCCGUAUCUAGA	AUUCUUGUCUUAGAUUUGCCUAAAUACGAAUGUAUCAAGUCACGUCUUAGUAUUAGAUAUAUCCGUAUCUAGACAAAUGUAAGACAAGAAUUU
ata-miR1122	UAGAUACAUCUGUAUCUAGA	AUUCUUGUCUUAAAUUUGUGUAAAUACGGAUGUAUCAAGUCAUGUUUUAGUAUUAGAUACAUCUGUAUCUAGACGAACCUAAGACAAGAAUUU
ata-miR1122	UAGAUACAUCUGUAUCUAGA	AUUCUUGUCUUAGAUUUGUCUAGAUACGGAUGUAUCAAGUCACAUUUUAGUAUUAGAUACAUCUGUAUCUAGAAAAAUCUAAGACAAGAAAUU
ata-miR1122	UAGAUGCAUCCGUAUCUAGA	AUUCUUGUCUUAGAUUUGUCUAAAUAUGGAUGUAUCUAGUCAUGUUUUAAUGUUAGAUGCAUCCGUAUCUAGAC
ata-miR1122	UAGAUACAUCUGUAUCUAGA	AUUCUUGUCUUAGAUUUGUCUAAAUACGGAUGUAUCAAGUCACGUUUUCGUAUUAGAUACAUCUGUAUCUAGACUAAUCUAAGACAAGAAUUU
ata-miR1122	UAGAUACAUCUGUAUCUAGA	CUUGUCUUGGAUUUGUCUAAAUACGGAUGUAUCAAGUCACGUUUUAGUAUUAGAUACAUCUGUAUCUAGACAANUAAAGUACUAAAAAGU
ata-miR1122	UUGAUACAUCCGUAUCUAGA	UUUCUUGUCUUAGAUUUGUCUAGAUACGGAUGUAUCUAAUACUAAAAUGUGACUUGAUACAUCCGUAUCUAGACAAACUCUAAGACAAGCA
ata-miR1122	UUGAUACAUCCGUAUCUAGA	AUUUCUGUCUUAGAUUUGUCUAGAUACGGAUGUAUCUAAUACUAAUACUAAAAUGUGACUUGAUACAUCCGUAUCUAGACAAAUU
ata-miR1122	UUGAUACAUCCGUAUCUAGA	UUUCUUGUCUUAGAUUUGUCUAGAUACGGAUGUAUCUAAUACUAAAAAUGGGACUUGAUACAUCCGUAUCUAGACAAAUCUAAAACAAGAAUUU
ata-miR1122	UUGAUACAUCCGUAUCUAGA	UUUCUUGUCUUAGAUUUGUCUAGAUACGGAUGUAUCUAAUACUAAAAUGUGACUUGAUACAUCCGUAUCUAGACAAAUCUAAGACAAGAAUUU
ata-miR1122	CUGAUACAUCCGUAUCUAGA	UUUCUUGUCUUAGAUUUGUCUAGAUACGGAUGUAUCUAAUACUAAAAUGUGACCUGAUACAUCCGUAUCUAGACAAAUCUAAGACAAGAAUUU
ata-miR1122	UAGAUACAUCCGUAUCUAGA	UUACUUGUCUUGGAUUUGUCUAGAUACGGAUGUAUCUAGCACUAAAAUGAGUCUAGAUACAUCCGUAUCUAGACAAAUCCAAGACAAGUAAUU
ata-miR1122	UAGAUACAUCCGUAUCUAGA	GUUGUUGUUGUAGAUUUGUCUAGAUACGGAUGUAUCUAAACACAUUUUAGUGUUAGAUACAUCCGUAUCUAGAUAAAUUUAAGACAAGUAAUU
ata-miR1122	UUGAUACAUCCGUAUCUAGA	AUUUCUGUCUUAGAUUUGUCUAGAUACGGAUGUAUCUAAUACUAAAAUGUGACUUGAUACAUCCGUAUCUAGACAAAUCUAAAGAUAAGAAUU
ata-miR1122	UUGAUACAUCCGUAUCUAGA	UUUCUUGUCUUAGAUUUGUCUAGAUACGGAUGUAUCUAAUACUAAAAUGUGACUUGAUACAUCCGUAUCUAGACA
ata-miR1122	UAGAUACAUCCGUAUCUAGA	GUUGUUGUUGUAGAUUUGUCUAGAUACGGAUGUAUCUAAACACAUUUUAGUGUUAGAUACAUCCGUAUCUAGAUAAAUUUAAGACAAGUAAUU
ata-miR1122	UUGAUACAUCCGUAUCUAGA	UUUCUUGUCUUAGAUUUGUCUAGAUACGGAUGUAUCUAAUACUAAAAUGUGACUUGAUACAUCCGUAUCUAGACAAAUCUAAGACAAGAAUUU
ata-miR1122	UUGAUACAUCCGUAUCUAGA	UUUCUUGUCUUAGAUUUGUCUAGAUACGGAUGUAUCUAAUACUAAAAUGUGACUUGAUACAUCCGUAUCUAGACAAAUCUAAGACAAGAAUUU
ata-miR1122	UUGAUACAUCCGUAUCUAGA	UUUCUUGUCUUAGAUUUGUCUAGAUACGGAUGUAUCUAAUACUAAAAUGUGACUUGAUACAUCCGUAUCUAGACAAAUCUAAGACAAGAAUUU
ata-miR1122	UUGAUACAUCCGUAUCUAGA	UUCUUAGUCUUAGAUUUGUCUAGAUACGGAUGUAUCUAAUACUAAAAUGUGACUUGAUACAUCCGUAUCUAGACAAAUACUAAGACAAGAAUU
ata-miR1122	UUGAUACAUCCGUAUCUAGA	UUUCUUGUCUUAGAUUUGUCUAGAUACGGAUGUAUCUAAUACUAAAAUGUGACUUGAUACAUCCGUAUCUAGACAAAUCUAAGAAAAGAAUUU
ata-miR1122	UUGAUACAUCCGUAUCUAGA	UUUCUUGUCUUAGAUUUGUCUAGAUACGGAUGUAUCUAAUACUAAAAUGUGACUUGAUACAUCCGUAUCUAGACAAAUCUAAGAUAAGAAUUU
ata-miR1122	UAGAUACAUCCGUAUCUAGA	AUUCUUGCCUUAAAUUUGUCUAGAUACGGAUGUAUCUAGUCACGUUUUAGUGUUAGAUACAUCCGUAUCUAGACAAAUACUCCCUCCGUCCCA
ata-miR1122	UUGAUACAUCCGUAUCUAGA	UUUCUUGUCUUAGAUUUGUCUAGAUACGGAUGUAUCUAAUACUAAAAUGUGACUUGAUACAUCCGUAUCUAGACAAAUCUAAGACAAGAAUUU
ata-miR1122	UUGAUACAUCCGUAUCUAGA	UUUCUUGUCUUAGAUUUGUCUAGAUACGGAUGUAUCUAAUACUAAAAUGUGACUUGAUACAUCCGUAUCUAGACAAAUCCAAGACAAGAAUUU
ata-miR1122	UUGAUACAUCCGUAUCUAGA	UUCCUGUUCUUAGAUUUGUCUAGAUACGGAUGUAUCUAAUACUAAAAUGUGACUUGAUACAUCCGUAUCUAGAC
ata-miR1122	UUGAUACAUCCGUAUCUAGA	UUUCUUGUCUUAGAUUUGUCUAGAUACGGAUGUAUCUAAUACUAAAAUGUGACUUGAUACAUCCGUAUCUAGACAAAUCUAAGACAAGAAUUU
ata-miR1122	UUGAUACAUCCGUAUCUAGA	UUUCUUGUCUUAGAUUUGUCUAGAUACGGAUGUAUCUAAUACUAAAAUGUGACUUGAUACAUCCGUAUCUAGACAAAUCUAAGACAAGAAUUU
ata-miR1122	UUGAUACAUCCGUAUCUAGA	UUUCUUGUCUUAGAUUUGUCUAGAUACGGAUGUAUCUAAUACUAAAAUGUGACUUGAUACAUCCGUAUCUAGACAAAUCUAAGACAAGAAUUU
ata-miR1122	CUGAUACAUCCGUAUCUAGA	UUUCUUGUCUUAGAUUUGUCUAGAUACGGAUGUAUCUAAUACUAAAAUGUGACCUGAUACAUCCGUAUCUAGACAAAUCUAAGACAAGAAUUU
ata-miR1122	UUGAUACAUCCGUAUCUAGA	UUUCUUGUCUUAGAUUUGUCUAGAUACGGAUGUAUCUAAUACUAAAAUGUGACUUGAUACAUCCGUAUCUAGACAAAUCUAAGACAAGAAUUU
ata-miR1122	UAGAUACAUCCGUAUCUAGA	UUACUUGUCUUAGAUUUGUCUAGAUACGGAUGUAUCUAGCACUAAAAUGAGUCUAGAUACAUCCGUAUCUAGACAAAUCCAAGACAAGUAAUU
ata-miR1122	UUGAUACAUCCGUAUCUAGA	UUUCUUGUCUUAGACUUGUCUAGAUACGGAUGUAUCUAAUACUAAAUGUGACUUGAUACAUCCGUAUCUAGACAAAUCUAAGACAACAAUUU
ata-miR1122	UUGAUACAUCCGUAUCUAGA	UUUCGUGUCUUAGAUUUGUCUAGAUACGGAUGUAUCUAAUACUAAAAUGUUACUUGAUACAUCCGUAUCUAGACAAAUCUAAGACAAGAAUUU
ata-miR1122	UUGAUACAUCCGUAUCUAGA	AUUCUUGUCUUAGAUUUGUCUAGAUACGGAUGUAUCAAGUCACGUUUUAGUAUUUGAUACAUCCGUAUCUAGACAAAUUUAAGACAAGAAUUU
ata-miR1122	UUGAUACAUCCGUAUCUAGA	AUUUCUUGUCUUAGAUUGUCUAGAUAUGGAUGUAUCUAAUACUAAAAUGUGACUUGAUACAUCCGUAUCUAGACAAAUCUUAAGGACAAGAAG
ata-miR1122	UUGAUACAUCCGUAUCUAGA	AUUCUUGUCUUAGAUUUGUCUAGAUAUGGAUGUAUCUAAUACUAAAACGUGACUUGAUACAUCCGUAUCUAGAUAAAUCUAAGACAAGAAUUU
ata-miR1122	UUGAUACAUCCGUAUCUAGA	UUUCUUGUCUUAGAUUUGUCUAGAUACCCGGAUGUAUCUAAUACUAAAAUGUGACUUGAUACAUCCGUAUCUAGACAAAUCUAAGACAAGAAUUU
ata-miR1122	UUGAUACAUCCGUAUCUAGA	UUUCUUGUCUUAGAUUUGUCUAGAUAUGGUAUGUAUCUAAUACUAAAAUGUANACUUGAUACAUCCGUAUCUAGACAAAUCUAAGAC
ata-miR1125	AACCAACGAGACCGACUGCGGCGG	UCCAACUUUGACCGUAAUUUAACCAACGAGACCGACUGCGGCGGGAGAAAAAAUUNUAUAAUUGAAAAGUUCUUUUGAAUACGAAUUCACUGGUAUAAUUUUUGCUUCCCGCUGCAGUUGGUCUCGUUAGUUAAAUUUGUGGUCAAAGUUGAAG
ata-miR1125	AACUAACGAGACCAACUGCAGCGG	UCAACUUUGACCACAAAUUUAACUAACGAGACCAACUGCAGCGGGAAGCAAAAAUUAUACCAGUGAAUUCGUAUUCAAAAGAACUUUUCAAUUAUANAAUUUUUUCUCCCGCCGCAGUCGGUCUCGUUGGUUAAAUUACGGUCAAAGUUGGACC
ata-miR1125	AACCAACAAGACCGACUGCGGCGG	UCAACUUUGACCAUAAAUUUAACCAACAAGACCGACUGCGGCGGGAGCAAAAAUUAUAUAAUUGAAAACUUCGUUUGAAUACGAAUUCAUUGGUAUAACUUUUGCUCCGCCACAGUCGGUCUCAUUGGUUAAAUUUAUGGUCAAAGUUGAAG
ata-miR1125	AACGAACGAGACCGACUGCGGCGG	CGAACUUUGACCAUAAAUUUAACGAACGAGACCGACUGCGGCGGGAGAAAAAGUUACAUAAUUAAAAACUUCUUUCGAAUACGAAUUCACUGAUAUAACUUUUGCUCCCGCCGCAAUCGGUCUUGAUAGUUAAAUUUACGGUCAAAGUUGAAG
ata-miR1125	AACCAACGAGAUCGACUGCGGCGG	UUAACUUGGACCAUAAAUUUAACCAACGAGAUCGACUGCGGCGGGAGCAAAAAUUAUAUAAUUGAAAACUUCUUUUGAAUAUGAAUUCACUGGUAUAACUUUUGCUCCUGCCGUCAUCGGUCUCGUUGGUUAAAUUUAUGGUCAAAGUUGAAG
ata-miR1125	AACCACCGAGACCGACUGCGGCGG	UCAACUUUGACCAUAAAUUUAACCACCGAGACCGACUGCGGCGGGAGCAAAAUUAUAUAAUUGAAAAUUUCUUUUGUAUACGAAUUCAUUGGUAUAACUUUUGCUCCCGCCGCAGCGGUCUCGUUGGUUAAAUUUAUGGUCAAAGUUGAGG
ata-miR1125	AACGAACGAGACCGACUGCGGCGG	CGAAUUUUGACCAUAAAUUUAACGAACGAGACCGACUGCGGCGGGUGAAAAAAUUACAUAAUUAAAAACUUCUUUCGAAUACGAAUUCACUGAUAUAAUUUUUGCUCCCGCCGCAAUCGGUCUUGGUAGUUAAAUUUACGGUCAAAGUUGAAG
ata-miR1127	AACUACUCCCUCCGUCCCAUA	GGUUUAUAAACUACUCCCUCCGUCCCAUAAUAUAAGAGCGUUUUUGACACUAGUGUCGCUCUUAUAUUAUGGGACGGAGGGAGUAUUUUACUAGCCAUAGAUUCAUCAAA
ata-miR1127	AAAUACUCCCUCCGUCCCAUA	UGAUGAAUCUAUGGCUAGUAAAAUACUCCCUCCGUCCCAUAAUAUAAGAGCGACACUAGUGUCAAAAACGCUCUUAUAUUAUGGGACGGAGGGAGUAGUUUAUAAACC
ata-miR1127	AACUACUCCCUCCGUCCCAUA	AAGGACAAACUUUUGUUAUGAACUACUCCCUCCGUCCCAUAAUAUAAGAACGUUUUUUACACUACACUAAUGUCAAAAACGUUCUUAUAUUAUGGGACGAGGGAGUACAUAAUAAACUUUAAC
ata-miR1127	AACUACUCCCUCCGUCCCAUA	AUCUAUCCCAAGUCACUAAAAACUACUCCCUCCGUCCCAUAAUAUAAUAGCGUUUUUGACACUAGUGUAAUGUCAAAAAACGCUCUUAUAUUAUGGGACAGAGGAAGUACUUUUUGCAUGAGAUAUACUCCCUC
ata-miR1127	AACUACUCCCUCCGUCCCAUA	GUGCUAAAAAACCCUAAAACAACUACUCCCUCCGUCCCAUAAUAUAAGAACGUUUUUGGCACUAAUGGGACAGAGGGAGUAGUUAAAUAACC
ata-miR1127	AACUACUCCCUCCGUCCCAUA	UUAUGAACUACUCCCUCCGUCCCAUAAUAUUUUUACACUACACUAAUGUCAAAAAUGUUCUUAUAUUAUGGGAUGGAGGAGUACAUAAUAAACUUUAAACAUGCA
ata-miR1127	AACUACUCCCUCCGUCCCAUA	AUCUAUCCCAAGUCACUAAAAACUACUCCCUCCGUCCCAUAAUAUAAUAGCGUUUUUGACACUAGUGUAAUGUCAAAAACGCUCUUAUAUUAUGGGACAGAGGAAGUACUUUUUGCAUGAGAUAUACUCCCUC
ata-miR1127	AACUACUCCCUCCGUCCCAUA	AAAAACAUUCCAGGUUUCAGAACUACUCCCUCCGUCCCAUAAACGUCUUAAUAUUAUGGGACGGAGGGAGUAGUUUGUUAACACACCGUUUAG
ata-miR1127	AGCUACUCCCUCCGUCCCAUA	AGAGAGACAUGUGGUAACAUAGCUACUCCCUCCGUCCCAUAAUAUAAGAGCGUUUUUUAAACUAGUGUAGUGUCAAAAACGUUCUUAUAUUAUGGGACGGAGGGAGUAGUUACUAGUAGUAUGAGUAAC
ata-miR1127	AACUACUCCCUCCGUCCCAUA	UGGCCACCACAACUAUUACCAACUACUCCCUCCGUCCCAUAAUAUAAGAGCAUUUUUGACAGUACACUAGUGUACAAAACAUUUUUUAUAUUAUGGGGACGGAGGGAGUAAUGUUCAGUUUGCGGGUCCUGAA
ata-miR1127	AACUACUCCCUCCGUCCCAUA	AGGACAAACUUUUGUUUAUGAACUACUCCCUCCGUCCCAUAAUAUAAGAACGUUUUUUACACUACACUAAUGUCAAAAACGUUCUUAUAUUAUGGGACGGAGGAGAGUACAUAAUAUACUUUAAACUUGCA
ata-miR1127	AACUACUCCCUCCGUCCCAUA	AGGACAAACUUUUGUUUAUGAACUACUCCCUCCGUCCCAUAAUAUAAGAACGUUUUUUACACUACACUAAUGUCAAAAACGUUCUUAUAUUAUGGGACGGAGGGAGUACAUAAUAAACUUUAAACAUGCAAUU
ata-miR1127	AACUACUCCCUCCGUCCCAUA	AGGACAAACUUUUGUUUAUGAACUACUCCCUCCGUCCCAUAAUAUAAGAACGUUUUUUACACUACACUAAUGUAAAAAAACGUUCUUAUAUUAUGGGACGGAGGGAGUACAUAAUAAACUUUAAACAUGCAAUU
ata-miR1127	AACUACUCCCUCCGUCCCAUA	AGAUUGUAGCAAGUACUGGCAACUACUCCCUCCGUCCCAUAAUAUAUAUGAGCGUUUUUACACUAGUGUAGUGUCAAAACGCUCUUAUAUUAUAGGGAUGGAGGGAGUACUAGUCUAUAAUGUUGAUUUU
ata-miR1127	AACUACUCCCUCCGUCCCAUA	GAUCUAUCCCAAGUCACUAAAACUACUCCCUCCGUCCCAUAAUAUAAUAGCGUUUUUGACACUAGUGUAAUGUCAAAAACGCUCUUAUAUUAUGGGACAGAGGAAGUACUUUUUGCAUGAGAUAUACUCCCUC
ata-miR1127	UACUACUCCCUCCGUCCCAUA	GACGCUACCCACUAUGAAGGUACUACUCCCUCCGUCCCAUAACUAUAAGAGCAUUUUUUGACAUUGGUGUAGUCUCAAAAAACGCUCUUAUAUUAUGGGACAGAGGAGUAGUAACAUAGACUAGUAACUAG
ata-miR1127	UACUACUCCCUCCGUCCCAUA	GACACUACCCACUAUGAAGGUACUACUCCCUCCGUCCCAUAAUAUAAGAGCAUUUUUGACAUUGGUGUAGUCUCAAAAACGCUCUUAUAUUAUGGGACAGAGGGAGUAGUAACAUAGACUAGUAACUAG
ata-miR1127	UACUACUCCCUCCGUCCCAUA	UCAACAUGGCAAGAAAAAUAUACUACUCCCUCCGUCCCAUAAUAUAAGAACGUUUUGACACUACACUAGUGUCAAAAAACGUUCUUAUAUUAUGGGACGGAGGGAGUAGUAAUACUCACGCAUCUUGUG
ata-miR1127	UACUACUCCCUCCGUCCCAUA	CGAUCCACAAAAUCCUUCUAUACUACUCCCUCCGUCCCAUAAUAUAAGAGUGUUUUUUACACUAGUGUAGUGUCAAAAACGCUCUUAUAUUAUGGGACGGAGGGAGUACCAUAGAACCUUAGCUCACCCAACA
ata-miR1127	UACUACUCCCUCCGUCCCAUA	UUUAAUAUGGCGUUCAAAUUUACUACUCCCUCCGUCCCAUAAUAUAAGAGCAUUGACAGUCAAUGCUCUUAUAUUAUGGGACGGAGGGAGUACUAAAUUUAGUGUAAAAAAAUGCUC
ata-miR1127	UACUACUCCCUCCGUCCCAUA	GACACUACCCACUAUGAAGGUACUACUCCCUCCGUCCCAUAAUAUAAGAGCAUUUUUGACAUUGGUGUAGUCUCAAAAACGCUCUUAUAUUAUGGGACAGAGGGAGUAGUAACAUAGACUAGUAACUAG
ata-miR1127	AUCUACUCCCUCCGUCCCAUA	ACUUCAAUGAACGCGUUCUGAUCUACUCCCUCCGUCCCAUAAUAUAAGAGCGCUUUUGACACUACACUAGUGUAAAAAAUGCUCUUAUAUUAUGGAACCGAGGGAGUAGGCGACAUCUCGGUUCAACUUCUCCCC
ata-miR1127	AGCUACUCCCUCCGUCCCAUA	ACUGUACUUACAUUAACAGCUACUCCCUCCGUCCCAUAAUAUAAGAACGUUUUGUACAGUACACCAGUGUUCAAAACACUCUUGUAUUAUGGACGGAGGGAGUAGCUGUUAAUGUAAGUACAGUGAUAG
ata-miR1127	AAAUACUCCCUCCGUCCCAUA	UGAUGAAUCUAUGGCUAGUAAAAUACUCCCUCCGUCCCAUAAUAUAAGAACGAUUUUGACAUUAGUGUAGUGUUAAAAACGUUCUUAUAUUUUGGGAUAGAGGGAGUAGUUUAUAAACCAUAGAGAAGUUGGA
ata-miR1127	AACUACUCCCUCUGUCCCAUA	AGGACAAACUUUUGUUUAUGAACUACUCCCUCUGUCCCAUAAUAUAAGAACGUUUUUUACACUACACUAAUGUCAAAAACGUUCUUAUAUUAUGGGACGGAGGGAAUACAUAAUAAACUUUAAACAUGCA
ata-miR1127	AACUACUCCCUCCAUCCCAUA	UCAUGAUAUGGCCACUUGGUAACUACUCCCUCCAUCCCAUAAUAUAACAGCGUUUUUGACACAGUGUCAAAAGCGUUGUUAUAUUAUGGGACGGAGGGAGUGUUUCACAGGAUAAAGGAACA
ata-miR1127	AACUACUCCCUUCGUCCCAUA	GUCGCAAUGUACAAGCAAUUAACUACUCCCUUCGUCCCAUAAUAUAAGAACGUUUUUGACAUUACACUAGUGUAAAAAACAUUCUUAUAUUAUGAGACGGAGUGAGUAGUUAUGAAAAAAUAACAAUAC
ata-miR1127	AAGUACUCCCUCCGUCCCAUA	UGCAGCUUCAAAGCUGUAGGAAGUACUCCCUCCGUCCCAUAAUAUAAGAUGUUAUUACAUCCAAUAUGUGAGUAUAUUGAAUGUAAUAAGAUCUUAUAUUAUGGGAUGGAGGGAGUAUUUUGUUAUUGCAACGUGAUA
ata-miR1127	UCCCUCCGUUCGGAAUUAC	UUAAUAGACAUAUGUAGUACUCCCUCCGUUCGGAAUUACUUUCACAAAAAUGGAUGUAUCUACAACUAAAAUACAUCUAGAUACAUUCAUUUCUUGGACAAGUAAUUCCGAACAGAGGGAGUAUGUAUCAAAAACAGGAAGG
ata-miR1127	UCCUUCCGUUCCGAAUUAC	AAAAGCGUUUAGAUCACUACUCCUUCCGUUCCGAAUUACUUGUCGCACGUAUGGAUGUAUCUAUAUGUAUUUUAAGUUCUAGAUACAUUCAUUUUAGCGACGAGUAAUUUGAAACGGAGAGAGUACUUGCUUAGUAACGCCACU
ata-miR1127	UCCCUCCGUUCGGAAUUAC	GUACCAAGUCCGAUGUACUCCCUCCGUUCGGAAUUACUUGUCGUAGAAAUGGAUGUAUCUAGAUGUAUUUUAGUUCUAGAUACAUCCAUUUCCGAGACAAGUAAUUCUGAACGAGGAGUACAUACUAAAUUCCCCACCC
ata-miR1127	UCCUUCCGUCCGGAAUUAC	UUUCUGUUUGAACCAAGUACUCCUUCCGUCCGGAAUUACUUGUCAUCAAAAUGGAUGUGUCUAGAACUAAAAUACAUCUAGAUACAUCCAUUUCAAUGACAAGUAUUUUCUGACGGAGGGAGUACAAAAUUCGACUCCAUGAA
ata-miR1127	UCCUUCCGUCCGGAAUUAC	UUCUUGUUUGAACCAAGUACUCCUUCCGUCCGGAAUUACUUGUCAUCAAAAUGGAUGUGUCUAGAACUAAAUACAUCUAGAUACAUCCAUUCAAUGACAAGUAUUUCUGACGGAGGAUACAAAUUCGACUCCAUGAAG
ata-miR1127	UCCCUCCGUUCGGAAUUAC	UAAAAUUGUUAUUAUUAUACUCCCUCCGUUCGGAAUUACUCGUCCAAGAAAUGAAUGUAUCUAGAUGUAUUUUAGUUGUAGAUACAUUCAUUUUUGUGACAAAUAAUUCCGAACGGAGGGAGUACUUCCUUAUUCAUGAUAAA
ata-miR1127	UCCCUCCGUUCGGAAUUAC	UAAAAUUGUUAUUAUUAUACUCCCUCCGUUCGGAAUUACUCGUCCAAGAAAUGAAUGUAUCUAGAUGUAUUUUAGUUGUAGAUACAUUCAUUUUUGUGACAAAUAAUUCCGAACGGAGGGAGUACUUCCUUAUUCAUGAUAAA
ata-miR1127	UCCCUCCGUUCGGAAUUAC	UUGUACCAAGUCCGAUGUACUCCCUCCGUUCGGAAUUACUUGUCGCAGAAAUGGAUGUAUCUAGAUGUAUUUUAGUUCUAGAUACAUCCAUUUCCGAGACAAGUAAUUCUGAACGGAGGAAGUACAUACUAAAUUCCCCAACCCCACUUUAUUUCUUGUUUGAACCAGUACUCCCUCCGUCCGGAAUUACUUGUCAUCAAAAUGGAUGUGUCUAGAACUAAAAUACAUUUAGAUACAUCCAUUUCAAUGACAAGUAUUUUCGGACGGAGGGAGUACAAGAUUCGACUC
ata-miR1127	UCCCUCCGUUCGGAAUUAC	GUAGCGUACCUACAAUAUACUCCCUCCGUUCGGAAUUACUUGUCUUGAAAAUGGAUGUAUCUAGAACUAAAAUACGUCUAGAUACAUCCAUUUCUGCGACAAGGAAUUCCGAACUGAUGGGGUAGAUAAGAAAAUGACAAAAG
ata-miR1127	UCCCUCCGUUCGGAAUUAC	AUGCUCCUACAAUCUGCUACUCCCUCCGUUCGGAAUUACUUGUCUCGAAAUGGAUGUAUCUAAAACUAAAAUACGUCUAGAUACAUCCAUUUCUGCGACAAGUAAUUCGAACGGAGGGAGUACAUGAUAGGACAAGGAUUU
ata-miR1127	UCCCUCCGUUCGGAAUUAC	GCUAUGGGUUUGGUUGUUACUCCCUCCGUUCGGAAUUACUUGUCGCAGAAAUGGAUGUAUCUAGACGUAUUUUAGUUCUAGAUACAUCCAUUUCCAAGACAAGUAACUCCGAACAGAGGGAGUACCCAACAACGCAC
ata-miR1127	UCCCUCCGUUCGGAAUUAC	UUGUACCAAGUCCGAUGUACUCCCUCCGUUCGGAAUUACUUGUCGCAGAAAUGGAUGUAUCUAGAUGUAUUUUAGUUCUAGAUACAUCCAUUUCCGAGACAAGUAAUUCUGAACAGAGGGAGUACAUACUAAAUUCCCCCACC
ata-miR1127	UCCCUCCGUUCGGAAUUAC	AUCUUCUUACCAGAAAGUACUCCCUCCGUUCGGAAUUACUUGUCUCGAAAAUAGAUGUAUCUAGAACUAAAAUACGUCUAGAUACAUCCAUUUANGUGACGAGUAAUUCUGAACGAAGGAAGUAAUUCUCAAAAACCUGAAAG
ata-miR1127	UCCCUCCGUUCGGAAUUAC	UUUUACAUACAGGAUCCUAGUCCCUCCGUUCGGAAUUACUUGUCGCGGAAAUGGAUAUAUCUAAACGUAUUUUAGUUCUAGAUACAUCCAUUUUCGAGAUAAGUAAUUCUGAACAGAGGGAGUAC
ata-miR1127	UCCCUCCGUUCGGAAUUAC	UUAAUAGACAUAUGUAGUACUCCCUCCGUUCGGAAUUACUUGUCACAAAAUGGAUGUAUCUACAACUAAAAUACAUCUAGAUACAUUCAUUUCUUGGACGAGUAAUUCCAAACGGAGGGAGUAUGUAUACAAAAACAGGAAG
ata-miR1127	UCCCUCCGUUCGGAAUUAC	UUAAUAGACAUAUGUAGUACUCCCUCCGUUCGGAAUUACUUUCACAAAAAUGGAUGUAUCUACAACUAAAAUACAUCUAGAUACAUUCAUUUCUUGGACAAGUAAUUCCGAACAGAGGGAGUAUGUAUCAAAAACAGGAAGG
ata-miR1127	UCCCUCCGUUCGGAAUUAC	UAAAUAGACAUAUGUAGUACUCCCUCCGUUCGGAAUUACUUGUCACAAAAAUGGAUGUAUAUACAACUAAAAUACAUCUAGAUACAUUCAUUUCUUGGACGAGUAAUUCCGAACGAAGGGAGUAUGUAUCAAAAACAGGAAGG
ata-miR1127	UCCCUCCGUUCGGAAUUAC	AUCUACACUCUAAAAUGUACUCCCUCCGUUCGGAAUUACUUGUCGCAUAAAUGGAUGUAUCUAGACGUAUUUUAGUUGUAGAUACAUCCAUUUCCGAGACAAGUAAUUCCAAACGGAGGGAGUAUCUGGAUACAUCUGUAUGU
ata-miR1127	UCCCUCCGUUCGGAAUUAC	ACGAACCCAAUGGUAGGUACUCCCUCCGUUCGGAAUUACUCGUCCAAGAAAUGAAUGUAUCUAGAUGUAUUUUAGUUGUAGAUACAUCCAUUUUUGUGACAAGUAAUUCCGAACAGAGGGAGUAGUAAACUGUGCCAUAUUAC
ata-miR1127	UCCCUCCGUUCGGAAUUAC	AUCUUCUUACCAGAAAGUACUCCCUCCGUUCGGAAUUACUUGUCUCGAAAAUAGAUGUAUCUAGAACUAAAAUACGUCUAGAUACAUCCAUUUAUGUGACGAGUAAUUCUGAACGAAGGAAGUAAUUCUCAAAACCUAGAAGC
ata-miR1127	UCCCUCCGUUCGGAAUUAC	AAUAUGUACUUAACACCUACUCCCUCCGUUCGGAAUUACUUGUCUCGAAAAUGGAUGUAUCUAGAACUAAAAUAUGUCUAGAUACAUUCAUUUCUGCGAUAAGUAAUUCCAAACAGAGGGAGUAUAAAACAAUCUAUUUAUAC
ata-miR1127	UCCCUCCGUUCGGAAUUAC	UAGGAUGAUCAAUGAACUACUCCCUCCGUUCGGAAUUACUUGUCGCAAAAAUGGAUGCAUCUAGAUGUAUUUUAGUUCUAGAUACAUCCAUUUCCGAGACAAGUAAUUCCGAACGGAGGGCGUACUUUGUACCUUCAAUUGGU
ata-miR1127	UCCCUCCGUUCGGAAUUAC	NUCAGCGCAAACAUUUANACUCCCUCCGUUCGGAAUUACUCGUCCAAGAAAUGAAUGUAUCUAGAUGUAUUUUAGUGAGAUACAUCCAUUUUUUUUGNGACAAAUAAUUCCGAACGAGGGAGUAGAUGCCAAAUUCCAUGAUC
ata-miR1127	UCCCUCCGUUCGGAAUUAC	GCACCGGCUAUAUAUAGUACUCCCUCCGUUCGGAAUUACUUGUCUCGGAAAUGGAUGUAUCUAGAACUAAAAUACGUCUAGAUACAUCCAUUUCUGCGACAAGUAAUUCCGAACAGAGGGAGUAGGUGGGUUAGGGUUAGACU
ata-miR1127	UCCUUCCGUUCCGAAUUAC	AUCACUACUCCUUCCGUUCCGAAUUACUUGUCGCACGUAUGGAUGUAUCUAUAUGUAUUUUAGUUCUAGAUACAUUCAUUUUAGCGACGAGUAAUUUGAAACGGAGAGAGUACUUGCUUAGUAACGCCACU
ata-miR1127	UCCCUCCGUUCGGAAUUAC	CCUGUUUUUUGAUACAUUACUCCCUCCGUUCGGAAUUACUCGUCCAAGAAAUGAAUGUAUCUAGAUGUAUUUUAGUUGUAGAUACAUCCAUUUUUGUGACAAGUAAUUCCGACCGGAGGGAGUAAUACAUAUG
ata-miR1127	UCCCUCCGUUCGGAAUUAC	AUCUACACUCUAAAAUGUACUCCCUCCGUUCGGAAUUACUUGUCGCAUAAAUGGAUGUAUCUAGACGUAUUUUAGUCUAGAUACAUCCAUUUCCGAGACAAGUAAUUCGAACGGAGGGAGUAUCUGGAUACAUCUGUAUGU
ata-miR1127	UCCCUCCGUUCGGAAUUAC	UUAAUAGACAUAUGUAGUACUCCCUCCGUUCGGAAUUACUUGUCACAAAAAUGGAUGUAUCUACAACUAAAAUACAUCUAGAUACAUUCAUUUCUUGGACGAGUAAUUCCAAACGGAGGGAGUAUGUAUC
ata-miR1127	UCCCUCCGUUCGGAAUUAC	AUAGCGCACACAACAAAUACUCCCUCCGUUCGGAAUUACUUGUCGCAGAAAUGAAUGUAUCUAGACGUAUUUUAGUUCUAGAUACAUCCAUUUCCGAGACAAGUAAUUCCGAACGGAGGAAGUAUUACCUAAUGUGUGCGUCA
ata-miR1127	UCCUUCCGUUCCGAAUUAC	AUCACUACUCCUUCCGUUCCGAAUUACUUGUCGCACGUANGGAUGUAUCUAUAUGUAUUUUAGUUCUAGAUACAUUCUAUUUAGUCGACGAGUAAUUUGUAAACGGAGAGAGUACUUGCUUAGUAACGCCACU
ata-miR1127	UCCCUCCGUUCGGAAUUAC	UUGUACCAAGUCCGAUGUACUCCCUCCGUUCGGAAUUACUUGUCGUAGAAAUGGAUGUAUCUAGAUGUAUUUUAGUUCUAGAUACAUCCAUUUCCGAGACAAGUAAUUCUGAACGGAGGGAGUACAUACUAAAUUCCCCCCACCCCCACUUAAUUUCCUUUUUGAACCAAGUACUCCCUCCGUCCGGAAUUACUUGUCAUCAAAAUGGAUGUGUCUAGAACUAAAAUACAUCUAGAUACAUCCAUUUCAAUGACAAGUAUUUUCAGCGGAGGGAGUACAAGAUUCGACUCCAUGAA
ata-miR1127	UCCCUCCGUUCGGAAUUAC	GUCUCUGUAGUCAUAUCUACUCCCUCCGUUCGGAAUUACUUGUCGUAGAAAUGAAUGUAUCUAGACAUUUUUUAGUUCUAGAUACACCCAUUUGUGCGACAAGUAAUUUGGAACGGAGGGAGUACCUGCGUUUGCUUUGCACC
ata-miR1127	UCCCUCCGUUCGGAAUUAC	GACAACAUUAGGCCUAUUACUCCCUCCGUUCGGAAUUACUUGUCGUAGAAAUGGAUGUAUCUAGACAUUUUUUAGUUCUAGAUACAUCCAUUUCUGCGACAAGUAAUUCGGAACGGAGGGAGUAGUAUACAAAGAGCUUUGCA
ata-miR1127	UCCCUCCGUUCGGAAUUAC	UGAUAAGCACAAACAAAUACUCCCUCCGUUCGGAAUUACUUGUCGCACAAAUGGAUGUAUCUAGACGUAUUUAGUUCUAGAUACACCCAUUUCCAAGACAAGUAAUACCGAACGGAGGGAGUAUAAGUGAAGAUCAUGAGCA
ata-miR1127	UCCCUCCGUUCGGAAUUAC	UAAUUUAAUCUAAGUCAUACUCCCUCCGUUCGGAAUUACUUGUCGUAGAAAUGGAUGUAUCUAGACAUUUUUUAGUUCUAGAUACAUCCAUUUUGCGACAAGUAAUUCGGAACGGAGGGAGUAUUUGUUUAAGGUUUAUAUU
ata-miR1127	UCCCUCCGUUCGGAAUUAC	UUCCUGUUUUUGAUACAUACUCCCUCCGUUCGGAAUUACUCGUCCAAGAAAUGAAUGUAUCUAGAUGUAUUUUAGUUGUAGAUACAUCCAUUUUUGUGACAAGUAAUUCCGACCGGAGGGAGUAAUACAUAUGUCUAUUAACC
ata-miR1127	UCCCUCCGUUCGGAAUUAC	GUCAUCCUACUUUAUGCUACUCCCUCCGUUCGGAAUUACUUGUCGCAGAAAUAGAUGUAUCUAGACGUAUUUUAGUUCUAGAUACAUCCAUUUCCGAGACAAGUAAUUCCAAACGGAGGGAGUAGAAUAUACCGUUUUUAUUC
ata-miR1127	UCCCUCCGUUCGGAAUUAC	AACAAGACACUAUUUUGAACUCCCUCCGUUCGGAAUUACUUGUCGUAGAAAUGGAUGUAUCUAGAAAUUUUUAGUCUAGAUAUAUUCAUUUCUGCGACAAGUAAUUCGGAACGGAGGGAGUACUACAUGGCAAAACAGGAC
ata-miR1127	UCCCUCCGUUCGGAAUUAC	UUAAUAGACAUAUGUAGUACUCCCUCCGUUCGGAAUUACUUUCACAAAAAUGGAUGUAUCUACAACUAAAAUACAUCUAGAUACAUUCAUUUCUUGGACAAGUAAUUCCGAACAGAGGGAGUAUGUAUCAAAAACAGGAAGG
ata-miR1127	UCCCUCCGUUCGGAAUUAC	AAAAAGGUCCAAGUAAGUACUCCCUCCGUUCGGAAUUACUUGUCGCAGAAAUGGAUGUAUCUAGACGUAUUUUAGUUCUAGAUACAUCCAUUUUCGAGACAAGUAUUCCGAACGGAGGGAGUAAGUAGUAAACACGAACUGC
ata-miR1127	UCCCUCCGUUCGGAAUUAC	AGAGAGAAGAAGCCAUCUACUCCCUCCGUUCGGAAUUACUUGUCAUAGAAAUGGAUGUAUCUAGACGUAUUUUAGUUAUAGAUACAUCCAUUUUUAUCCUCUUUUGAGACAAGUAAUUUGGAACGGAGGGAGUAGCUACUAGAUAUGGACCCG
ata-miR1127	CACUACUCCCUCCGUCCCAUA	GAAUUAAACACCUACUUCCCCACUACUCCCUCCGUCCCAUAAUAUAAGAGCGUUUGUGUCAAACAACGCUUUUAUAUUAUGGGACGGAGGGAGUAGUUACUGUGGUGUCGCUGUCGGAAG
ata-miR1127	AACUACUCCCUCCGUCCCAUA	UACUAAACGGUGUGUUAACAAACUACUCCCUCCGUCCCAUAAUAUUAAGACGUUUAUGGGACGGAGGGAGUAGUUCUGAAACCUGGAAUGUUUUUGGU
ata-miR1127	UCCCUCCGUUCGGAAUUAC	CUCACAUACAAAACAAGUACUCCCUCCGUUCGGAAUUACUUGUCACAAAAUGGAUGUAUCUACAACUAAAAUACAUCUAGAUACAUUCAUUUCUUGGACGAGUAAUUCCGAACGGAGGGAGUAUCUCACACAUGAAAAUAUU
ata-miR1127	UCCCUCCGUUCGGAAUUAC	UAUUUUCAUGUGUGAGAUACUCCCUCCGUUCGGAAUUACUCGUCCAAGAAAUGAAUGUAUCUAGAUGUAUUUUAGUUGUAGAUACAUCCAUUUUGUGACAAGUAAUUCCGAACGGAGGGAGUACUUGUUUUGUAUGUGAGCU
ata-miR1127	UCCCUCCGUUCGGAAUUAC	AUGCAUGAUACUCCCUCCGUUCGGAAUUACUUAUCUCGGAAAUAGGAUGUAUCUAGAACUAAAAUACAUCUAGAUACAUCCAUUUCUGUGACAAGUAAUUCCGAACGGAGGGAGUACCUGUCAGCAUAUCGUGAU
ata-miR1127	UCCCUCCGUUCGGAAUUAC	CACGAUAUGCUGACAGGUACUCCCUCCGUUCGGAAUUACUUGUCACAGAAAUGGAUGUAUCUAGAUGUAUUUUAGUUCUAGAUACAUCCUAUUUCCGAGAUAAGUAAUUCCGAACGGAGGGAGUAUCAUGCAU
ata-miR1127	UCCCUCCGUUCGGAAUUAC	CAUGGCAACAUACAAUGUACUCCCUCCGUUCGGAAUUACUUGUCACAGAAAUGGGUGUAUCUAGACGUAUUUUAGUUCUAGAUACAUCCAUUUCCGAGACAAGUAAUUCCGAACGGAGGGAGUACUAAAUAUUGGAAUAUGCA
ata-miR1127	UCCCUCCGUUCGGAAUUAC	CAUAUUCCAAUAUUUAGUACUCCCUCCGUUCGGAAUUACUUGUCUCGGAAAUGGAUGUAUCUAGAACUAAAAUACGUCUAGAUACACCCAUUUCUGUGACAAGUAAUUCCGAACGGAGGGAGUACAUUGUAUGUUGCCAUGUC
ata-miR1127	UCCCUCCGUUCGGAAUUAC	UUGUACCAAGUCUGAUGUACUCCCUCCGUUCGGAAUUACUUGUCGCAGAAAUGGAUGUAUCUAAAUGUAUUUUAGUUCUAGAUACAUCCAUUUCUGAGACAAGUAAUUCUGAACGGAGGGAGUACAUACUAAAUUCCCCGACC
ata-miR1127	UCCCUCCGUUCGGAAUUAC	UUGUACCAAGUCCGAUGUACUCCCUCCGUUCGGAAUUACUUGUCGCAGAAAUGGAUGUAUCUAGAUGUAUUUUAGUUCUAGAUACAUCCAUUUCCGAGACAAGUAAUUCUGAACGGAGGGAGUACAUACUAAAUUCCCCACCC
ata-miR1127	UCCCUCCGUUCGGAAUUAC	UUGUACCAAGUCUGAUGUACUCCCUCCGUUCGGAAUUACUUGUCGCAGAAAUGGAUGUAUCUAAAUGUAUUUUAGUUCUAGAUACAUCCAUUUCUGAGACAAGUAAUUCUGAACGGAGGGAGUACAUACUAAAUUCCCCGACC
ata-miR1127	UCCCUCCGUUCGGAAUUAC	UUUAUGUGCUAGUCUGCUACUCCCUCCGUUCGGAAUUACUUGUCGCAGAAAUGGAUGUAUCUAGACAUAUUUUAGUUCUAGAUACAUCCAUUCCGAGACAAGUAAUUCCGGAACGGAGGGAGUAGUAUAUAUACAUAUAUAUC
ata-miR1127	UCCCUCCGUUCGGAAUUAC	ACUUUGAUCUUCGGUUCUACUCCCUCCGUUCGGAAUUACUUGUCACAAAAUGGAUGUAUCUACAACUAAAUACAUCUAGAUACAUUCAUUCUUGACGAGUAAUUCUGAACGGAGGGAGUACAUAGCUAAGCUU
ata-miR1127	UCCCUCCGUUCGGAAUUAC	UUGGCUCCAGAAAUUCUUACUCCCUCCGUUCGGAAUUACUUAUCACAGAAAUGGAUGUAUCUAGACGUAUUUUAGUUCUAGAGACAUUCAUUUCUGAGACAAGUAAUUCUGAACGGAGGGAGUAUAUAUUAUAUAAAACUUUC
ata-miR1127	UCCCUCCGUUCGGAAUUAC	UUGUACCAAGUCCGAUGUACUCCCUCCGUUCGGAAUUACUUGUCGCAGAAAUGGAUGUAUCUAGAUGUAUUUUAGUUCUAGAUACAUCCAUUUCCGAGACAAGUAAUUCUGAACGGAGGGAGUACAUACUAAAUUCCCCCAAC
ata-miR1127	UCCCUCCGUUCGGAAUUAC	UUAAUAGACAUAUGUAGUACUCCCUCCGUUCGGAAUUACUUGUCACAAAAAUAGAUGUAUCUACAACUGAAAUACAUCUAGAUACAUUCAUUCCUUGGACGAGUAAUUCUGAACGGAGGGAGUAUGUAUCAAAAACAGGAAGG
ata-miR1127	UCCCUCCGUUCGGAAUUAC	AGCACAUACUCCCUCCGUUCGGAAUUACUUGUCUCGGAAAUGGAUGUAUCUAGAACUAAAAUACGUCUAGAUACAUCCAUUUCUGCGACAAGUAAUUCCGAACGGAGGGAGUAGAUAUGAAGGGGAUGCCAU
ata-miR1127	UCCCUCCGUUCGGAAUUAC	GGCAUCCCCUUCAUAUCUACUCCCUCCGUUCGGAAUUACUUGUCGCAGAAAUGGAUGUAUCUAGACGUAUUUUAGUUCUAGAUACAUCCAUUUCCGAGACAAGUAAUUCCGAACGGAGGGAGUAUGUGCU
ata-miR1127	UCCCUCCGUUCGGAAUUAC	CGCGUUGCACAAUUUAGUACUCCCUCCGUUCGGAAUUACUUUGUCACAAAAAUGAUAUAUCUACAACUAAAAUACAUCUAGAUACAUUCAUUUCUUAGAUGAGUAAUUCCGAACGGAGGGAGUAACCAUCUUGUGAAGUUGAC
ata-miR1127	UCCCUCCGUUCGGAAUUAC	CAACUUCACAAGAUGGUUACUCCCUCCGUUCGGAAUUACUCAUCUAAGAAAUGAAUGUAUCUAGAUGUAUUUUAGUUGUAGAUAUAUCAUUUUUGUGACAAAGUAAUUCCGAACGGAGGGAGUACUAAAUUGUGCAACGCGGC
ata-miR1127	UCCCUCCGUUCGGAAUUAC	UAGUUUUCUAUGUCUACUACUCCCUCCGUUCGGAAUUACUUGUCUCAGAAAUGGAUGUAUCUAGAACUAAAAUACGUCUAGAUACAUCCAUUUCUACGACUAAGUAAUUCCGAACGGAGGGGAGUAUUUGUUGCAAUGAUCAUGA
ata-miR1127	UCCCUCCGUUCGGAAUUAC	UACAAACGACAACAAGCUACUCCCUCCGUUCGGAAUUACUUGUCACAGAAAUGGAUGUAUCUAGACGUAUUUUAGUUCUAGAUACAUCCAUUUCCGAGACAAGUAAUUCCGAACGGAGGGAGUACAUAACAAGACAACUGAGU
ata-miR1127	UCCCUCCGUUCGGAAUUAC	UCAGUUGUCUUGUUAUGUACUCCCUCCGUUCGGAAUUACUUGUCUCGGAAAUGGAUGUAUCUAGAACUAAAAUACGUCUAGAUACAUCCAUUUCUGUGACAAGUAAUUCCGAACGGAGGGAGUAGCUUGUUGUCGUUUGUAGU
ata-miR1127	UCCCUCCGUUCGGAAUUAC	GGAAAAUGGUAAACAUGUACUCCCUCCGUUCGGAAUUACUUGUCGCAGAAGUGGAUGUGUCUAGACGUAUUUUAAUUCUAGAUACAUUCAUUUCCGAGACAAGUAAUUCCGAACGGAGGGAGUAUUUAUUAAAUGUUCCAGAU
ata-miR1127	UCCCUCCGUUCGGAAUUAC	CUGGAACAUUUAAUAAAUACUCCCUCCGUUCGGAAUUACUUGUCUCGGAAAUGAAUGUAUCUAGAAUUAAAAUACGUCUAGACACAUCCACUUCUGCGACAAGUAAUUCCGAACGGAGGGAGUACAUGUUUACCAUUUUCCAA
ata-miR1127	UCCCUCCGUUCGGAAUUAC	CUCACAUACAAAACAAGUACUCCCUCCGUUCGGAAUUACUUGUCACAAAAAUGGAUGUAUCUACAACUAAAAUACAUCUAGAUACAUUCAUUUCUUGGACGAGUAAUUCCGAACGGAGGGAGUAUCUCACACGUGAAAAUAUU
ata-miR1127	UCCCUCCGUUCGGAAUUAC	UAUUUUCACGUGUGAGAUACUCCCUCCGUUCGGAAUUACUCGUCCAAGAAAUGAAUGUAUCUAGAUGUAUUUUAGUUGUAGAUACAUCCAUUUUUGUGACAAGUAAUUCCGAACGGAGGGAGUACUUGUUUUGUAUGUGAGCU
ata-miR1127	UCCCUCCGUUCGGAAUUAC	GGACAGUUGAUAUGUCGCACUCCCUCCGUUCGGAAUUACUUGUCGCAGAAAUGGAUGUAUCUAGACGUAUUUUAGUUCUAGAUACAUCCAUUUUCACGACAAGUAAUUCCGGACGGAGGGAGUAUUUCAUUGCAUUGAUUCAU
ata-miR1127	UCCCUCCGUUCGGAAUUAC	UUGUACCAAGUCCGAUGUACUCCCUCCGUUCGGAAUUACUUGUCGUAGAAAUGGAUGUAUCUAGAUGUAUUUUAGUUCUAGAUACAUCCAUUUCCGAGACAAGUAAUUCUGAACGGAGGGAGUACAUACUAAAUUCCCCCACC
ata-miR1127	UCCCUCCGUUCGGAAUUAC	GGUCAACCACUUUUUAGUACUCCCUCCGUUCGGAAUUACUUGUUACAAAAAUGGAUGUAUCUACAACUAAAAUACAUCUAGAUACAUUUAUUUUUUGGACGAGUAAUUCCGAACGGAGGGAGUAUAAGUCUAGUUACUAACNC
ata-miR1127	UCCCUCCGUUCGGAAUUAC	GUUAGUAACUAGACUUAUACUCCCUCCGUUCGGAAUUACUCGUCCAAAAAAUAAAUGUAUCUAGAUGUAUUUUAGUUGUAGAUACAUCCAUUUUUGUAACAAGUAAUUCCGAACGGAGGGAGUACUAAAAAGUGGUUGACCAG
ata-miR1127	UCCUUCCGUUCCGAAUUAC	UGCAGUAACUUGUGAGGUACUCCUUCCGUUCCGAAUUACUUAUCGCAGGUAUGAAUGUAUCUAGAUGUAUUUUAAUUUUAGAUACAUCCAUUUUUACGACGAGUAAUUUGGAACGGAGGGAGUAAGGGAAAGGUACAUGCAUA
ata-miR1127	UCCCUCCGUUCGGAAUUAC	UUCCUGUUUUUGAUACAUACUCCCUCCGUUCGGAAUUACUCGUCCAAGAAAUGAAUGUAUCUAGAUGUAUUUUAGUGUAGAUACAUCCAUUUUUGUGAUAAGUAAUUCCGAACGGAGGGAGUACUACAUAUGUCUAUUAACC
ata-miR1127	UCCCUCCGUUCGGAAUUAC	UUAAUAGACAUAUGUAGUACUCCCUCCGUUCGGAAUUACUUAUCACAAAAAUGGAUGUAUCUACACUAAAAUACAUCUAGAUACAUUCAUUUCUUGGACGAGUAAUUCCGAACGGAGGGAGUAUGUAUCAAAAACAGGAAGG
ata-miR1127	UCCCUCCGUUCGGAAUUAC	UUGGCUCCAGAAAUUCUUACUCCCUCCGUUCGGAAUUACUUAUCACAGAAAUGGAUGUAUCUAGACGUAUUUUAGUUCUAGAGACAUUCAUUUUCUGAGACAAGUAAUUCUGAACGGAGGGAGUAUAUAUUAUAUAAAAACUUU
ata-miR1127	UCCCUCCGUUCGGAAUUAC	UAUGGAGCUUUGAUAAAUACUCCCUCCGUUCGGAAUUACUUUUCAUAAAAAUGGAUGUAUCUACAACUAAAAUACAUCUAGAUACAUUCAUUUCUUGCAUGAGUAAUUCCGAACGGAGGGAGUAUUUCAGAGUGACUGCAUGU
ata-miR1127	UCCCUCCGUUCGGAAUUAC	AUGCAGUCACUCUGAAAUACUCCCUCCGUUCGGAAUUACUCAUGCAAGAAAUGAAUGUAUCUAGAUGUAUUUUAGUUGUAGAUACAUCCAUUUUUAUGAAAAGUAAUUCCGAACGGAGGGAGUAUUUAUCAAAGCUCCAUAAC
ata-miR1127	UCCCUCCGUUCGGAAUUAC	GUUAGUAACUAGACUUAUACUCCCUCCGUUCGGAAUUACUCGUCCAAAAAUAAAUGUAUCUAGAUGUAUUUUAGUUGUAGAUACAUCCAUUUUGUAACAAGUAAUUCCGAACGGAGGGAGUACUAAAAGUGGUUGACCAGA
ata-miR1127	UCCCUCCGUUCGGAAUUAC	UGGUCAACCACUUUUAGUACUCCCUCCGUUCGGAAUUACUUGUUACAAAAUGGAUGUAUCUACAACUAAAAUACAUCUAGAUACAUUUAUUUUUGGACGAGUAAUUCCGAACGGAGGGAGUAUAAGUCUAGUUACUAACAC
ata-miR1127	UCCCUCCGUUCGGAAUUAC	CAGAUAUGCUUUCUUUCUACUCCCUCCGUUCGGAAUUACUUGUCGCUAAAAUGGAUGUAUCUAGAACUAAAAUACGUCUAGAUACAUCCAUUUCUGCGACAAGUAAUUCCGAACGGAGGGAGUAUAUAUGUUUGUUGUAAUAA
ata-miR1127	UCCCUCCGUUCGGAAUUAC	AUUACAACAAACAUAUAUACUCCCUCCGUUCGGAAUUACUUGUCGCAGAAAUGGAUGUAUCUAGACGUAUUUUAGUUCUAGAUACAUCCAUUUUAGCGACAAGUAAUUCCGAACGGAGGGAGUAGAAAGAAAGCAUAUCUGUA
ata-miR1127	UCCCUCCGUUCGGAAUUAC	UUGAGAUGACUGGGUAGUACUCCCUCCGUUCGGAAUUACUUGUCCAAGAAAUGAAUGUAUCUAGAUGUAUUUUAGUUAUAGAUACAUCCAUUUUUUAUGACAAGUAAUUCCGAACGGAGGGAGUAACAAGCUAGUGUGAACUCU
ata-miR1127	UCCCUCCGUUCGGAAUUAC	AGUUCACACUAGCUUGUUACUCCCUCCGUUCGGAAUUACUUGUCAUAAAAAAUGGAUGUAUCUAUAACUAAAAUACAUCUAGAUACAUUCAUUUCUUGGACAAGUAAUUCCGAACGGAGGGAGUACUACCCAGUCAUCUCAAAC
ata-miR1127	UCCCUCCGUUCGGAAUUAC	CUCUUAGUAUUCACAUAUACUCCCUCCGUUCGGAAUUACUUGUCGCAGAAAUGAAUGUAUCUAGAUGUAUUUUAGUUCUAGAUACAUUCAUAUCCGAGACAAGUAAUUCCGAACGGAGGGAGUAAAAGUUUGUGGUUCUUCGC
ata-miR1127	UCCCUCCGUUCGGAAUUAC	GAAGAACCACAAACUUUUACUCCCUCCGUUCGGAAUUACUUGUCUCGGAUAUGAAUGUAUCUAGAACUAAAAUACAUCUAGAUACAUUCAUUUCUGCGACAAGUAAUUCCGAACGGAGGGAGUAUAUGUGAAUACUAAGAGCU
ata-miR1128	UACUACUCCCUCCGUCCCAAA	AAUCUAGAAAUGACAUUAGCUACUACUCCCUCCGUCCCAAAAUUCUUUUCUUAGAUUCGUCUAGAUACGGAUGUAUCUAUUACUAAAACGUGACUUGAUACAUCCGUAUUUAGACAAAUCUAAGACAAGAAUUUUGGGACGGAGGGAGUAUGUCCUUUAGUUCAUUUGCACGUGGGA
ata-miR1128	UACUACUCCCUCCGUCCCAAA	AAUCUAGAAAUGACAUUAGCUACUACUCCCUCCGUCCCAAAAUUCUUUUCUUAGAUUCGUCUAGAUACGGAUGUAUCUAUUACUAAAACGUGACUUGAUACAUCCGUAUUUAGACAAAUCUAAGACAAGAAUUUUGGGACGGAGGGAGUAUGUCCUUUAGUUCAUUUGCACGUGGGA
ata-miR1128	UACUACUCCCUCCGUCCCAAA	AAUCUAGAAAUGACAUUAGCUACUACUCCCUCCGUCCCAAAAUUCUUUUCUUAGAUUCGUCUAGAUACGGAUGUAUCUAUUACUAAAACGUGACUUGAUACAUCCGUAUUUAGACAAAUCUAAGACAAGAAUUUUGGGACGGAGGGAGUAUGUCCUUUAGUUCAUUUGCACGUGGGA
ata-miR1128	UACUACUCCCUCCGUCCCAUA	GACGCUACCCACUAUGAAGGUACUACUCCCUCCGUCCCAUAACUAUAAGAGCAUUUUUUGACAUUGGUGUAGUCUCAAAAAACGCUCUUAUAUUAUGGGACAGAGGAGUAGUAACAUAGACUAGUAACUAG
ata-miR1128	UACUACUCCCUCCGUUCCAAA	GUAUAUUAGUACUGCUACUGUACUACUCCCUCCGUUCCAAAAUAGAUGACUCAACUUUGCACUAACUUUGUACUAUCAUGUAUUUUGGAAUGGAGGGAGUACUUACUAGUCGUAUUUAGUGUC
ata-miR1128	GACUACUCCUUCCGUCCCAAA	UCAAUUUGGCGAUUUAAAGAGACUACUCCUUCCGUCCCAAAAUAAGUGUCUCAAGCUUAGUACAACUUUGUACUAAAGUUAGUACAAAAGUUGAGACACUUAUUUUGGGACGGAGGGAGUAUUAUGUUUGUUUGUGUUUCAUGUAC
ata-miR1128	UAUUACUCCCUCCGUCCCAGU	GGGCGCGGUGGUGUCUAAAGUAUUACUCCCUCCGUCCCAGUAGUGUUAAAAACGCUCUUAUAUUAUGGGACGGAGGGAGUAGUAUUUUGAAGGGAUUAUAAGGCUG
ata-miR1128	UUCUACUCCCUCCGUCCCAAA	UUUAAAGUGAUAGAUGAAUUUUCUACUCCCUCCGUCCCAAAAUUCUUGUCUUAGAUUAGUCUAGAUACGGAUGUAUUAAUACCAAAACGUGACUUGAUACAUCCGUAUUUAGACAAAUCUAAAACAAAGAAUUUUGGGACAGAACGAGUACAAAAUUACGCUCUGUUCAUCCCAU
ata-miR1128	UACUACUCCCUCCGUCCCAUA	GACACUACCCACUAUGAAGGUACUACUCCCUCCGUCCCAUAAUAUAAGAGCAUUUUUGACAUUGGUGUAGUCUCAAAAACGCUCUUAUAUUAUGGGACAGAGGGAGUAGUAACAUAGACUAGUAACUAG
ata-miR1128	GACUACUCCUUCCGUCCCAAA	CAAUUUGGCGAUUUAAAAGAGACUACUCCUUCCGUCCCAAAAUAAGUGUCUCAAGCUUAGUACAACUUUGUACUAAAGUUAGUACAAAGUUGAGACACUUAUUUUGGGACGGAGGGAGUAUUAUGUUUGUUUUGUUGUUUCAUGU
ata-miR1128	UAGUACUCCCUCCAUCCCAAA	AGUCAAAGUAGCGGUCUAAAUAGUACUCCCUCCAUCCCAAAAUAAGUGAAUCAACUUUGUACUAGCUUUGUGUACUAAAGUUAGUAGAAAGUUGAGUCAUUUAUUUUGGGAUGGAGGGAGUAGUAGGCAUCACAUGUAAGAUG
ata-miR1128	UACUACUCCCUCCGUCCCAUA	UCAACAUGGCAAGAAAAAUAUACUACUCCCUCCGUCCCAUAAUAUAAGAACGUUUUGACACUACACUAGUGUCAAAAAACGUUCUUAUAUUAUGGGACGGAGGGAGUAGUAAUACUCACGCAUCUUGUG
ata-miR1128	UAUUACUCCCUCCGUCCCAGU	GGGCGCGGUGGUGUCUAAAGUAUUACUCCCUCCGUCCCAGUAGUGUUAAAAACGCUCUUAUAUUAUGGGACGGAGGGAGUAGUAUUUUGAAGGGAUUAUAAGGCUG
ata-miR1128	UAGUACUCCCUCCGUCCCAAA	UAGACUACACCCUAAAUGAGUAGUACUCCCUCCGUCCCAAAAUUCUUGUCUUACAUUUGUCUAGAUACAGAUGCAUCUAAUACUAAACCGUGACUUGAUACAUCCGUAUUUAGACAAAUUUAAGAUAAGAAUUUUGGGAUGGAGGGAGUAGUACAUAUGGAGCAAAAAUGA
ata-miR1128	UACUACUCCCUCCAUCCCAAA	ACUCAUUUUUGCUCCAUAUGUACUACUCCCUCCAUCCCAAAAUUCUUAUCUUAAAUUUGUCUAAAUACGGAUGUAUCAAGUCACGGUUUAGUAUUAGAUGCAUCUGUAUCUAGACAAAUGUAAGACAAGAAUUUUGGGACGGAGGGAGUACUACUCAUUUAGGGUGUAGUC
ata-miR1128	UACUACUCCCUCCGUCCUAAA	CACGGGUGAAUAAACAUACGUACUACUCCCUCCGUCCUAAAAUUCUUGUCUUAGAUUUGUCUAGAUACGAUGUAUCUAAUACUAAAAUGUAACUUGGUACAUCCGUAUUUACACAAAUCUAAGACAAGAAUUUUGGGACAGAGGGAGUAGUAUUUAUAUAGAACGAACAA
ata-miR1128	UACUACUCCCUCUGUCCCAAA	GCUUGUUCGUUCUAUAUAAAUACUACUCCCUCUGUCCCAAAAUUCUUGUCUUAGAUUUGUGUAAAUACGGAUGUACCAAGUUACAUUUUAGUAUUAGAUACAUCGUAUCUAGACAAAUCUAAGACAAGAAUUUUAGGACGGAGGGAGUAGUACGUAUGUUUAUUCACCCG
ata-miR1128	UACUACUCCCUCCGUCCCAUA	CGAUCCACAAAAUCCUUCUAUACUACUCCCUCCGUCCCAUAAUAUAAGAGUGUUUUUUACACUAGUGUAGUGUCAAAAACGCUCUUAUAUUAUGGGACGGAGGGAGUACCAUAGAACCUUAGCUCACCCAACA
ata-miR1128	UACUACUCCCUCCGUCCCAUA	UUUAAUAUGGCGUUCAAAUUUACUACUCCCUCCGUCCCAUAAUAUAAGAGCAUUGACAGUCAAUGCUCUUAUAUUAUGGGACGGAGGGAGUACUAAAUUUAGUGUAAAAAAAUGCUC
ata-miR1128	UAGUACUCCCUCCGUCCCAUA	GCAUUUUUUUACACUAAAUUUAGUACUCCCUCCGUCCCAUAAUAUAAGAGCAUUGACUGUCAAUGCUCUUAUAUUAUGGGACGGAGGGAGUAGUAAAUUUGAACGCCAUAUUAAAAG
ata-miR1128	UUCUACUCCCUCCGUCCCAAA	UUUAAAGUGAUAGAUGAAUUUUCUACUCCCUCCGUCCCAAAAUUCUUGUCUUAGAUUAGUCUAGAUACGGAUGUAUUAAUACCAAAACGUGACUUGAUACAUCCGUAUUUAGACAAAUCUAAAACAAAGAAUUUUGGGACAGAACGAGUACAAAAUUACGCUCUGUUCAUCCCAU
ata-miR1128	UACUACUCCCUCCGUCCCACG	GAUCCGUUCAUUUCUAUAUCUACUACUCCCUCCGUCCCACGAUACAAGAGUGUUUAUGGGACGAAGGGAGUACUAGCUAAAUUGUGUGGGUUG
ata-miR1128	UUCUACUCCCUCCGUCCCAAA	AAGCAUGAUAUUUCAACAAUUUCUACUCCCUCCGUCCCAAAGUAAGUGUCUCAACUUUGUACUAGCUCUAGUACAAAUUUGUACUAAGCUCAAGACACUUAUUUGGGACGGAGGGAGUAUAAAAUAAACCNCGCCGUGCU
ata-miR1128	UACUACUCCCUCCGUUCCAAA	CCAUUUUGGUGUGAUUUUGAUACUACUCCCUCCGUUCCAAAUUACUCAUCGUAGAAAUGGAUGUAUCUAGAACUAAAAUACAUCUAGAUACAUCCAUACUUGCGACAAGUAAUUCGGAACGGAGGGAGUAGUAGUGAACUGAACUGAACUG
ata-miR1128	UACUACUCCCUCCGUUCCGAA	UUCAGUUCAGUUCAGUUCACUACUACUCCCUCCGUUCCGAAUUACUUGUCGCAAGUAUGGAUGUAUCUAGAUGUAUUUUAGUUCUAGAUACAUCCAUUUCUACGAUGAGUAAUUUGGAACGGAGGGAGUAGUAUCAAAAUCACACCAAAAU
ata-miR1128	UACUACUCCCUCCGUUCCAAA	CCAUUUUGGUGUGAUUUUGAUACUACUCCCUCCGUUCCAAAUUACUCAUCGUAGAAAUGGAUGUAUCUAGACUAAAAUACAUCUAGAUACAUCCAUACUUGCGACAAGUAAUUCGGAACGGAGGGAGUAGUAGUGAACUGAACUGAACUG
ata-miR1128	UACUACUCCCUCCGUUCCGAA	UUCAGUUCAGUUCAGUUCACUACUACUCCCUCCGUUCCGAAUUACUUGUCGCAAGUAUGGAUGUAUCUAGAUGUAUUUUAGUCUAGAUACAUCCAUUUCUACGAUGAGUAAUUUGGAACGGAGGGAGUAGUAUCAAAAUCACACCAAAAU
ata-miR1128	UACUACUCCCUCCGUCCCAUA	GACACUACCCACUAUGAAGGUACUACUCCCUCCGUCCCAUAAUAUAAGAGCAUUUUUGACAUUGGUGUAGUCUCAAAAACGCUCUUAUAUUAUGGGACAGAGGGAGUAGUAACAUAGACUAGUAACUAG
ata-miR1128	UACUACUCCCUCCGUCUCAAA	GGACAAGGAUUCACCUUAAAUACUACUCCCUCCGUCUCAAAAUAAAUGACUCAACUUUGUACUAGCUUUAGUACAAAGUCGAGUCACUUAUUUUGGGACGGAGGGAGUAUUAUAUAGAGUACAUCUCUGC
ata-miR1128	AUGUACUCCCUCCGUCCCAAA	AACUGAUGUAUGGUGGUAUGAUGUACUCCCUCCGUCCCAAAAUUCUUGUCUUAGAUUUGUCUAGAUACGGAUGUAUCUAACACUAAACGUACUAUAUACAUCUGUAUUUAGACAAAUCUAAGACAAGAAUUUUGGGACGGAGGGAGUACAUUGAAAUGGAUUUCUAAAG
ata-miR1128	AUGUACUCCCUCCGUCCCAAA	AACUGAUGUAUGGUGGUAUGAUGUACUCCCUCCGUCCCAAAAUUCUUGUCUUAGAUUUGUCUAGAUACGGAUGUAUCUAACACUAAAACGUAACUAUAUACAUCUGUAUUUAGACAAAUCUAAGACAAGAAUUUUGGGACGGAGGGAGUACAUUGAAAUGGAUUUCUAAAG
ata-miR1128	AUAUACUCCCUCCGUCCCAAA	AACAAUGUACCAAUAGUAUAAUAUACUCCCUCCGUCCCAAAAUAAGUGUCUCAAGCUUAGUACAACUUUGCACUAAAGUUAGUAUAAAGUUAAGACACUUAUUUUGGGACAGAGGGAGUAUAUUCAUAUGUCAACUGAAGCUCAAG
ata-miR1128	AACUACUCCCUCCGUCCCAUA	GGUUUAUAAACUACUCCCUCCGUCCCAUAAUAUAAGAGCGUUUUUGACACUAGUGUCGCUCUUAUAUUAUGGGACGGAGGGAGUAUUUUACUAGCCAUAGAUUCAUCAAA
ata-miR1128	AAAUACUCCCUCCGUCCCAAA	GGUCAUCCAUUUGACUAACUAAAUACUCCCUCCGUCCCAAAAUUCUUGUCUUAUAUUGUAUUUGUCUAGAUACGGAUGUAUCUAAUACUAGAACGUGACUUGAUACAUCCGUACCUAGACAAAUUUAAGACAAGAAUUUUGAGACGGAGGAGUAUGAGUUACUAUGUCACAAAAACGU
ata-miR1128	UAGUACUCCCUUCGUCCCAAA	CAUCUGCGUUGCCCAUUACGUAGUACUCCCUUCGUCCCAAAAUAAAUGUCUUGAGCUUAGUACAAAUUUAUACUAGAGCUAGUACAAAGUUAAGACAGUUAUUUUGGGACGGAGGGAGUAUAUGAUAUUUAUGGCAGCAAC
ata-miR1128	AACUACUCCCUCCGUCCCAUA	AAGGACAAACUUUUGUUAUGAACUACUCCCUCCGUCCCAUAAUAUAAGAACGUUUUUUACACUACACUAAUGUCAAAAACGUUCUUAUAUUAUGGGACGAGGGAGUACAUAAUAAACUUUAAC
ata-miR1128	AACUACUCCCUCCGUCCCAUA	AUCUAUCCCAAGUCACUAAAAACUACUCCCUCCGUCCCAUAAUAUAAUAGCGUUUUUGACACUAGUGUAAUGUCAAAAAACGCUCUUAUAUUAUGGGACAGAGGAAGUACUUUUUGCAUGAGAUAUACUCCCUC
ata-miR1128	AACUACUCCCUCCGUCCCAUA	GUGCUAAAAAACCCUAAAACAACUACUCCCUCCGUCCCAUAAUAUAAGAACGUUUUUGGCACUAAUGGGACAGAGGGAGUAGUUAAAUAACC
ata-miR1128	UAUUACUCCCUCCGUCCGAAA	AUUAAGAAUUCCAACAUAUCUAUUACUCCCUCCGUCCGAAAAUACUUGUCCUCGAAAUGGUUGUAUCUAGACUUAUUUUAUUUAUAGAUACAUUCAUUUUAUCCAUUUUUAGGACAAGUAUUUCCGGACGGAGGGAGUACAUAGCAUCACAACACAUGAGU
ata-miR1128	UGCUACUCCCUCCGUCCGAAA	AACUGCCUGCUACGCAAGACUGCUACUCCCUCCGUCCGAAAAUACCUGUCAUCAAAAUGGAUGUAUCUUAAAACUAAAAUACAUCCAUUUCAAUGACAAGUAUUUUCGGACGGAGAGAGUAGUAGCCAAGGGUAAGCUGGAA
ata-miR1128	UGCUACUCCCUCUGUCCGAAA	UUGCUUGGAUGACUAUAUGCUACUCCCUCUGUCCGAAAAUACUUGUCAGCGAAAUGGACGUAUCUAGACGUAUUUCAGUUCUUAAAUACAUCUAUUUUUAUCUAUUUAUGCGACAAGUAUUUCCGGACGGAGGGAGUAGUAGCUAGCUAACUGUAGCAU
ata-miR1128	UAGUACUCCCUCCGUCCGAAA	GCUCAUUUGUUGGUGCUAUGUAGUACUCCCUCCGUCCGAAAAACUUGUCUCGAGCUUGUCCCUUAAAUGGAUGUAAUCUAGUACUAACUUGGUGCUAGAUAAAUCCAUUUGAGGGACAAGCUUUUCGGACGGAUGGAGUAUUUACAUAUUUUUGUUACAGAU
ata-miR1128	UGCUACUCCCUCCGUCCGAAA	CUGUGUGCCCCGCCCUUAUGUGCUACUCCCUCCGUCCGAAAAUACUUGUCAUCAAAAUGGAUAUAUCUAGAACUAAAAUACAUCUAGAUACAUCCAUUUCAAUGACAAGUAUUUUCGGACGGAAGGAGUACAAGUCACCUUCCCGUAGGU
ata-miR1128	UAUUACUCCCUCCGUCCGAAA	GCAUGUCCUGUGCAGUUGAGUAUUACUCCCUCCGUCCGAAAAUACUUGUCAUCAAAAUGGAUAGAAAGAUAUGUAUCUAGAACUAAAAUACAUCUAGAUACAUCCCUUUUUAUACAUUUAGAUGACAAGUAUUUCCGGACGGAGGGAGUAAUUACCAACACAUUGUUCAAAU
ata-miR1128	UACUACUCCCUCCGUCCGGAA	CUUCUUAAUCUUAAUAUAUAUACUACUCCCUCCGUCCGGAAAUACUUGUCGGAGAAAUGCAUAAAAAUGGAUGUAUCUAGAACUAAAGUACGUCUAGAUACAUCCAUUCCUCCGACAAGUAUUUCCGGACGGAGGGAGUACUAUAUCACUAAGAAAAAAGCACA
ata-miR1128	UAGUACUCCCUCCGUCCGGAA	GUGCUUUUUUCUUAGUGAUAUAGUACUCCCUCCGUCCGGAAAUACUUGUCGGAGGAAUGGAUGUAUCUAGACGUACUUUAGUUCUAGAUACAUCCAUUUUUAUGCAUUUCUCCGACAAGUAUUUCCGGACGGAGGGAGUAGUAUAUAUAUUAAGAUUAAGAAGAA
ata-miR1128	UAGUACUCCCUCCGUCCGAAA	GUAUGCAAGAUUAGUACUCCCUCCGUCCGAAAAAGAUUGUCCUUCGAAUGAAUGUGUCUAAUAUCAAGUUUGUGUUAAAUACAUCUACUUGAAGGACAGUUGGAACAAGUUUUUCGGUACGGAGGAAGUAGUUUGCUAGCUUGUUAUGCGAUAUCU
ata-miR1128	UUGUACUCCCUCCGUCCGAAA	GUACUUCAUGGAGUCGAAUCUUGUACUCCCUCCGUCCGAAAAUACUUGUCAUUGAAAUGGAUGUAUCUAGAUGUAUUUUAGUUCUAGACACAUCCAUUUUGAUGACAAGUAAAUUCCGGACGGAGGGAGUACUUGGUUCAAACAAGAAAUAAAGUG
ata-miR1128	UUGUACUCCCUCCGUCCGAAA	ACAACAAAUUUGUAGGUAAAUUGUACUCCCUCCGUCCGAAAAACGCUUGUCCGUCAAAUGGAUGUAUCUACCACUAACUUGGUGCUAGAUACAUCCAUUUGAGGGCCAAGCUUUUUUGGGCGGAGGGAGUAUAAGUUAUUUUANAUUAAUAUUGGC
ata-miR1128	UUGUACUCCCUCCGUCCGAAA	CUACUUCAUGGAGUCGAAUCUUGUACUCCCUCCGUCCGAAAAUACUUGUCAUUGAAAUGGAUGUAUCUAGAUGUAUUCUAGUUCUAGACACAUCCAUUUUGAUGACAAGUAAUUCCGGACGGAGGAGUACUUGGUUCAAACAAGAAAUAAAGUG
ata-miR1128	UUGUACUCCCUCCGUCCGAAA	GAGUCGAAUCUUGUACUCCCUCCGUCCGAAAAUACUUGUCAUUGAAAUGGAUGUAUCUAAAUGUAUUUUAGUUCUAGACACAUCCAUUUUGAUGACAAGUAAUUCCGGACGGAGGGAGUACUGGUUCAAACAAGAAAUAAAGUG
ata-miR1128	UUGUACUCCCUCCGUCCGAAA	CUACUUCAUGGGGUCGAAUCUUGUACUCCCUCCGUCCGAAAAUACUUGUCAUUGAAAUGGAUGUAUCUAGAUGUAUUUUAGUUCUAGACACAUCCAUUUUGAUGACAAGUAAUUCCGGACGGAGGGAGUACUGGUUCAAACAAGAAAUAAAGUG
ata-miR1128	UUAUACUCCCUCCGUCCGAAA	GUCCAGUAGUCUGAAUUGGGUUAUACUCCCUCCGUCCGAAAAUACUUGUCCUAGAAAUGGUUGUAUCUAGAUUUAUUUUAGUUAUAGAUACAUUCAUUUUAUUCAUUUGUCUAUUUCCGGAUGGAGGGAGUACAUGAUACCAGACUCUCUUGACU
ata-miR1128	UGCUACUCCCUCCGUCUGAAA	ACCAACAACCUAAACUAACAUGCUACUCCCUCCGUCUGAAAAAACUUGUCCCAAGCUUGUCUCUCAAAUGGAUGUAUCUUGCACUAACUUUGUGCUAGAUACAUCCAUUUGAGGGACAAGCUUUUUCGGACGGAGGGAGUAUGUAUUUACCUUCUUCAGUUGA
ata-miR1128	UUAUACUCCCUCCGUCCGAAA	GUCCAGUAGUCUGAAUUGGGUUAUACUCCCUCCGUCCGAAAAUACUUGUCCUAGAAAUGGUUGUAUCUAGAUUUAUUUUAGUUAUAGAUACAUUCAUUUUAUUCAUUUGUCUAUUUCCGGAUGGAGGGAGUACAUGAUACCAGACUCUCUUGACU
ata-miR1128	UACUACUCCCUCCGUUCCAAA	AUCUACUUGUCCAUUGUAAUUACUACUCCCUCCGUUCCAAAAUAGAUGACUCAACUUUGUACUAACUUUAUACAAAGUUGAGUCAUCUAUUUUGGAACGGAGGGAGUAGUUAUGGGUUAUUAAUUGAUUUUGU
ata-miR1128	UACUACUCCCUCCGUUCCAAA	GAUUAAAAUAUAUUCUUAAUUACUACUCCCUCCGUUCCAAAAUAGAUGACCCAACUUUAUACUAGUAUAAAGUUGGGUCAUCUAUUUUGGAACGGAGGGAGUACAAGUAAUUAUUCUAAAUGUAUUAGCAA
ata-miR1128	UACUACUCCCUCCGUUCCAAA	AUCUACUUGUCCAUUGUAAUUACUACUCCCUCCGUUCCAAAAUAGAUGACUUAACUUUGUACUAACUUUAUACAAAGUUGAGUCAUCUAUUUUGGAACGGAGGGAGUAGUUAUGGGUUAUUAAUUGAUU
ata-miR1128	UUAUACUCCCUCCGUCCCAAA	GGCAUCUAUCUACCAAUCUAUUAUACUCCCUCCGUCCCAAAAUUCUUGUCUUAGAUUUGUGUAGAUAUGGAUGUAUCUAAUAUUAAAACGUGACUCGAUACAUCCGUAUUUAGGCAAAUCGAAGACAAGAAUUUUGGGACGGAGGGAGUAUUAUUAUAACGAUAGAAAACGAACG
ata-miR1128	UAGUACUCCCUCCGUCCCAAA	AUUUCAACAUCGAUUUAAAGUAGUACUCCCUCCGUCCCAAAAAUUUUGUCUUAGAUUUGUCUAGAUAUGGAUAUAUCUAACACUAAAACGUAACUAGAUACAUCCGUAUUUAGACAAAUCUAAGACAAGAAUUUUGGGACGGAGGGAGUAUUUCAAUAUGGAUUUACAAAAUAGA
ata-miR1128	CACUACUCCCUCCGUCCCAUA	GAAUUAAACACCUACUUCCCCACUACUCCCUCCGUCCCAUAAUAUAAGAGCGUUUGUGUCAAACAACGCUUUUAUAUUAUGGGACGGAGGGAGUAGUUACUGUGGUGUCGCUGUCGGAAG
ata-miR1128	AAAUACUCCCUCCGUCCCAAA	AUGUCAUAUUAAAUCCAAUGAAAUACUCCCUCCGUCCCAAAAUUCUUGUCUUAGAUUUGUCUAAAUACGGAUGUAUCAAGUCACGUUUUCGUAUUAGAUACAUCUGUAUCUAGACUAAUCUAAGACAAGAAUUUUGGGGCGGAGGGAGUAUAAAAUAUCAGUGAAGAACAAAAAC
ata-miR1128	UAGUACUCCCUCCGUCCGGAA	UUGGUUUGGCUUAUAUUCAAUAGUACUCCCUCCGUCCGGAAAAGCUUGUCCCUCAAAUGGAUGUAUCUAGCAUAUAGUUAGUGCUAGAUUCAUCCAUUUGAGGAACACGGUUGGGACAAGUUUUUUCGGACGGAGGGAGUAUAUGUUAGCUAGAUUCAUGUCCUUU
ata-miR1128	AAGUACUCCCUCCGUCCGAAA	GUUUACAGGGCUAUACUAGCAAGUACUCCCUCCGUCCGAAAAUACUUGUCAUCAAAAUGGAUAAAAAGAUGUAUCUAGAACUAAUAUACAUCUAGGUACAUCCCCUUUUAUUCAUUUUGAUGACAAGUAUUUCCGGACGGAGGGAGUACUACAAUAGUGGGCUCACAUA
ata-miR1128	UAGUACUCCCUCCGUCCGGAA	AAACAAGAUUGGAUGUAAGAUAGUACUCCCUCCGUCCGGAAUUACUUGUCAUCAAAAUGGAUGUGUCUAGAAUUAAAAUACAUCUAGAUAUAUCCAUUUCAAUGACAAGUAUUUCGGACGGAGGGAGUAUAUUGCAU
ata-miR1130	UCUAUAACUUAAUAUAAGACG	AUUUAAUAGCAUGUACUCCCUCUAUAACUUAAUAUAAGACGUUUUUAGACACUAUGACAGUGUCAAAAAACGUCUUAUAUUAAGUUACAGAGGUAGUAUUUGCCAUGCUUUUA
ata-miR1130	UCUGUAACUUAAUAUAAGACG	UUGCUUUAUUUAUUACUACCUCUGUAACUUAAUAUAAGACGUUUUUUGACUCUACGACAGUGUAAAAACCCGUCUUANAUUUUUUUUUACGGAGGGAGUAUUAUGUUUUUUAUCU
ata-miR1130	UCUAUAACUUAAUAUAAGACG	AUUUAAUAGCAUGUACUCCCUCUAUAACUUAAUAUAAGACGUUUUUAGACACUAUGACAGUGUCAAAAAACGUCUUAUAUUAAGUUACAGAGGUAGUAUUUGCCAUGCUUUUA
ata-miR1130	UCUGUAACUUAAUAUAAGACA	UUAGUUUGUAAGCUACUCCCUCUGUAACUUAAUAUAAGACAUUUUUUUGACACUGCCAUAGUGUCAAAAAACGUCUUAUAUCAAGUUACAGAGGUAGUACUAUUUUCCAACCUG
ata-miR1130	UCUAUAACUUAAUAUAAGACG	AAGAUAAAUGUUAAUUUCUCUAUAACUUAAUAUAAGACGUUUUUUGAUACUAUGACGGUGUCAAGAAACUUCUUAUAUUAAGUUACGGAGGGAGUACCUGUUUAGCA
ata-miR1130	UCCGUAACUUAAUAUAAGAAG	GCUGCUAAACAGGUACUCCCUCCGUAACUUAAUAUAAGAAGUUUCUUGACACCGUCAUAGUAUCAAAAAACGUCUUAUAUUAAGUUAUAGAGAAAUUAACAUUUAUCUU
ata-miR1130	UCUGUAACUAAAUAUAAGACG	AAUAAUACCUAACUACUCCCUCUGUAACUAAAUAUAAGACGUUUUUGCAGUUCAAAUUAAACUGCAAACGUCCUAUAUUUAGUUACAGAGGUAGUAGUACAAAGAGACCAA
ata-miR1130	UCUGUAACUUAAUAUAAAACG	AGUACAAUCUCUGUAACUUAAUAUAAAACGUUUUUGUACACUGUCAUGGCCUCUAUAAACGUCUUAUAAAAGUUACAGAGGGAGUAAUAUUUAGUAUGGAC
ata-miR1130	UCUGUAAAUUAAUAUAAGACC	GCUUUUAUAAGUGUUACUCCUCUGUAAAUUAAUAUAAGACCGUUUAGAUCACUACUACUUUAGUGAUCUGAACACUCUUAUAUUAGUUUAUAGAGGGAGUAGUAGAUUAGUAGAUA
ata-miR1130	UCGGUAACUUAAUAUAAGACA	AAAAUCAAAAUACGACUCCCUCGGUAACUUAAUAUAAGACAUUUUUUGCACCAAAAAUGUCUUGUAUUAAGUUACGGAAGGAGUAUACNAAAUUGUUACG
ata-miR1130	UCUGUACCAUAAUAUAAGACG	ACUACCUCUGUACCAUAAUAUAAGACGUUUUUUGCAGUUCUAAUUGAAUUGCAAAAAACGUAUUAGUAUUAUUGGGCACGGAGGGAGUAUUUUGCUAGAACUAU
ata-miR1130	UCUGUAAACUAAUAUAAGACG	UAGCAUUAGUUAAGUAUCCCUCUGUAAACUAAUAUAAGACGGCUUAUAUUACUCAGCUAGUACGUCUUAUAUUACUUUAUUACAGAGGUAGUAGAUAACAAUGGCUGC
ata-miR1130	UCUGUAAAUUAAUAUAAGAGU	CCCUCCUGUUUUAUACUCCCUCUGUAAAUUAAUAUAAGAGUUUUUAGAUCAUUACUUUAGUAUUCUAAACGCUUUUAUAUUAGCUUACGGAGGGAGUAUUUUUCUUGAAUGCU
ata-miR1130	UCUGUAACUUUUUAUAAGACG	GAGUUUUCAGAUAUACUACCUCUGUAACUUUUUAUAAGACGUUUUUAGAGUCUAUGAAGUGUGAAAAACGUUUAUAUUAAGUUACAGAGGGACUAGCUCCCAAUUCUUCA
ata-miR1130	UCUGUAAAUUAAUAUAAGAGC	UCAGAGUAGUACGAGCUCCCUCUGUAAAUUAAUAUAAGAGCAUUUAAUUAGAUUACUAAAAUAGUGACCUAAACGCUCGUAUAUUAGUUUACGGAUGGAGUAUAUAUAUCAUAGAUG
ata-miR1130	UCUCUAACUUAAUAUAAGAUU	GUCGAGUACUACCUCUCUAACUUAAUAUAAGAUUCUUUGACACUAUGACAGUGUCAAAACGUGGUGUAUAUAAGUUACAGGGGGNGUAAAGAAUGUUCGCCUG
ata-miR1130	UCUGUAACUUAAUAUACAACG	UUGGUUAGUCUCAUACUCCAUCUGUAACUUAAUAUACAACGUUUUUUGACAAAAUGAUAGUACCAAAAACGUCUUAUGUUAAGUUACCGAGGGAGGAUUUAAUUAUGUGGGC
ata-miR1130	CCUCCGUCUCGUAAUGUAAGACU	GAUCUUGAUUGUCUUGUACUCCUCCGUCUCGUAAUGUAAGACUUUUUUUGACACUACACUAGAGUCAAAAAAUGUCUUACAUUUUGGGACGGAGGGAGUAGUUGAUUGCUGAGCAAAU
ata-miR1130	CCUCCGUCUCGUAAUGUAAGACU	AUCUUGAUUGUCUUGUACUCCCUCCGUCUCGUAAUGUAAGACUUUUUUUUGACACUACACUAGAGUCAAAAAAUGUCUUACAUUUUGGGACGAGGGAGUAGUUGAUUGCUGAGCAAA
ata-miR1130	CCUCCGUCUCGUAAUGUAAGACU	AUCUUGAUUGUCUUGUACUCCCUCCGUCUCGUAAUGUAAGACUUUUUUUGACACUACACUAGAGUCAAAAAAUGUCUUACAUUUUGGGACGGAGGGAGUAGUUGAUUGCUGAGCAAA
ata-miR1130	CCUCCGUCUCGAAAUGUAAGACG	AUCCAAACAUCUUAAUACUCCCUCCGUCUCGAAAUGUAAGACGCUUUUUGACACUAAAAAAGGUCUUACAUUUUGAGACAGAGGGAGAGGGGGUAUUUGUGAACGG
ata-miR1130	CCUCCGUCUCAUAAUGUAAGACG	AUAUUAUAUAAUUUGUACUCCCUCCGUCUCAUAAUGUAAGACGUUUUUAACACUGCACAAGUGUGAAAAAAGGUCUUACAGUAUGGGAUGGAGGGAGUAGAUCUUAACAUUUUUGC
ata-miR1130	CCUCCGUCUCGAAAUGUAAGACG	UCCAAAACAUCUUAAUACUCCCUCCGUCUCGAAAUGUAAGACGCUUUUUGACACUAAAAAGGUCUUACAUUUUGAGACAGAGGGAGAGGGGGUAUUUGUGAACGG
ata-miR1130	CCUCCGUCUCAUAAUGUAAGACG	UCCCCAUUUACAAUGUGCUCCCUCCGUCUCAUAAUGUAAGACGUUUUUCGACACUAACGCGGUGUCAAAAAACGUCCUACAUUAUGGGACGAAGGGAGUAUAAAUCUUACUGCUUGC
ata-miR1130	ACUCCGUCCCGUAAUGUAAGACG	UACUUCACAUGCUAAAUACUACUCCGUCCCGUAAUGUAAGACGUUUUUUGGCACUAGUGUAGUAUCAAAAAACGUCUUAUAGUUAUGGGACGGAGGGAGUAGUUAGUAAUCACCAUGCU
ata-miR1130	GCUCCGUCUCAUAAUGUAAGACC	UUACAAGAAACAAUGUACUCGCUCCGUCUCAUAAUGUAAGACCUUUUCUGACACUACACAAGUGUCAAGAAACGUCUUACAUUAUGGGACGAAGGGAGUAGUAUGCUAGCAUAUCUU
ata-miR1130	CCUUCGUCCCAUAAUGUAAGACG	GAUAUGCUAGCAUACUACUCCCUUCGUCCCAUAAUGUAAGACGUUUCUUGACACUUGUGUAGUGUCAGAAAAGGUCUUACAUUAUGAGACGGAGCGAGUACAUUGUUUCUUGUAAUU
ata-miR1130	GCUCCGUCUCAUAAUGUAAGACC	UUACAAGAAACAAUGUACUCGCUCCGUCUCAUAAUGUAAGACCUUUUCUGACACUACACAAGUGUCAAGAAACGUCUUACAUUAUGGGACGAAGGGAGUAGUAUGCUAGCAUAUCUU
ata-miR1130	CCUUCGUCCCAUAAUGUAAGACG	GAUAUGCUAGCAUACUACUCCCUUCGUCCCAUAAUGUAAGACGUUUCUUGACACUUGUGUAGUGUCAGAAAAGGUCUUACAUUAUGAGACGGAGCGAGUACAUUGUUUCUUGUAAUU
ata-miR1130	CCUCCGUCCCAUAAUGUAAGACG	CUCAGUGUUGUAUUCUACUCCCUCCGUCCCAUAAUGUAAGACGUUUUUUGACGUCAAAAAACGUCUUAUAUUAUGGGACAGAGGGAGUACUAACUUUCAAAGUACU
ata-miR1130	CCUCCGUCUCAUAAUGUAAGAAC	CUUAUACAUCAAAAAUACUUCCUCCGUCUCAUAAUGUAAGAACGUUUUUGACACUACACUGUUUAAAAAACACUCUUAUAUUAUGGGACAGAGGGAGUAUUUUUCUAUACUUAAUU
ata-miR1130	CCUCCGUCCCAUAAUGUAAGACG	CUCAGUGUUGUAUUCUACUCCCUCCGUCCCAUAAUGUAAGACGUUUUUUGACGUCAAAAAACGUCUUAUAUUAUGGGACAGAGGGAGUACUAACUUUCAAAGUACU
ata-miR1130	CCUCCGUCCCAUAAUGUAAGACG	ACUGAUUAUGUUUGCUACUCCCUCCGUCCCAUAAUGUAAGACGUUUUUCNGACACAACAUCCUACAUUAUGGGACAGAGGGAGUACUUUUGUGCUCGUAUUG
ata-miR1130	CCUCCGUCCCAUAAUGUAAGACA	AGAAACAUUUCCAUGUACUCCCUCCGUCCCAUAAUGUAAGACAUUUGAUGUAGUGUCAAAAACCGUCUUACAUUAUGGGACGGAGGGAGUACAUCAUAAUCAUGGGGU
ata-miR1130	CCUCCGUCUCAUAAUGUAAGAUG	AAUAGAUAGUUAUAUUACUCCCUCCGUCUCAUAAUGUAAGAUGUUUUUUUGUCACUAGUGUAGUGUUAAAAAGCAUCUUACAUUUUGGGACUGAGGGAGUAC
ata-miR1130	CCUCCAUCUCAUAAUAUAAGACG	UGUAUAUAAAUGAACUACUCCCUCCAUCUCAUAAUAUAAGACGUUAUUACAUCCAAUAUACUCCAGCUCAUAAUAUAAGACAUUAUUACCAUUAUGAGUAACGUCUUAUAUUAUGAGACGGAGGGGUACCAUUUAAAACGUU
ata-miR1130	CCUCCGUCUCGUAAUAUAAGAGC	UUGUUGCUCCACAUCUACUCCCUCCGUCUCGUAAUAUAAGAGCGUUUUGACACUACAAUAGUGUCAAAAUUGCUCUUAUAUUAUAGGACGGAGGAAGUAUCAUUCUGCGUGCCGUG
ata-miR1130	CCUCCGUCCCAUAAUGUAAGACG	GUUCCAAAUUUCAUGUACUCCCUCCGUCCCAUAAUGUAAGACGCUUUUUAACACUAGUGUAAGUGUCAAAAAAACGUCUUACAUUAUAGGACGGAGGGAGUAGUAUCAAAGACAUUUUU
ata-miR1130	CCUCCGUCCCAUAAUGUAAGACG	AAAACUACUACCUAGUACUCCCUCCGUCCCAUAAUGUAAGACGUUUUUGCAAGAUAGUUUAGCUUGGAAAAACAUCUUAUAUUAUGGGACAGAGGGAGUACCGAUUAGGUUAGUUUA
ata-miR1130	CCUCCGUCCCAUAAUGUAAGACG	CAAGCGCUUACAUAUUACUCCCUCCGUCCCAUAAUGUAAGACGUUUUUUAACACUAGUGGAGUGUCAAAAGGCAUCUUAAAUUAUGGGACGGAGGGAGUAUAUAUCAAAUCACUCCA
ata-miR1130	CCUCCGUCCCAUAAUGUAAGACG	ACUGAUUANGUUUGCUACUCCCUCCGUCCCAUAAUGUAAGACGUUUUUUCUGACACAACAUCCUACAUUAUGGGACAGAGGGAGUACUUUUUGNGCUCGUAUU
ata-miR1130	CCUCCGUCCCAUAAUGUAAGACG	UAUUCUGCUAGUUACUACUCCCUCCGUCCCAUAAUGUAAGACGUUCUUUGACAGUAGUGUAGUGUCAAAAAACGUCUUAGAUUAUGGGACAGAGGGAGUAGGUUAUAGCACAUGAAG
ata-miR1130	CCUCCGUCCCAUAAUGUAAGACG	UGUUAUGCAAAUAAGUACUCCCUCCGUCCCAUAAUGUAAGACGCUUUUUGACACUAGUGUAGUGUCAAAAAACGUCUCAUAUUAUGGGACGGAGGGAGUAGUAUUCUUUUGUGGUAA
ata-miR1130	CCUCGGUCUCAUAAUGUAAGACA	UUUAUUUUUAUUUGCUACUCCCUCGGUCUCAUAAUGUAAGACAUUUUUUCAUACUAGUGUAGUGUCAAAAAGUGUCUUACAUUAUGGGACGGAGGGAGUAAUAAGUUACAUCUCCCC
ata-miR1130	CCUCCGUCCCAUAAUGUAAGACA	GGAGAUGUAACUUAUUACUCCCUCCGUCCCAUAAUGUAAGACACUUUUUGACACUACACUAGUAUGAAAAAAUGUCUUACAUUAUGAGACCGAGGGAGUAGCAAAUAAAAAUAAAAA
ata-miR1130	CCUCCGUCCCAUAAUGUAAGACA	UUGCAGGAACCAUUCUACUCCCUCCGUCCCAUAAUGUAAGACAUUUUUUUAACAAUACACUAGAAUCAAAAAACGUCUUAUAUUUUGGGACGGAGGGAGUAAUAUUUAGAUUUUUAAC
ata-miR1130	CCUCUGUCUCAUAAUGUAAGACA	GCAGCAUUUAUCUAAUACUCCCUCUGUCUCAUAAUGUAAGACAUGUUUGACACUACAUUAGUGUUAAAAAACGUCUUACAUUAUGGGACAGAGGGAGUACCUAUUAUUAUUUCAUC
ata-miR1130	CCUCUGUCCCAUAAUGUAAGACG	UGAAAUAAUAAUAGGUACUCCCUCUGUCCCAUAAUGUAAGACGUUUUUUAACACUAAUGUAGUGUCAAACAUGUCUUACAUUAUGAGACAGAGGGAGUAUUAGAUAAAUGCUGCAA
ata-miR1130	CCUCCGUCCCAUAAUGUAAGACA	GGAGAUGUAACUUAUUACUCCCUCCGUCCCAUAAUGUAAGACACUUUUUGACACUACACUAGUAUGAAAAAAUGUCUUACAUUAUGAGACCGAGGGAGUAGACAAAUAAAAAUAAAA
ata-miR1130	CCUCGGUCUCAUAAUGUAAGACA	UUAUUUUUAUUUGUCUACUCCCUCGGUCUCAUAAUGUAAGACAUUUUUUCAUACUAGUGUAGUGUCAAAAAGUGUCUUACAUUAUGGGACGGAGGGAGUAAUAAGUUACAUCUCCCC
ata-miR1130	CCUCGGUCUCAUAAUGUAAGACA	UUUAUUUUUAUUUGCUACUCCCUCGGUCUCAUAAUGUAAGACAUUUUUUCAUACUAGUGUAGUGUCAAAAAGUGUCUUACAUUAUGGGGACGGAGGGAGUAAUAAGUUACAUCUCCCC
ata-miR1130	CCUCUGUCUCAUAAUGUAAGACA	GGUAUAGAUAUUAUAUACUCCCUCUGUCUCAUAAUGUAAGACAUUUUGACACAAGUGUAGUGUCAAAAAGUCUUAUAUUAUGGGACGGAGGGAGUACAUUAUAAUUU
ata-miR1130	CCUCCGUCCCAUAAUGUAAGACA	GGAGAUGUAACUUAUUACUCCCUCCGUCCCAUAAUGUAAGACACUUUUUUGACACUACACUAGUAUGAAAAAAAUGUCUUACAUUAUGAGACCGAGGGAGUAGCAAAAUAAAAAAUAAA
ata-miR1130	CCUCGGUCUCAUAAUGUAAGACA	UAUUUUUUAUUUUGCUACUCCCUCGGUCUCAUAAUGUAAGACAUUUUUUUCAUACUAGUGUAGUGUCAAAAAAGUGUCUUACAUUAUGGGACGGAGGGAGUAAUAAGUUACAUCUCCCC
ata-miR1130	CCUCUGUCUCAUAAUGUAAGACA	GCAGCAUUUAUCUAAUACUCCCUCUGUCUCAUAAUGUAAGACAUGUUUUGACACUACAUUAGUGUUAAAAAACGUCUUACAUUAUGGGACAGAGGGAGUACCUAUUAUUUAUUUCAU
ata-miR1130	CCUCUGUCCCAUAAUGUAAGACG	GAAAUAAAUAAUAGGUACUCCCUCUGUCCCAUAAUGUAAGACGUUUUUUAACACUAAUGUAGUGUCAAAACAUGUCUUACAUUAUGAGACAGAGGGAGUAUUAGAUAAAUGCUGCAA
ata-miR1130	CCUCGGUCUCAUAAUGUAAGACA	UUUUUAUUUUAUUGCUACUCCCUCGGUCUCAUAAUGUAAGACAUUUUUUCAUACUAGUGUAGUGUCAAAAAGUGUCUUACAUUAUGGGACGAGGGAGUAAUAAGUUACAUCUCCCC
ata-miR1130	CCUCUGUCUCAUAAUGUAAGACA	GCAGCAUUUAUCUAAUACUCCCUCUGUCUCAUAAUGUAAGACAUGUUUUGACACUACAUUAGUGUUAAAAAACGUCUUAACAUUAUGGGACAGAGGGAGUACCUAUUAUUAUUUCAUC
ata-miR1130	CCUCCGUCCCAUAAUGUAAGACA	CAUUUGAUUACAAUCUACUCCCUCCGUCCCAUAAUGUAAGACAUUUUUUGACACCACACUAGUGUUAAAAAUGUCUUACAUUAUGGGACGGAGGAGUAGAAACAUGUAG
ata-miR1130	ACUCCGUCCCAUAAUGUAAGACG	AUGGCAAAAAAUUUAUACCUACUCCGUCCCAUAAUGUAAGACGUUUUUGCAAACUAAACAUAGCUUGCAAAAACGUCUUACAUUAUGGGACAGAUGGAGUAACAAAUAUCUCUAAUAA
ata-miR1130	CCUCUAUCUCAUAAUGUAAGACG	UUAAAAUGCGUUAAAUACUACCUCUAUCUCAUAAUGUAAGACGUUUUUGCAGUUCAAUGUGAACUCGAUAAAUGUCUUAUAUUUUGGGACAGAGGGAGUAGUUUUUUUAAACAGAGG
ata-miR1130	CCUCUAUCUCAUAAUGUAAGACG	UAAAAUAGCGUUAAAUACUACCUCUAUCUCAUAAUGUAAGACGUUUUUGCAGUUCAAUGUGAACUCGAUAAAUGUCUUAUAUUUUGGGACAGAGGGAGAGUUUUUUUUAAACAGAGG
ata-miR1130	CCUCCGUCCCAUAAUAUAAGACG	UGACACAUUUCAUCUACUCCCCUCCGUCCCAUAAUAUAAGACGUUUUUGCAAGCUAACAUAACUUGGCAAAAACGUCUUAAUAUUGUGGGACGGAGGGAGUAUACAAAACAACUA
ata-miR1130	CCUCCGUCUCAAGAUGUAAGACG	AUUUACUAGUAUUAACUACUCCUCCGUCUCAAGAUGUAAGACGUUUUUUGACACUAUGAUAGUGUUAAAAAAUGUCUUACAUUUUGAGAUAGAGGGAGUACUUGUUACAUUUUAUCCA
ata-miR1130	CCUCUAUCUCAUAAUGUAAGACG	UUAAAAUGCGUUAAAUACUACCUCUAUCUCAUAAUGUAAGACGUUUUUGCAGUUCAAUGUGAACUCGAUAAAUGUCUUAUAUUUUGGGACAGAGGGAGUAGUUUUUAAACA
ata-miR1130	CCUCCGUCCCACAAUGUAAGACG	AAAACUACUACCUAGUACUCCCUCCGUCCCACAAUGUAAGACGUUUUUGCAAGCUCGUUUAGCUUGCAAAAACAUCUUAUAUUAUGGGACAGAGGGAGUAUCAAUUAUGUUAGUUUA
ata-miR1130	CCUCCGUCACAUAAUGUAGGACG	GUACCUUUAUUUAGCUACUCCCUCCGUCACAUAAUGUAGGACGCUUUGUGUCAAAAAGCGUCUUAUUAUGGGACAGAGGGAGUAGUUUUUAGUUGGGCGUA
ata-miR1130	CCUCUAUCUCAUAAUGUAAGACG	UUAAAAUGCGUUAAAUACUACCUCUAUCUCAUAAUGUAAGACGUUUUUGCAGUUCAAUGUGAACUCGAUAAAUGUCUUAUAUUUUGGGACAGAGGGAGUAGUUUUUUAAACAGAGGA
ata-miR1130	CCUCCAUCCCAUAAUGUAAGACG	AUAGCUAAAAAGUACUCCCUCCAUCCCAUAAUGUAAGACGUUUUUAACAAUAGUAUAGUGUAAAAGGAUAUCUUCCAUUAUGGGACGGAGGGAGUAAAAAACAAGAAGCUAUG
ata-miR1130	CCUCCGUCCCAUAAUAUAAGACG	CUUAUGGUAAUUUGAUACUCCCUCCGUCCCAUAAUAUAAGACGUUAUUACAUCCAAUGUGUGAGUAUACUGGAUGUAAUAACGUCUUGUAUUAUGAGACAGAGGGAGUAGAACCUUAACUGAACUG
ata-miR1130	CCUCUGUCUCACAAUGUAAGACG	UGAUCAUACAACUAGUAUUCCCUCUGUCUCACAAUGUAAGACGUUUCUUGAGACUAAGAAACGUCUUAUAUUUUGAGACAGAAGGAGUAGCACAUAAGUUAAGGCC
ata-miR1130	CCUCCGUCCCAUAAUUUAAGACG	GAUAUCCUUAACAACUACUCCCUCCGUCCCAUAAUUUAAGACGUUUUUUGACAAAACACCAGUGUUAAAAAACGUCCUAUAUUAUGGGACGGAGGGAGUAGAAGGAAAGAUGCGCCU
ata-miR1130	CCUCCGUUCCAUAAUGUAAGACG	AUAUUAUAUAAUUUGUACUCCCUCCGUUCCAUAAUGUAAGACGUUUUUGAUACUGCACUAGUGUGAAAAAAUGUCUUACUUUAUGGGACGAAGGGAGUAGAUCUUAUCGUUUUAGA
ata-miR1130	UCUGUAACUUAAUAUAAGACG	AAAGCAUGGCAAAUACUACCUCUGUAACUUAAUAUAAGACGUUUUUUGACACUGUCAUAGUGUCUAAAAACGUCUUAUAUUAAGUUAUAGAGGGAGUACAUGCUAUUAAAUAG
ata-miR1130	UCUGUAACUUAAUAUAAGACG	AAAGCAUGGCAAAUACUACCUCUGUAACUUAAUAUAAGACGUUUUUUGACACUGUCAUAGUGUCUAAAAACGUCUUAUAUUAAGUUAUAGAGGGAGUACAUGCUAUUAAAUAG
ata-miR1130	UCUGUAACUUGAUAUAAGACG	GGUUGGAAAAUAGUACUACCUCUGUAACUUGAUAUAAGACGUUUUUUGACACUAUGGCAGUGUCAAAAAAAUGUCUUAUAUUAAGUUACAGAGGGAGUAGCUUACAAACUAAAA
ata-miR1130	UCUGUAACUAAAUAUAGGACG	GGUCUCUUUGUACUACUACCUCUGUAACUAAAUAUAGGACGUUUGCAGUUUAAUUUGAACUGCAAAAACGUCUUAUAUUUAGUUACAGAGGGAGUAGUUAGGUAUUAUUAU
ata-miR1130	CCUCCGUCUCAUAAUGUAAGACG	AUAAAUGCUCCUUUCUACUCCCUCCGUCUCAUAAUGUAAGACGUUUUUUUACACUACACUAGUGUAAAAAAAAUGUCUUACAUUUAUGAGACGGAGGGAGUAGAAGAAGUGAA
ata-miR1130	CCUCCGUCCCGUAAUGUAAGACG	GCUCAGGUUAAUUGGUACUCCCUCCGUCCCGUAAUGUAAGACGUUUUUUUGACUCUAUUGUAGUGUCAAAAAAACGUCUUACAUUACGGGACGGAGGGAGUAGUUCACUAGUUGUGCAU
ata-miR1130	CCUCCGUCCCGUAAUGUAAGACG	GCACAACUAGUGAACUACUCCCUCCGUCCCGUAAUGUAAGACGUUUUUUUGACACUACAAUAGAGUCAAAAAAACGUCUUACAUUACGGGACGGAGGGAGUACCAAUUAACCUGAGCAA
ata-miR1130	CCUCCGUCCCGUAAUGUAAGGCG	GCACAACUAGUGAACUACUCCCUCCGUCCCGUAAUGUAAGGCGUUUUUGACACUACAAUAGAGUCAAAAAACGUCUUACAUUACGGGACGGAGGGAGUACCAAUUAACCUGAGCAA
ata-miR1130	CCUCCGUCCCAUAAUGUAAGACG	ACAAAAUUUUUUUUGUACUCCCUCCGUCCCAUAAUGUAAGACGUUUUUUUGACACUACACUAGAGUCAAAAAAUGUCUUACAUUAUGGGACGGAGGGGAGUAUGUAAUUUCAGCAGUUU
ata-miR1130	CCUCCGUCCCAUAAUGUAAGACG	CCAAUUCAACAGACUUACUCCCUCCGUCCCAUAAUGUAAGACGUUUUUUGACACUAGUGUAGUGUCAAAAAACGUCUUACAUUAUGGGACGGAGGGAGUACCUUUAAGUUUGCAAAU
ata-miR1130	CCUCCGUCCCAUAAUGUAAGACG	UUGCAAACUUAAAGGUACUCCCUCCGUCCCAUAAUGUAAGACGUUUUUUGACACUACACUAGUGUCAAAAAACGUCUUACAUUAUGGGACGGAGGGAGUAAGUCUGUUGAAUUGGAC
ata-miR1130	CCUCCGUCCCAUAAUGUAAGACG	CCCAUGAUUAUGAUGUACUCCCUCCGUCCCAUAAUGUAAGACGGUUUUUGACACUACAUCAAAUGUCUUACAUUAUGGGACGGAGGGAGUACAUGGAAAUGUUUCUAG
ata-miR1130	CCUCCGUCCCAUAAUGUAAGACG	AAAAUACAUGGUAAGUACUCCCUCCGUCCCAUAAUGUAAGACGUUUUUUUGGCACUACACUAGUGUCAAAAAAACGUCUUAUAGUUAUGGGACGGAGGGAGUACUUUUCAUUAUGCUAUG
ata-miR1130	CCUCCGUCCUAUAAUGUAAGACG	AAAUGUCUUUGAUACUACUCCCUCCGUCCUAUAAUGUAAGACGUUUUUUUGACACUUACACUAGUGUUAAAAAGCGUCUUACAUUAUGGGACGGAGGGAGUACAUGAAAUUUGGAACCA
ata-miR1130	CCUCCGUCCCAUAAUGUAAGGCG	UUUUUUUAAAGAAAGUACUCCCUCCGUCCCAUAAUGUAAGGCGCUUACUGUCAAAAAAUGUCUUACAUUAUGGGACGGAGGGAGUAAACAAAACAAAAAAAAC
ata-miR1130	CCUCCGUCCCAUAAUGUAAGACA	AUGAAAAUGGGAAAAUACUCCCUCCGUCCCAUAAUGUAAGACAUUUUUUUGUGAGUGUCAAAAAAUGUCUUACAUUAUGGGACGGAGGGAGUACAUGAUUAGAGUGACAU
ata-miR1130	CCUCCGUCCCAUAAUGUAAGACA	GUCACUCUAAUCAUGUACUCCCUCCGUCCCAUAAUGUAAGACAUUUUUUGACACUCACAAAAAAAUGUCUUACAUUAUGGGACGGAGGGAGUAUUUUCCCAUUUUCAUAG
ata-miR1130	CCUCCGUCCCAUAAUGUAAGACA	CUACAUGUUUCUACUCCUCCGUCCCAUAAUGUAAGACAUUUUUAACACUAGUGUGGUGUCAAAAAAUGUCUUACAUUAUGGGACGGAGGGAGUAGAUUGUAAUCAAAUGCCC
ata-miR1130	CCUCCGUCCCAUAAUAUAAGACG	GUGACACAUUUCAUCUACUCCCUCCGUCCCAUAAUAUAAGACGUUUUUGCAAGCUAACAUAACUUGCAAAAACGUCUUAUAUUGUGGGACGGAGGGAGUAUACAAAACAACUAAUUC
ata-miR1131	UAGUACCGGUUCGUGGCUAACC	GGCUAGCCGGCCGCUCUCAUUAGUACCGGUUCGUGGCUAACCUUUAGCACCGGUUCGUGCCACGGACUGGUACUAAAGUGAGUGGUGGCAGGA
ata-miR1131	UAGUACCGGUUCGUGGCGAACC	GCUAGGCAGGCGGCAAUCAUUAGUACCGGUUCGUGGCGAACCUGUAGUACCGGUUCGUGCCACGAACCGGAACUAAAGACGUGGUGGCAGGCU
ata-miR1131	UAGUACCGGUUCGUGGCGAACC	GCCGGCACUAAUGUGUGCAUUAGUACCGGUUCGUGGCGAACCUUUAGCACCGGUUCGUGCCACGGACCGGUACUAAGUGAGUGGUGGCAGGAU
ata-miR1131	UAGUACCGGUUCGUGGCGAACC	GCUAGGCGGGCGCCCAUCAUUAGUACCGGUUCGUGGCGAACCUUUAGUACCGGUUCGUGCCACGAACCGGUACUAAAGACGUGGUGGCAGGCU
ata-miR1131	UAGUACCGGUUCGUGGCGAACC	GCUAGGCGGGCGCCCAUCAUUAGUACCGGUUCGUGGCGAACCUUUAGUACCGGUUCGUGCCACGAACCGGUACUAAAGACGUGGUGGCAGGCU
ata-miR1131	UAGUACCGGUUCGUGGCGAACC	GGCUAGCCGACCGCUCUCAUUAGUACCGGUUCGUGGCGAACCUUAGUACCGGUUCGUGCCACCAACCGGUACUAACGUGAGUGGUGGCAGGA
ata-miR1131	UAGUACCGGUUCGUGGCGAACC	GCUAGGCGGGCGCCCAUCAUUAGUACCGGUUCGUGGCGAACCUUUAGUACCGGUUCGUGCCACGAACCGGUACUAAAGACGUGGUGGCAGGCU
ata-miR1131	UAGUACCGGUUCGUGGCGAACC	GCUANCCGGGCAGCUCUCAUUAGUACCGGUUCGUGGCGAACCUUUAGCACCGGUUCGUGCCACGAGCGGGUACUAAUGAGAGUGGUGGCAGGAUGUU
ata-miR1131	UAGUACCGGUUCGUGGCGAACC	GCUAGGCGGGCGAAGCUAAUUAGUACCGGUUCGUGGCGAACCGUUAGUACCGGUUCGUGCCACGAACCGGUACUAAAGAGGCUGUGGCACACC
ata-miR1131	UAGUACCGGUUCGUGUCUAACC	GCUAGGCGGGCGGAGCUCAUUAGUACCGGUUCGUGUCUAACCAUUAGUACCGGUUGGUGCACGAACCGAUACUAAAGAGGUUGUGGCCCCAC
ata-miR1131	UAGUACCGGUUCGUGGCGAACC	GCUAGGCGGGCCGCUCUCAGUAGUACCGGUUCGUGGCGAACCUUUAGCACCGGUUCGUGCCACGAACCGGUAAUAAAGAGAGUGGUCGCAGGA
ata-miR1131	UAGUACCGGUUCGUGGCGAACC	GGCUAGCCGGCCGCUCUCAUUAGUACCGGUUCGUGGCGAACCUUUAGCACCGGUUCGUGCCACAAACCGGUACUAAAGUGAGUGGUGGCAGGA
ata-miR1131	UAGUACCGGUUCGUGGCGAACC	GGCUAGCCGGCCGCUCUCAUUAGUACCGGUUCGUGGCGAACCUUUAGCACCGGUUCGUGCCACGAACCGGUACUAAAGUGAGUGGUGGCAGGA
ata-miR1131	UAGUACCGGUUCGUGGCGAACC	GCUAGGUGGGCAUCGCUCAUUAGUACCGGUUCGUGGCGAACCUUUUAGUACUGGGUUCAUGCCACGAAACGGUCUAAAGAGGCUGUGGCAGGCU
ata-miR1131	UAGUACCGGUUCGUGGCGAACC	GUUAGGCGGAACGCUCUCAGUAGUACCGGUUCGUGGCGAACCUUUAGCACCGGUUCGUGCCACGAAACGGUACUAAAGAGAGUGGUGGCAGGA
ata-miR1131	UAGUACCGGUUCGUGGCGAACC	GGCUAGCCGGCCGCUCUCAUUAGUACCGGUUCGUGGCGAACCUUUAGCACCGGUUCGUGCCACGAACCGGUACUAAAGUGAGUGGUGGCAGGA
ata-miR1131	UAGUACCGGUUCGUGGCGAACU	GGCUAGCCGGCCGCUCUCAUUAGUACCGGUUCGUGGCGAACUUUUAGCACCGGUUCGUGCCACGAACCGGUACUAAAGUGAGUGGUGGCAGGA
ata-miR1131	UAGUACCGGUUUGUGGCAAACC	GCUAGGCGGGAGGAGCUCUUUAGUACCGGUUUGUGGCAAACCUUUAGCACCGGUUCGUGCCACGAACCGGUACUAAUGAGGC
ata-miR1131	UAGUACCGGUUCGUGGCGAAUC	GGCCAGGCGGCGACGCUCAUUAGUACCGGUUCGUGGCGAAUCUUUAGUACCGGUUCGUGCCACGAACCGGUACUAAAGAGGUGGUGGCCUUUA
ata-miR1131	UAGUACCGGUUCGUGGCGGACC	GGCUAGCCGGCCGCUCUCAUUAGUACCGGUUCGUGGCGGACCUGUAGCACCGGUUUGUGCCACGAACCGGUACUAAAGAGAGUGGUGUCAGGA
ata-miR1131	UAGUAACGGUUCGUGGCGAACC	CUAGGCGGGUCCGCUCUCAGUAGUAACGGUUCGUGGCGAACCUUUAGCAACCGGUUCGUGCCACGAACCGGUAGUAAACGGUACUCCUAGUAUA
ata-miR1131	UAGUACCGGUUCGUGGAGAACC	UUAGUACCGGUUCGUGGAGAACCUUUAGUACCGGUUCAUGCCACGAACCGGACUAAAGAGGCUGUUGCAGGCU
ata-miR1131	UAGUACCGGUUCGGGGCGAACC	GCUAGGCGGGAGGAGAUCUUUAGUACCGGUUCGGGGCGAACCUUUAGUACCGGUUCAUGCCACGAACCGGUACUAAAGAGGAUGGGGCCCGACCAGC
ata-miR1131	UAGUACCGGUUCGUGGCCGACC	GGCUAGCCAGCCGCUUUCAUUAGUACCGGUUCGUGGCCGACCUUUAGCACCGGUUCGUGCCACGGGCCGGUACUAAAGUGAGUGGUGGCAGGA
ata-miR1131	UAGUACCGGUUCAUGGCGAACC	GCAAGGCGGGCGGCGCUUAUUAGUACCGGUUCAUGGCGAACCAUUAGUACUGGUUCGUGCCACGAACCGGUACUAAAUACGUGGUGGAAGACU
ata-miR1131	UAGUACCGGUUCGUGGCCGACC	GGCUAGCCGGCCGCUUUCAUUAGUACCGGUUCGUGGCCGACCUUUAGCACCGGUUCGUGCCACGGACCGGUACUAAAGUGAGUGGU
ata-miR1131	UAGUACCGGUUCGUGGCCGACC	GGCUAGCCAGCCGCUUUCAUUAGUACCGGUUCGUGGCCGACCUUUAGCACCGGUUCGUGCCACGGGCCGGUACUAAGUGAGUGGUGGCAGGAU
ata-miR1131	UAGUACCGGUUCGUGACGAACC	GCUAGCCGGGCCACUCUCAUUAGUACCGGUUCGUGACGAACCUUUAGCACCGGUUUGUGCCACGAGCCGGUACUAAAGAGAGUGGUGGCAGGA
ata-miR1131	UAGUACCGGUUCGUGGCCGACC	CUAGCCAGCCGCUUUCAUUAGUACCGGUUCGUGGCCGACCUUUAGCACCGGUUCGUGCCACGGACCUGUACUAAAGUGAGCGGUGGCAGGA
ata-miR1131	UAGUACCGGUUCGUGGCGGACC	GGCUAGCCGGCCGCUCUCAUUAGUACCGGUUCGUGGCGGACCUGUAGCACCGGUUUGUGCCACGAACCGGUACUAAAGAGAGUGGUGUCAGGA
ata-miR1131	UAGUACCGGUUCGUGGCCGACC	GGCUAGCCAGCCGCUUUCAUUAGUACCGGUUCGUGGCCGACCUUUAGCACCGGUUCGUGCCACGGACCGGUACUAAAGUGAGUGGUGGCAGGA
ata-miR1131	UAGUACCAGUUCGUGGCGAACC	UCUAGGCGGGCGGCUCUCAUUAGUACCAGUUCGUGGCGAACCUUUAGCACCGGUUCGUGCCACGAACCGGUACUAAAGAGAGUGGUGGAAGGC
ata-miR1131	UAGUACCGGUUCGUGACGAACC	GCUAGGCGGGCCGCUCUCAGUAGUACCGGUUCGUGACGAACCUUUAGCACUGGUUCGUGCCACGAACCGGUGCUAAAGAGAGUGGUGGCA
ata-miR1131	UAGUACCGGUUCGUGGCCGACC	GGCUAGCCAGCCGCUUUCAUUAGUACCGGUUCGUGGCCGACCUUUAGCACCGGUUCGUGCCACGGACCGGUACUAAAGUGAGUGGUGGCAGGA
ata-miR1131	UAGUACCGGUUCGUGGCGGACC	GGCUAGCCGGCCGCUCUCAUUAGUACCGGUUCGUGGCGGACCUGUAGCACCGGUUUGUGCCACGAACCGGUACUAAAGAGAGUGGUGUCAGGA
ata-miR1131	UAGUACCGGUUCAUGGCGAACC	GGCUAGCCGGCCGCUCUCAUUAGUACCGGUUCAUGGCGAACCUUUAGCACCGGUUCGUGCCACGAACCGGUACUAAAGUGAGUGGUGGCAGGA
ata-miR1131	UAGUACCGGUUCGGGGCGAACC	ACGGCUAGGCGGGAGAUCUUUAGUACCGGUUCGGGGCGAACCUUUAGUACCGGUUCAUGCCACGAACCGGUACUAAAGAGAAUGGGGCCCGGCCAGC
ata-miR1131	UAGUACCGGUUCGUGGCCGACC	UGCUAGCCAACCGCUUUCAUUAGUACCGGUUCGUGGCCGACCUUUAGCACCGGUUCGUGCCACGGACCGGUACUAAAGUGAGUGGUGGCAGGA
ata-miR1131	UAGUACCGGUUCGUGCCGAACU	GGCUAGGCGGCCGCUCUCAUUAGUACCGGUUCGUGCCGAACUUUUAGCACGGUUCGUGCCACGAGCCGAUACUAAAGAGAGUGGUGGCAGGA
ata-miR1131	UAGUACCGGUUCGUGCCGAACU	GCUAGGCGGGCGGCCCUCAUUAGUACCGGUUCGUGCCGAACUUUUAGCACCGGUUCGUGCCACGAGCCGGUACUAAAGAGAGUGGUGGUA
ata-miR1131	UAGUACCGGUUCGUGCCGAACU	GCUAGGCGGGCGGCCCUCAUUAGUACCGGUUCGUGCCGAACUUUUAGCACCGGUUCGUGCCACGAGCCGGUACUAAAGAGAGUGGUGGUAGAA
ata-miR1131	UAGUACCGGUUCGUGCCGAACU	GNUAGGCGAGAUGCUCUCAUUAGUACCGGUUCGUGCCGAACUUUUAGCACCGGUUCGUGCCACGAACCGGUACUAAAGAGAGU
ata-miR1131	UAGUACCGGUUCGUGCCGAACU	GCUAGGCGGGCCAAUCUCAUUAGUACCGGUUCGUGCCGAACUUUUAGCACCGGUUCGUGCCACGAGCCGGUACUAAAGAGAAUGGUGGCAGGA
ata-miR1131	UAGUACCGGUUCGUGGCGAACC	GGCUAGCCGGCCGCUCUCAUUAGUACCGGUUCGUGGCGAACCUUUAGUACCGGUUCGUACCACGAACCGGUACUUAAAGUGAGUGGUGGCAGGAU
ata-miR1131	UAGUACCGGUUCGUGGCGAACC	GGCUAGGCGGUCAUUAGUACCGGUUCGUGGCGAACCUUUAGUACCGGUUCGUGCCACGAACUGGUACAAAAGACAUGGUGGCAGGCUUG
ata-miR1131	UAGUACCGGUUCGUGGCGAACC	UAGCCGGGCCGACUCAAAGUUAGUACCGGUUCGUGGCGAACCUUUAGCGCCGGUUCAUGCCACGAACUGGUACUAAUGAGAGUGGUGGUAGGAUGUU
ata-miR1133	UUUAUACUCCCUCCGUCCGAAA	CUUAUUUAAUUUUGACAAAAUUUAUACUCCCUCCGUCCGAAAAUACUUGUCAUCAAAAUGGGUAAAAGGGAUGUACCUAGAACUAAAAUACAUCUAGAUACAUCCCCUUUUAUUCAUUUUGAUGACAACUAUUUCCGGACGGAGAGAGUAGCAAGUAAUAUAAGGGAAUGACG
ata-miR1133	GUUAUACUCCCUCCGUCCGAAA	AGUCCAGUAGUCUGAAUUGGGUUAUACUCCCUCCGUCCGAAAAUACUUGUCCUAGAAAUGGUUGUAUCUAGAUUUAUUUUAGUUAUAGAUACAUUCAUUUUAUUCAUUUGUCUAUUUCCGGAUGGAGGGAGUACAUGAUACCAGACUCUCUUGACUG
ata-miR1133	CAUAUACUCCCUCCGUCCGGAA	ACAUGAGACUGCAUAAUUCCCAUAUACUCCCUCCGUCCGGAAUUACUUGUCAUCAAAAUGGAUGUGUCUAGAACUAAAAUACAUCUAGAUACAUCCUUUUCAAUGACAAGUAUUUUCGGACAGAGGGAGUAUGAUAUAGAAACUAAGCAGGUGGCAUUA
ata-miR1133	GUUAUACUCCCUCCGUCCGAAA	AGUCCAGUAGUCUGAAUUGGGUUAUACUCCCUCCGUCCGAAAAUACUUGUCCUAGAAAUGGUUGUAUCUAGAUUUAUUUUAGUUAUAGAUACAUUCAUUUUAUUCAUUUGUCUAUUUCCGGAUGGAGGGAGUACAUGAUACCAGACUCUCUUGACUG
ata-miR1133	AAUAUACUCCCUCCGUCCCAAA	UAACAAUGUACCAAUAGUAUAAUAUACUCCCUCCGUCCCAAAAUAAGUGUCUCAAGCUUAGUACAACUUUGCACUAAAGUUAGUAUAAAGUUAAGACACUUAUUUUGGGACAGAGGGAGUAUAUUCAUAUGUCAACUGAAGCUCAAGA
ata-miR1133	AAUAUACUCCCUCCGUCCCAAA	UAACAAUGUACCAAUAGUAUAAUAUACUCCCUCCGUCCCAAAAUAAGUGUCUCAAGCUUAGUACAACUUUGCACUAAAGUUAGUAUAAAGUUAAGACACUUAUUUUGGGACAGAGGGAGUAUAUUCAUAUGUCAACUGAAGCUCAAGA
ata-miR1133	UAUAUACUCCCUCCGUCCGGAA	CUCCUCUAACUACAACUUCUUAUAUACUCCCUCCGUCCGGAAAUAUUUGUCGGAGAGAUGGAUGUAUCUAGACGUAUUUUUAUUCUAGAUGCAUCCAUUUUCAUCCAUUCCUACGACAAGUAUUUCCGGACGGAGGGAGUAGCAAAGGUUCAAGGAC
ata-miR1133	CAAAUACUCCCUCCGUCCCAAA	AGUUCGACGCAGAAUACUUUCAAAUACUCCCUCCGUCCCAAAAUUCUUGUCUUAAAUUUGUCUAGAUACGGAUGUAUCUAAUACUAAAACAUGACUUGAUACAUCCAUAUUAGACAAAUCUAAGACAAGAAUUUUGGGACGGAGGGAGUAGGAUAUUCCUAAACAUACCACAA
ata-miR1133	CACAUACUCCCUCCGUCCGGAA	GGAAAAAGUUGUUAAUUUUACACAUACUCCCUCCGUCCGGAAAUACUUGUCAUCAAAAUGGAUAAAAAGGCCCUUUUUAUCCAUUUUGAUGACAAGUAUUUCCGGACGGAGGGAGUAUUUGCA
ata-miR1133	CAAAUACUCCCUCCGUCCGGAA	UGCAAAUACUCCCUCCGUCCGGAAAUACUUGUCAUCAAAAUGGAUAAAAAGGGCCUUUUUAUCCAUUUUGAUGACAAGUAUUUCCGGACGGAGGGAGUAUGUGUAAAAUUAACAACUUUUUCCUU
ata-miR1133	CUUAUACUCCCUCCGUCCCAAA	UGCUCAUAAUCAGAAUUUGGCUUAUACUCCCUCCGUCCCAAAAUAAGUGACUCAACUUUGUACUAACUUUAGUACAAAGUUAGUGUAAAGCUGAGUCACUUAUUUUGGGACGGAGGGAGUACAUAGUAGUGGAAUUCAAAUGACAAU
ata-miR1135	UUGCGACAAGUAAUUCCGAACGGA	GAAGGUACAAAGUACGCCUCCGUUCGGAAUUACUUGUCUCGGAAAUGGAUGUAUCUAGAACUAAAUACAUCUAGAUGCAUCCAUUUUUGCGACAAGUAAUUCCGAACGGAGGGAGUAGUUCAUUGAUCAU
ata-miR1135	UUGCGACAAGUAAUUCCGAACGGA	CCGUUCGGAAUUACUUGUCUCAGAAAUGGAUGUAUCUAGAACUAAAAUACGUCUAGAUACAUCCAUUUUGCGACAAGUAAUUCCGAACGGAGGGAGUAUUUAUCAAGUUUA
ata-miR1135	UUGCGACAAGUAAUUCCGAACGGA	AAGGUACAAAGUACGCCCUCCGUUCGGAAUUACUUGUCUCGGAAAUGGAUGUAUCUAGAACUAAAAUACAUCUAGAUGCAUCCAUUUUUGCGACAAGUAAUUCCGAACGGAGGGAGUAGUUCAUUGAUCAU
ata-miR1135	CUUGGACAAGUAAUUCCGAACGGA	CACUAGCUUGUUACUCCCUCCGUUCGGAAUUACUUGUCAUAAAAAAUGGAUGUAUCUAUAACUAAAAUACAUCUAGAUACAUUCAUUUCUUGGACAAGUAAUUCCGAACGGAGGGAGUACUACCCAGUCAUC
ata-miR1135	UUGCGACAAGUAAUUCGGAACGGA	AAUCUAAGUCAUACUCCCUCCGUUCGGAAUUACUUGUCGUAGAAAUGGAUGUAUCUAGACAUUUUUUAGUUCUAGAUACAUCCAUUUUGCGACAAGUAAUUCGGAACGGAGGGAGUAUUUGUUUAAGGUU
ata-miR1135	UUUGGACGAGUAAUUCCGAACGGA	CCACUUUUUAGUACUCCCUCCGUUCGGAAUUACUUGUUACAAAAAUGGAUGUAUCUACAACUAAAAUACAUCUAGAUACAUUUAUUUUUUGGACGAGUAAUUCCGAACGGAGGGAGUAUAAGUCUAGUUAC
ata-miR1135	UUUGGACGAGUAAUUCCGAACGGA	ACCACUUUUAGUACUCCCUCCGUUCGGAAUUACUUGUUACAAAAUGGAUGUAUCUACAACUAAAAUACAUCUAGAUACAUUUAUUUUUGGACGAGUAAUUCCGAACGGAGGGAGUAUAAGUCUAGUUAC
ata-miR1135	CUGCGACAAGUAAUUCCGAACGGA	AAUUUAGUAUGUACUCCCUCCGUUCAGAAUUACUUGUCUCAGAAAUGGAUGUAUCUAGAACUAAAAUACAUUUAGAUACAUCCAUUUCUGCGACAAGUAAUUCCGAACGGAGGGAGUACAUCAGACUUGGU
ata-miR1135	CUGAGACAAGUAAUUCUGAACGGA	CAAGUCUGAUGUACUCCCUCCGUUCGGAAUUACUUGUCGCAGAAAUGGAUGUAUCUAAAUGUAUUUUAGUUCUAGAUACAUCCAUUUCUGAGACAAGUAAUUCUGAACGGAGGGAGUACAUACUAAAUUCC
ata-miR1135	CUGCGACAAGUAAUUCCGAACGGA	AAUUUAGUAUGUACUCCCUCCGUUCAGAAUUACUUGUCUCGGAAAUGGAUGUAUCUAGAACUAAAAUACAUCUAGAUACAUCCAUUUCUGCGACAAGUAAUUCCGAACGGAGGGAGUACAUCGGACUUGGU
ata-miR1135	CUGCGACAAGUAAUUCCGAACGGA	AAUUUAGUAUGUACUCCCUCCGUUCAGAAUUACUUGUCUCAGAAAUGGAUGUAUCUAGAACUAAAAUACAUUUAGAUACAUCCAUUUCUGCGACAAGUAAUUCCGAACGGAGGGAGUACAUCAGACUUGGU
ata-miR1135	CUGAGACAAGUAAUUCUGAACGGA	CAAGUCUGAUGUACUCCCUCCGUUCGGAAUUACUUGUCGCAGAAAUGGAUGUAUCUAAAUGUAUUUUAGUUCUAGAUACAUCCAUUUCUGAGACAAGUAAUUCUGAACGGAGGGAGUACAUACUAAAUUCC
ata-miR1135	CUGCGACAAGUAAUUCCGAACGGA	UGUAUAUAUACUACUCCCUCCGUUCCGGAAUUACUUGUCUCGGAAUGGAUGUAUCUAGAACUAAAAUAUGUCUAGAUACAUCCAUUUCUGCGACAAGUAAUUCCGAACGGAGGGAGUAGCAGACUAGCACA
ata-miR1135	CUGCGACAAGUAAUUCCGAACGGA	AAUUUAGUAUGUACUUCCUCCGUUCAGAAUUACUUGUCUCGGAAAUGGAUGUAUCUAGAACUAAAAUACAUCUAGAUACAUCCAUUUCUGCGACAAGUAAUUCCGAACGGAGGGAGUACAUCGGACUUGGU
ata-miR1135	CUGCGACAAGUAAUUCCGAACGGA	GCGUUGUUGGGUACUCCCUCUGUUCGGAGUUACUUGUCUUGGAAAUGGAUGUAUCUAGAACUAAAAUACGUCUAGAUACAUCCAUUUCUGCGACAAGUAAUUCCGAACGGAGGGAGUAACAACCAAACCCA
ata-miR1135	CUGCGACAAGUAAUUCCGAACGGA	AAUUUAGUAUGUACUCCCUCCGUUCAGAAUUACUUGUCUCGGAAAUGGAUGUAUCUAGAACUAAAAUACAUCUAGAUACAUCCAUUUCUGCGACAAGUAAUUCCGAACGGAGGGAGUACAUCGGACUUGGU
ata-miR1135	CUGCGACAAGUAAUUCCGAACGGA	AAUUUAGUAUGUACUCCCUCUGUUCAGAAUUACUUGUCUCGGAAAUGGAUGUAUCUAGAACUAAAAUACAUCUAGAUACAUCCAUUUCUGCGACAAGUAAUUCCGAACGGAGGGAGUACAUCGGACUUGGU
ata-miR1135	CUGCGACAAGUAAUUCCGAACGGA	CGGCUCUCACAUACUCCCUCCGUUCGAAUUACUUGUCUCGGAAAUGGAUGUAUCUAGAACUAAAAAUACGUCUAGAUACAUCCAUUUCUGCGACAAGUAAUUCCGAACGGAGGG
ata-miR1135	CUGCGACAAGUAAUUCCGAACGGA	AGCACAUACUCCCUCCGUUCGGAAUUACUUGUCUCGGAAAUGGAUGUAUCUAGAACUAAAAUACGUCUAGAUACAUCCAUUUCUGCGACAAGUAAUUCCGAACGGAGGGAGUAGAUAUGAAGGGGA
ata-miR1135	CUGCGACAAGUAAUUCCGAACGGA	CAUUUAAUAAAUACUCCCUCCGUUCGGAAUUACUUGUCUCGGAAAUGAAUGUAUCUAGAAUUAAAAUACGUCUAGACACAUCCACUUCUGCGACAAGUAAUUCCGAACGGAGGGAGUACAUGUUUACCAUU
ata-miR1135	CUGCGACAAGUAAUUCCGAACGGA	AUGCAAUGAAAUACUCCCUCCGUCCGGAAUUACUUGUCGUGAAAAUGGAUGUAUCUAGAACUAAAAUACGUCUAGAUACAUCCAUUUCUGCGACAAGUAAUUCCGAACGGAGGGAGUGCGACAUAUCAACU
ata-miR1135	CUGCGACAAGUAAUUCCGAACGGA	ACAUUAGGUAAUACUUCCUCCGUUCGGAAUUACUUGUCUCGGAAAUGGAUGUAUCUAGAACUAAAAUACGUCUAGAUACAUUCAUUUCUGCGACAAGUAAUUCCGAACGGAGGGAGUAUUUGUUGUGUGCG
ata-miR1135	CUGCGACAAGUAAUUCCGAACGGA	UGCUUUCUUUCUACUCCCUCCGUUCGGAAUUACUUGUCGCUAAAAUGGAUGUAUCUAGAACUAAAAUACGUCUAGAUACAUCCAUUUCUGCGACAAGUAAUUCCGAACGGAGGGAGUAUAUAUGUUUGUUG
ata-miR1135	UAGCGACAAGUAAUUCCGAACGGA	ACAAACAUAUAUACUCCCUCCGUUCGGAAUUACUUGUCGCAGAAAUGGAUGUAUCUAGACGUAUUUUAGUUCUAGAUACAUCCAUUUUAGCGACAAGUAAUUCCGAACGGAGGGAGUAGAAAGAAAGCAUA
ata-miR1135	CUGCGACAAGUAAUUCCGAACGGA	ACGGUAUAUUCUACUCCCUCCGUUUGGAAUUACUUGUCUCGGAAAUGGAUGUAUCUAGAACUAAAAUACGUCUAGAUACAUCUAUUUCUGCGACAAGUAAUUCCGAACGGAGGGAGUAGCAUAAAGUAGGA
ata-miR1135	CUGCGACAAGUAAUUCCGAACGGA	CCACAAACUUUUACUCCCUCCGUUCGGAAUUACUUGUCUCGGAUAUGAAUGUAUCUAGAACUAAAAUACAUCUAGAUACAUUCAUUUCUGCGACAAGUAAUUCCGAACGGAGGGAGUAUAUGUGAAUACUA
ata-miR1135	CUGCGACAAGUAAUUCCGAACGGA	UGUUUACUACUUACUCCCUCCGUUCGGAAUACUUGUCUCGAAAAUGGAUGUAUCUAGAACUAAAAUACGUCUAGAUACAUCCAUUUCUGCGACAAGUAAUUCCGAACGGAGGGAGUACUUACUUGGACCU
ata-miR1135	CUGCGACAAGUAAUUCCGAACGGA	GAAUUUAGUAUGUACUCCCUCGUUAAGAAUUACUUGUCUCGGAAAUGGAUGUAUCUAGAACUAAAAUCAUCUAGAUACAUCCAUUUCUGCGACAAGUAAUUCCGAACGGAGGGAGUACAUUGGACUUGGU
ata-miR1135	AUGCGACAAGUAAUUCCGAACGGA	AUGUAUCCAGAUACUCCCUCCGUUUGGAAUUACUUGUCUCGGAAAUGGAUGUAUCUACAACUAAAAUACGUCUAGAUACAUCCAUUUAUGCGACAAGUAAUUCCGAACGGAGGGAGUACAUUUUAGAGUGU
ata-miR1135	CUGAGACAAGUAAUUCCGAACGG	AACUUGAUAAAUACUCCCUCCGUUCGGAAUUACUUGUCGCAAAAUGGAUGUAUCUAGACGUAUUUUAGUUCUAGAUACAUCCAUUUCUGAGACAAGUAAUUCCGAACGG
ata-miR1135	CUGCGACAAGUAAUUCCGAACGGG	UUAGUAUGUACUCCCUCCCGUUUCAAAAUUACUUGUCUCGGAAAUGGAUGUAUCUAGAACUAAAAUACAUCUAGAUACAUCCAUUUCUGCGACAAGUAAUUCCGAACGGGAGGGAG
ata-miR1135	AUGCGACAAGUAAUUCCGAACGGA	AUGUAUCCAGAUACUCCCUCCGUUCGAAUUACUUGUCUCGGAAAUGGAUGUAUCUAGACUAAAAUACGUCUAGAUACAUCCAUUUAUGCGACAAGUAAUUCCGAACGGAGGGAGUACAUUUUAGAGUGU
ata-miR1135	CUGCGACAAGUAAUUCGGAACGGA	GCGUUAUAUGUUACUCCCUCCGUUCCAAAUUACUCGUCGUAGAAAUGGAUGUACGUAGAACUAAAAUACAUCUAGAUACAUCCAUACCUGCGACAAGUAAUUCGGAACGGAGGGAGUAGAUGUGUAUGCUA
ata-miR1135	CUGUGACAAGUAAUUCCGAACGGA	AUGCAUGAUACUCCCUCCGUUCGGAAUUACUUAUCUCGGAAAUAGGAUGUAUCUAGAACUAAAAUACAUCUAGAUACAUCCAUUUCUGUGACAAGUAAUUCCGAACGGAGGGAGUACCUGUCAGCAUAU
ata-miR1135	CUGUGACAAGUAAUUCCGAACGGA	CCAAUAUUUAGUACUCCCUCCGUUCGGAAUUACUUGUCUCGGAAAUGGAUGUAUCUAGAACUAAAAUACGUCUAGAUACACCCAUUUCUGUGACAAGUAAUUCCGAACGGAGGGAGUACAUUGUAUGUUGC
ata-miR1135	CUGCGACAAGUAAUUCUGAACGGA	UAACUGAGUCAUACUCCCUCCGUUCCGAAUUACUUGUCUCGAAAAUAGAUGUAUCUAGAACUAAAAUACAUCUAGAUACAUCCAUUUCUGCGACAAGUAAUUCUGAACGGAGGGAGUACUUCCUAAUACAA
ata-miR1135	CUGCGACAAGUAAUUCGGAACGGA	AUAUUAAGAUAUACUCCCUCCGUUUCAAAUUACUCGUCACAGAAAUGGAUGUAUCUAAAACUAAAAUACAUCUAGAUACAUCCAUAUCUGCGACAAGUAAUUCGGAACGGAGGGAGUAUUUUUAGUGUUUC
ata-miR1135	CUGCGACAAGUAGUUCCGAACGGA	AAUUUAGUAUGUACUCCCUCCGUUCAGAAUUACUUGUCUCAGAAAUGGAUGUAUCUAGAACUAAAAUACAUCUAGAUACAUCCAUUUCUGCGACAAGUAGUUCCGAACGGAGGGAGUACAUCGGACUUGGU
ata-miR1135	CUGAGACAAGUAAUUCUGAACGGA	AGUUCUAGAUACAUCCAUUUCUGAGACAAGUAAUUCUGAACGGAGGGAGUACAUACUAAAUUCCCCCACCCCCACUUUAUUUCUUGUUUGAACCAGUACUCCCUCCGUCCGGAAUUACUUGUCAUCAAAAUGGAUGUGUCUAGAACUAA
ata-miR1135	CUGCGACAAGUAAUUCUGAACGGA	AACUGAGUCAUACUACCCUCCGUUCCGAAUUACUUGUCUCGAAAAUAGAUGUAUCUAGAACUAAAAUACAUCUAGAUACAUCCAUUUCUGCGACAAGUAAUUCUGAACGGAGGGAGUACUUCCUAAUACAA
ata-miR1135	CUGCGACAAGUAAUUCAGAACGGA	AUUUAUAUUCCCUCCAUCUCAAACUUACUUGUCACGGAACUGGAUGUAUCUAGACGUAUUUUAGUUCUAGUACAUUGAUUUCUAUCCAUUUCUGCGACAAGUAAUUCAGAACGGAGGAGUAUCAUGUAAAACUAU
ata-miR1135	CUGCGACAAGUAAUUCCGAAUGGA	AAUUUAGUAUGUACUCCCUCCGUUCAGAAUUACUUGUCUCGGAAAUGGAUGUAUCAAGAACUAAAAUACAUCUAGAUACAUCCAUUUCUGCGACAAGUAAUUCCGAAUGGAGGGAGUACAUCGGACUUGGU
ata-miR1135	CUGCGACAAGUAAUUCCGAAUGGA	AAUUUAGUAUGUACUCCCUCCGUUCAGAAUUACUGUCUCGGAAAUGGAUGUAUCAAGAACUAAAAUACAUCUAGAUACAUCCAUUUCUGCGACAAGUAAUUCCGAAUGGAGGGAGUACAUCGGACUUGGU
ata-miR1135	CUGAGACAAGUAAUUCCGAACGGA	UUGCAACAAAUACUCCCCUCCGUUCGGAAUUACUUAGUCGUAGAAAUGGAUGUAUCUAGACGUAUUUUAGUUCUAGAUACAUCCAUUUCUGAGACAAGUAAUUCCGAACGGAGGGAGUAGUAGACAUAGAAA
ata-miR1135	CUGUGACAAGUAAUUCCGAACGGA	GUCUUGUUAUGUACUCCCUCCGUUCGGAAUUACUUGUCUCGGAAAUGGAUGUAUCUAGAACUAAAAUACGUCUAGAUACAUCCAUUUCUGUGACAAGUAAUUCCGAACGGAGGGAGUAGCUUGUUGUCGUU
ata-miR1135	CUGCGACAAGUAAUUCGGAACGGA	ANAUUUUAAAGUACUCCCUCCGUUUCAAAUUACUCGUCGCAGAAAUGGAUGUAUCUAGACUAAAAUACAUCUAGAUACAUCCAUACCUGCGACAAGUAAUUCGGAACGGAGGGAGUACAUGAAUAUUAUC
ata-miR1135	CUACGACAAGUAAUUCCGAACGGA	UAUGUUUAGAUAUGUACUUCCUUUGUCCCAAAUUACUGUUGCAGAAAUUUAUGUAUCUGGACUAAAAUACACCUGGAUACAUACAUUUCUACGACAAGUAAUUCCGAACGGAAGGAAUAUGCAGUUAUACAC
ata-miR1135	CUGCGACAAGUAAUUCGGAACGGA	AUAUUAAGAUAUACUCCCUCCGUUUCAAAUUACUCGUCACAGAAAUGGAUGUAUCUAAAACUAAAAUACAUCUAGAUACAUCCAUAUCUGCGACAAGUAAUUCGGAACGGAGGGAGUAUUUUUUAAUGUUU
ata-miR1135	CUGCGACAAGUAAUUCUGAACGGA	UAACUGAGUCAUACUCCCUCCGUUCCGAAUUACUUGUCUCGAAAAUGAUGUAUCUAGAACUAAAAUACAUCUAGAUACAUCCAUUUCUGCGACAAGUAAUUCUGAACGGAGGGAGUACUUCUAAUACAAA
ata-miR1135	CUACGACAAGUAAUUCCGAACGGA	AAUUUAGUAUGUACUCCCUCCGUUCAGAAUUACUUGUCUCGGAAAUGGAUGUAUCUAGAACUAAAAUACAUCUAGAUACAUCCAUUUCUACGACAAGUAAUUCCGAACGGAGGGAGUACAUCGGACUUGGU
ata-miR1135	CUGCGACAAGUAAUUCCGAAUGGA	CGUUCAGAAUUACUUGUCUCGGAAAUGGAUGUAUCAAGAACUAAAAUACAUCUAGAUACAUCCAUUUCUGCGACAAGUAAUUCCGAAUGGAGGGAGUACAUCGGACUUGGU
ata-miR1135	CUGCGACAAGUAAUUCGGAACGGA	AUUGCAUCAACUACUCCCUCCGUUCCAAAUUACUCGUCGCAGAAAUGGAUGUAUCUAGAACUAAAUACAUCUAGAUACAUCCAUACCUGCGACAAGUAAUUCGGAACGGA
ata-miR1135	CUGCGACGAGUAAUUUGGAACGGA	UCCGUUCCGAAUUACUUGUCGCAGGUAUGGAUGUAUCUAGAUGUAUUUAGUUCUAGAUACAUCCAUUUCUGCGACGAGUAAUUUGGAACGGAGGGAGUAGUUGAUGCAAUAG
ata-miR1135	CUGCGACAAGUAAUUCUGAACGGA	AAUUUAGUAUGUACUCCCUCCUUUCAGAAUUACUUGUCUCGGACAUGGAUGUAUCUAGAACUAAAAUACAUCUAGAUACAUCCAUUUCUGCGACAAGUAAUUCUGAACGGAGGGAUACAUCGGACUUGGUA
ata-miR1135	GUGCGACAAGUAAUUUGGAACGGA	GUAGUCAUAUCUACUCCCUCCGUUCGGAAUUACUUGUCGUAGAAAUGAAUGUAUCUAGACAUUUUUUAGUUCUAGAUACACCCAUUUGUGCGACAAGUAAUUUGGAACGGAGGGAGUACCUGCGUUUGCUU
ata-miR1135	CUACGACAAGUAAUUCCGAACGGA	UCUUUGUAUACUACUCCCUCCGUUCCGAAUUACUUGUCGCAGAAAUGGAUGUAUCUAGAACUAAAAAAUGUCUAGAUACAUCCAUUUCUACGACAAGUAAUUCCGAACGGAGGGAGUAAUAGGCCUAAUGU
ata-miR1135	CUGCGACAAGUAAUUCGGAACGGA	AUUAGGCCUAUUACUCCCUCCGUUCGGAAUUACUUGUCGUAGAAAUGGAUGUAUCUAGACAUUUUUUAGUUCUAGAUACAUCCAUUUCUGCGACAAGUAAUUCGGAACGGAGGGAGUAGUAUACAAAGAGC
ata-miR1135	CUACGACAAGUAAUUCCGAACGGA	CCUUAAACAAAUACUCCCUCCGUUCCGAAUUACUUGUCGCAAAAUGGAUGUAUCUAGAACUAAAAAAUGUCUAGAUACAUCCAUUUCUACGACAAGUAAUUCCGAACGGAGGGAGUAUGACUUAGAUUAA
ata-miR1135	CUACGACAAGUAAUUCCGAACGGA	UUGCCAUGUAGUACUCCCUCCGUUCCGAAUUACUUGUCGCAGAAAUGAAUAUAUCUAGACUAAAAAUUUCUAGAUACAUCCAUUUCUACGACAAGUAAUUCCGAACGGAGGGAGUUCAAAAUAGUGUCU
ata-miR1135	CUGCGACAAGUAAUUCGGAACGGA	ACACUAUUUUGAACUCCCUCCGUUCGGAAUUACUUGUCGUAGAAAUGGAUGUAUCUAGAAAUUUUUAGUCUAGAUAUAUUCAUUUCUGCGACAAGUAAUUCGGAACGGAGGGAGUACUACAUGGCAAAA
ata-miR1135	CUGCGACAAGUAAUUCUGAACGGA	UAACUGAGUCAUACUCCCUCCGUUCCGAAUUACUUGUCUCGAAAAUAGAUGUAUCUAGAACUAAAAUACAUCUAGAUACAUCCAUUUCUGCGACAAGUAAUUCUGAACGGAGGGAGUACUUCCUAAUACAA
ata-miR1135	CUACGACAAGUAAUUCCGAACGGA	AUUGUUUAGAUAUGUACUUCCUUUGUCCCAAAUUACUUGUUGCAGAAAUUUAUGUAUCUGGAACUAAAAUACACCUGGAUACAUACAUUUCUACGACAAGUAAUUCCGAACGGAAGGAAUAUGCAGUUAUACAC
ata-miR1135	CUGCGACAAGUAAUUCCGAAUGGA	AAUUUAGUAUGUACUCCCUCCGUUCAGAAUUACUUGUCUCGGAAAUGGAUGUAUCAAGAACUAAAAUACAUCUAGAUACAUCCAUUUCUGCGACAAGUAAUUCCGAAUGGAGGGAGUACAUCGGACUUGGU
ata-miR1135	UUGUGACAAGUAAUUCCGAACGGA	CAUGUGUGAGAUACUCCCUCCGUUCGGAAUUACUCGUCCAAGAAAUGAAUGUAUCUAGAUGUAUUUUAGUUGUAGAUACAUCCAUUUUGUGACAAGUAAUUCCGAACGGAGGGAGUACUUGUUUUGUAUG
ata-miR1135	UUGUGACAAGUAAUUCCGAACGGA	GCUUAGCUAUGUACUCCCUCCGUUCAGAAUUACUCGUCAAGAAUGAAUGUAUCUAGAUGUAUUUAGUUGUAGAUACAUCCAUUUUGUGACAAGUAAUUCCGAACGGAGGGAGUAGAACCGAAGAUCA
ata-miR1135	UUGUGACAAGUAAUUCCGAACGGA	UUUUGUAUACAUACUCCCUCCGUUUGGAAUUACUCGUCCAAGAAAUGAAUGUAUCUAGAUGUAUUUUAGUUGUAGAUACAUCCAUUUUGUGACAAGUAAUUCCGAACGGAGGGAGUACUACAUAUGUCUA
ata-miR1135	UUGUGACAAGUAAUUCCGAACGGA	UUUUUGAUACAUACUCCCUCCGUUCAGAAUUACUCGUCCAAGGAAUGAAUGUAUCUAGAUGUAUUUCAGUUGUAGAUACAUCUAUUUUUGUGACAAGUAAUUCCGAACGGAGGGAGUACUACAUAUGUCUA
ata-miR1135	UUGUGACAAGUAAUUCCGAACGGA	UUUUUGAUACAUACUCCCUUCGUUCGGAAUUACUCGUCCAAGAAAUGAAUGUAUCUAGAUGUAUUUUAGUUGUAUAUACAUCCAUUUUUGUGACAAGUAAUUCCGAACGGAGGGAGUACUACAUAUGUCUA
ata-miR1135	UUGUGACAAGUAAUUCCGAACGGA	CACGUGUGAGAUACUCCCUCCGUUCGGAAUUACUCGUCCAAGAAAUGAAUGUAUCUAGAUGUAUUUUAGUUGUAGAUACAUCCAUUUUUGUGACAAGUAAUUCCGAACGGAGGGAGUACUUGUUUUGUAUG
ata-miR1135	UUGUGACAAGUAAUUCCGAACGGA	GAUACAUACUCCCUCCGUUUGGAAUUACUCGUCCAAGAAAUGAAUGUAUCUAGAUGUAUUUUAGUUGUAGAUACAUCCAUUUUUGUGACAAGUAAUUCCGAACGGAGGGAGUACUACAUAUGUCUA
ata-miR1135	UCGCGACAAGUAAUUCCGAUCGGA	ACCAAAUUACAUACAUACUCCCUCGUUCGGAAUUACUUGUCGCGAAAAAUGUAUGUAUCUAGAUACAUCCAUUUUCGCGACAAGUAAUUCCGAUCGGAGGGAGUAGUUCUCAUUGAAC
ata-miR1135	UGGCGACAAGUAUUUCCGAACGGA	CUCUUAAUCCUUACUCCCUCCGUUCGGAAAUACUUGUUGGAGAAAUGAAUGUACCUAGAUGUAUUUUAGUUCUAGAUACAUCCAUUUUGGCGACAAGUAUUUCCGAACGGAGGGAGUAAGGAU
ata-miR1135	CUGUGAUAAGUAAUUCCGAACGGA	UAUAUAAUAUAUACUCCCUCCGUUCAGAAUUACUUGUCUCAGAAAUGAAUGUCUCUAGAACUAAAAUACGUCUAGAUACAUCCAUUUCUGUGAUAAGUAAUUCCGAACGGAGGGAGUAAGAAUUUCUGGAG
ata-miR1135	CUGAGACAAGUAAUUCUGAACGGA	CCAGAAAUUCUUACUCCCUCCGUUCGGAAUUACUUAUCACAGAAAUGGAUGUAUCUAGACGUAUUUUAGUUCUAGAGACAUUCAUUUCUGAGACAAGUAAUUCUGAACGGAGGGAGUAUAUAUUAUAUAAA
ata-miR1135	UGGCGACAAGUAUUUCCGAACGGA	CUCUUAAUCCUUACUCCCUCCGUUCGGAAAUACUUGUUGGAGAAAUGAAUGUACCUAGAUGUAUUUAGUCUAGAUACAUCCAUUUUGGCGACAAGUAUUUCCGAACGGAGGGAAGACAUGCCAUGAUAU
ata-miR1135	CUGCGACAAGUAAUUCGGGACGGA	GUUUUUGCAAAUACUCCCUCCGUCCCGAAUUACUUGUCGCAGAAAUGGAUGUAUCUAAAACUAAAAAAUGCGUCUAGAUACGUCCAUCUCUGCGACAAGUAAUUCGGGACGGAAGGAGUAGCACAUAUCAAUU
ata-miR1135	CUGCGACGAGUAAUUCAGAACGGA	AUCCCUAGCUCUUACUCCCUCGUUCCAAAUUCUCGUCGUAGAAAUGGAUGUAUCUAGAACUAAAAUACAUCUAGAUACAUUCAUUUCUGCGACGAGUAAUUCAGAACGGAGGGAGUACAUCAUACUCCCU
ata-miR1135	CUGCGACGAGUAAUUCGGAACGGA	CACUAGCCUAGUACUCCCUCCAUUCCAAAUUACUCGUCGCAGAAAUGAAUGUAUCUAGUACAUCCAUUUCUGCGACGAGUAAUUCGGAACGGAGGAGUACAUUAGAUAUGUGG
ata-miR1135	CUGCGACGAGUAAUUCGGAACGGA	GCAUAGGUUCAUACUCCCUCCAUUCCAAAUUACUCGUCGCAGAAAUGGAUGUAUCUAGAACUAAAAUACAUCUAGAUACAUCCAUUUCUGCGACGAGUAAUUCGGAACGGAGAGAGUAGAAGUUACCCAAA
ata-miR1135	CUGCGACAAGUAAUUCGGGACGGA	AUAUAUAUAUAUACUCCCUCUGUCCCAAAUUACUCGUCGCAGAAAUGGAUGUAUCUAAAACUAAAAUACAUCUAGGUACAUCCAUACCUGCGACAAGUAAUUCGGGACGGAGGGAGUAUUAAAACUACCCC
ata-miR1135	CUGCGACAAGUAAUUCGGGACGGA	AUAUAUAUAUAUACUCCCUCUGUCCCAAAUUACUCGUCGCAGAAAUGGAUGUAUCUAAAACUAAAAUACAUCUAGGUACAUCCAUACCUGCGACAAGUAAUUCGGGACGGAGGGAGUAUUAAACUACCCCC
ata-miR1135	CUGCGACAAGUAAUUCGGGACGGA	AUAUAUAUAUAUACUCCCUCUGUCCCAAAUUACUCGUCGCAGAAAUGGAUGUAUCUAAAACUAAAUACAUCUAGGUACAUCCAUACCUGCGACAAGUAAUUCGGGACGGAGGGAGUAUUAAACUACCCCC
ata-miR1135	GUGCGACAAGUAAUUCUGAACGGG	AUAAUAUUAUCUACUCCCUCCGUUCAGAAUUACUUGUCUCGGAAAUGGAUGUAUCUAGAACUAAAAUACGUCUAGACACAUCCAUUUGUGCGACAAGUAAUUCUGAACGGGGGGAGUAGGAGUUUAGUAGC
ata-miR1135	CUGCGACAAGUAAUUAGGAACGGA	UCCCAGCCUAUUACUCUCUCCGUUCCAAAUUACUCGUUGCAGAAAUGGAUGUAUCUAGAACUAAAAUACAUCUAGAUACUUCCAUAUCUGCGACAAGUAAUUAGGAACGGAGAGCGUACUAUUCAGACGAC
ata-miR1135	CUGUGAUAAGUAAUUCCGAACGGA	UAUAUAAUAUAUACUCCCUCCGUUCAGAAUUACUUGUCUCAGAAAAUGAAUGUCUCUAGAACUAAAAUACGUCUAGAUACAUCCAUUUCUGUGAUAAGUAAUUCCGAACGGAGGGAGUAAGAAUUUCUGGAG
ata-miR1135	CUGAGACAAGUAAUUCUGAACGGA	CCAGAAAUUCUUACUCCCUCCGUUCGGAAUUACUUAUCACAGAAAUGGAUGUAUCUAGACGUAUUUUAGUUCUAGAGACAUUCAUUUUCUGAGACAAGUAAUUCUGAACGGAGGGAGUAUAUAUUAUAUAAA
ata-miR1135	CUGCGACGAGUAAUUCAGAACGGN	UCCCUAGCUCUUACUCCCUCCGUUCCAAAUUCUCGUCGUAGAAAUGGAUGUAUCUAGAACUAAAAUACAUCUAGAUACAUUCAUUUCUGCGACGAGUAAUUCAGAACGGNGGAGUACAUCAUACUCCCUC
ata-miR1135	AUGCGACAAGUAUUUCCGGACGGA	UGACUAUAUGCUACUCCCUCUGUCCGAAAAUACUUGUCAGCGAAAUGGACGUAUCUAGACGUAUUUCAGUUCUUAAAUACAUCUAUUUUUAUCUAUUUAUGCGACAAGUAUUUCCGGACGGAGGGAGUAGUAGCUAGCUAAC
ata-miR1135	UUGCGACAAGUAAUUUCGGACGGA	CCGCUACAAAUUACUCCCUCCGUCCGGAAAUACUUGUUGAAAAAUGGAUGUAUGUAGAUGUAUUUUAAUUCUAGAUAUAUCCAUUUUGAUCCAUUUUUGCGACAAGUAAUUUCGGACGGAGGGAGUACAUUUCUUUACAG
ata-miR1135	UUGUGACAAGUAAUUCCGAACAGA	CCUGUUUUUUAUACAUACUCCCUCCAUUCGGAAUUACUCGUUCAAGAACUGAAUGUAUCUAGAUGUAUUUUAGUUGUAGAUAGAUCCAUUUUGUGACAAGUAAUUCCGAACAGAGGGAGUACUACAUAUGUCUA
ata-miR1135	UUGCGACGAGUAAUUCGGAACGGA	UGGUAUCGGAGUUACUCCCUCGUUCCAAAUUUCUCGUCGCAGAAAUGGAUGUAUCUAGAACUAAAAUACAUCUAGAUACAUCCAUUUUUGCGACGAGUAAUUCGGAACGGAGGGAAUAUUUCAGUGUGCAA
ata-miR1135	UUGUGACAAGUAAUUCCGACCGGA	UUUUGAUACAUUACUCCCUCCGUUCGGAAUUACUCGUCCAAGAAAUGAAUGUAUCUAGAUGUAUUUUAGUUGUAGAUACAUCCAUUUUUGUGACAAGUAAUUCCGACCGGAGGGAGUAAUACAUAUG
ata-miR1135	UUGUGAUAAGUAAUUCCGAACGGA	UUUUUGAUACAUACUCCCUCCGUUCGGAAUUACUCGUCCAAGAAAUGAAUGUAUCUAGAUGUAUUUUAGUGUAGAUACAUCCAUUUUUGUGAUAAGUAAUUCCGAACGGAGGGAGUACUACAUAUGUCUA
ata-miR1135	UUGCGACGAGUAAUUCGGAACGGA	UGGUAUCGGAGUUACUCCCUCGUUCCAAAUUUCUCGUCGCAGAAAUGGAUGUAUCUAGAACUAAAAUACAUCUAGAUACAUCCAUUUUUGCGACGAGUAAUUCGGAACGGAGGGAAUAUUUCAGUGUGCAA
ata-miR1135	UUGUGACAAGUAAUUCCGACCGGA	UUUUUGAUACAUACUCCCUCCGUUCGGAAUUACUCGUCCAAGAAAUGAAUGUAUCUAGAUGUAUUUUAGUUGUAGAUACAUCCAUUUUUGUGACAAGUAAUUCCGACCGGAGGGAGUAAUACAUAUGUCUA
ata-miR1135	UUGCGACGAGUAAUUCGGAACGGA	UGGUAUCGGAGUUACUCCCUCGUUCCAAAUUUCUCGUCGCAGAAAUGGAUGUAUCUAGAACUAAAAUACAUCUAGAUACAUCCAUUUUUGCGACGAGUAAUUCGGAACGGAGGGAAUAUUUCAGUGUGCAA
ata-miR1135	CUGCAACGAGUAAUUCGGAACGGA	GCACAGGUUCAUACUCCCUCCAUUCCAAAUUACUCGUCGCAGAAAUGGAUGUAUCUAGAACUAAAAUACAUCUAGAUACAUCCAUUUCUGCAACGAGUAAUUCGGAACGGAGAGAGUAGAAGUUACCCAAA
ata-miR1135	CUUCGACAAGUAUUUCCGGACGGA	AACCUGAUGUGUACUCCCUCCGUCCGAAAUACUUGUUGGAGGAAUGGAUGUAUCUCGACAUAUUUUAAAUUCUAGAUACAUCCAUUUUAUGCAUUUCUUCGACAAGUAUUUCCGGACGGAGGGAGUAUUUGCUAUGUUGU
ata-miR1135	CUCCAACAAGUAUUUCCGAACGGA	GCAAUAUUAGCUACUCCCUCCGUCCGGAAAUACUUGUCGGAGAAAUGGAUAAAAUGGACGUAUCUAGAAUUAAAUACAUCUAGAGACAUCCAUUCCUCCAACAAGUAUUUCCGAACGGAGGGAGUACUUUCCAUAUAUU
ata-miR1135	CUGCAACGAGUAAUUCGGAACGGA	GCACAGGUUCAUACUCCCUCCAUUCCAAAUUACUCGUCGCAGAAAUGGAUGUAUCUAGAACUAAAAUACAUCUAGAUACAUCCAUUUCUGCAACGAGUAAUUCGGAACGGAGAGAGUAGAAGUUACCCAAA
ata-miR1135	CUGCGACGAGUAAUUUGGAACGGA	GCACAGGUUCAUACUCCCUCCAUUCCAAAUUACUCGUCGCAGAAAUGGAUGUAUCUAGAACUAAAAUACAUCUAGAUACAUCCAUUUCUGCGACGAGUAAUUUGGAACGGAGAGAGUAGAA
ata-miR1135	CUGCGACAAGUAAUUCGGGACGGA	UUGAUAUGUGCUACUCCUUCCGUCCCGAAUUACUUGUCGCAGAGAUGGACGUAUCUAGACGCAUUUUUUAGUUUUAGAUACAUCCAUUUCUGCGACAAGUAAUUCGGGACGGAGGGAGUAUUUGCAAAAACUC
ata-miR1135	CUCCGACAAGUAUUUCCGGACGGA	UAUAUGGAAAGUACUCCCUCCGUUCGGAAAUACUUGUUGGAGGAAUGGAUGUCUCUAGAUGUAUUUAAUUCUAGAUACGUCCAUUUUAUCCAUUUCUCCGACAAGUAUUUCCGGACGGAGGGAGUAGCUAAUAUUGCAA
ata-miR1136	UUGUCGCAGGUAUGGAUGUAUCUA	CUCCCUCCGUUCUGAAUUACUUGUCGCAGGUAUGGAUGUAUCUAGAUGUAUUUUAGUUCUAGAUACAUUCAUUUCUAAGACGAGUA
ata-miR1136	UUGUCGCAGGUAUGGAUGUAUCUA	CUCCCUCCGUUCCGAAUUACUUGUCGCAGGUAUGGAUGUAUCUAGAUGUAUUUUAGUCUAGAUACAUCCAUUUCUGCGACGAGUAAUUUGAAACGGAGGGAGUA
ata-miR1136	UUGUCGCAGGUAUGGAUGUAUCUA	UCCGUUCCGAAUUACUUGUCGCAGGUAUGGAUGUAUCUAGAUGUAUUUAGUUCUAGAUACAUCCAUUUCUGCGACGAGUAAUUUGGAACGGAGGGAGUA
ata-miR1136	UUGUCGCAGGUAUGGAUGUAUCUA	GAAUUACUUGUCGCAGGUAUGGAUGUAUCUAGAUGAUUUUAGUUCUAGAUACAUCCAUUUCUGCGACGAGUAAUUUGGAACGGAGGGAGUA
ata-miR1136	UUGUCGCAGGUAUGGAUGUAUCUA	UCCCUCCGUUCCGUAAUUACUUGUCGCAGGUAUGGAUGUAUCUAGAUGUAUUUUAGUUCUAGAUACAUCCAUUUCUGCGACAAGUAAUUUGGAACAGAGGGAGUA
ata-miR1136	UUGUCGCAGAAAUGGAUGUAUCUA	CUCCCUCUGUUCCAAAUUACUUGUCGCAGAAAUGGAUGUAUCUAGAACUAAAAUACAUCUAGAUACAUCCAUACCUGCGACAAGUAAUUACGGAACGGAGGGAGU
ata-miR1136	CUGUCGCAGGUAUGGAUGUAUCUA	UCCCUCCGUCCCGAAUUACCUGUCGCAGGUAUGGAUGUAUCUAGAUGUUUUUUAGUUCUAGAUACAUCCAUUUCUGCGACGAGUAAUUUGGGACAGAGGGAGUA
ata-miR1136	CUGUCGCAGGUAUGGAUGUAUCUA	CUCCCUCCGUCCCGAAUUACCUGUCGCAGGUAUGGAUGUAUCUAGAUGUUUUUUUAGUUCUAGAUACAUCCAUUUCUGCGACGAGUAAUUUGGGACAGAGGGAGUA
ata-miR1136	UUGUCGCACGUAUGGAUGUAUCUA	CUCCUUCCGUUCCGAAUUACUUGUCGCACGUAUGGAUGUAUCUAUAUGUAUUUUAAGUUCUAGAUACAUUCAUUUUAGCGACGAGUAAUUUGAAACGGAGAGAGUA
ata-miR1136	UUGUCGCAGAUAUGGAUGUAUCUA	CUCCCUCCGUUCCGAAUUACUUGUCGCAGAUAUGGAUGUAUCUAGAUGUAUUUUAGUUUUAGAUACAUCCAUUUCUGUGACGAGUAAUUUGAAACGGAGGGAGUA
ata-miR1136	UUAUCGCAGGUAUGGAUGUAUCUA	CUCCCUCCGUUCAGAAUUACUUAUCGCAGGUAUGGAUGUAUCUAGAUGUAUUUUAGUUCUAGAUACAUCCAUUUCUGCGAUGAGUAAUUUGGAACGGAGGGGGUA
ata-miR1136	UUGUCGCAAGUAUGGAUGUAUCUA	CUCCCUCCGUUCCGAAUUACUUGUCGCAAGUAUGGAUGUAUCUAGAUGUAUUUUAGUUCUAGAUACAUCCAUUUGUGCGACGAGUAAUUUGGAACGGAGGGAGUA
ata-miR1136	UUGUCGCAGGUAUGGAUGUACCUA	GUCCCGAAUUACUUGUCGCAGGUAUGGAUGUACCUAGAUGUAUUUUAGUUUUAGAUACAUCCAUUUCUGCGACGAGUAAUUUGGGACAGAGGGAGUA
ata-miR1136	UUGUCGCAGGUAUGGAUGUACCUA	CUCCCUCCGUCCCGAAUUACUUGUCGCAGGUAUGGAUGUACCUAGAUGUAUUUUAGUUUUAGAUACAUCCAUUUCUGCGACGAGUAAUUUGGGACAGAGGGAGUA
ata-miR1136	UUGUCGCAGGUAUGGAUGUACCUA	CUCCCUCCGUCCCGAAUUACUUGUCGCAGGUAUGGAUGUACCUAGAUGUAUUUUAGUUUUAGAUACAUCCAUUUCUGCGACGAGUAAUUUGGGACAGAGGGAGUA
ata-miR1136	UUGUCGCAGGUAUGGAUGUACCUA	CUCCCUCCGUCCCGAAUUACUUGUCGCAGGUAUGGAUGUACCUAGAUGUAUUUAGUUUUAGAUACAUCCAUUUCUGCGACGAGUAAUUUGGGACAGAGGGAGUA
ata-miR1136	UUGUCGCAGGUAUGGAUGUACCUA	ACUCCCUCGUCCCGAAUUACUUGUCGCAGGUAUGGAUGUACCUAGAUGUAUUUUAGUUUUAGAUACAUCCAUUUCUGCGACGAGUAAUUUGGGACAGAGGGAGUA
ata-miR1136	UUGUCGCACGUAUGGAUGUAUCUA	CUCCUUCCGUUCCGAAUUACUUGUCGCACGUAUGGAUGUAUCUAUAUGUAUUUUAGUUCUAGAUACAUUCAUUUUAGCGACGAGUAAUUUGAAACGGAGAGAGUA
ata-miR1136	UUGUCGCAGAUAUGGAUGUAUCUA	CUCCCUCCGUUCCGAAUUACUUGUCGCAGAUAUGGAUGUAUCUAGAUGUAUUUUAGUUUUAGAUACAUCCAUUUCUGUGACGAGUAAUUUGAAACGGAGGGAGUA
ata-miR1136	UUGUCGCACGUAUGGAUGUAUCUA	CUCCCUUCGUUCCGAAUUACUUGUCGCACGUAUGGAUGUAUCUAGAUGUAUUUUAGUUUUAGAUACAUCCAUUUCAGCGACAAGUAAUUUGGAACGAAGGGAGUA
ata-miR1136	UUGUCGCUGAAAUGGAUGUAUCUA	CUCCCUUCGUUCCAAAUUACUUGUCGCUGAAAUGGAUGUAUCUAAAACUAAAAUACAUCUAGAUACAUCCAUACGUGCGACAAGUAAUUCGGAACGAAGGGAGUA
ata-miR1136	UUGUCGCAAGUAUGGAUGUAUCUA	CGUUCCGAAUACUUGUCGCAAGUAUGGAUGUAUCUAGAUGUNUUUUAGUUCUAGAUACAUCCAUUUCUGCGACGAGUAAUUUGGAACGAGGGNGUAA
ata-miR1136	UUGUCGCACGUAUGGAUGUAUCUA	CUUCGUUCCGAAUUACUUGUCGCACGUAUGGAUGUAUCUAGAUGUAUUUUAGUUUAGAUACAUCCAUUUCAGCGACAAGUAAUUUGGAACGAAAGAAGUA
ata-miR1136	UUGUCGCUGAAAUGGAUGUAUCUA	CUUCUUUCGUUCCAAAUUACUUGUCGCUGAAAUGGAUGUAUCUAAACUAAAAUACAUCUAGAUACAUCCAUACGUGCGACAAGUAAUUCGGAACGAAG
ata-miR1136	UUGUCGCACGUAUGGAUGUAUCUA	CUCCCUUCGUUCCGAAUUACUUGUCGCACGUAUGGAUGUAUCUAGAUGUAUUUUAGUUUUAGAUACAUCCAUUUCAGCGACAAGUAAUUUGGAACGAAAGAAGUA
ata-miR1136	UUGUCGCUGAAAUGGAUGUAUCUA	CUUCUUUCGUUCCAAAUUACUUGUCGCUGAAAUGGAUGUAUCUAAAACUAAAAUACAUCUAGAUACAUCCAUACGUGCGACAAGUAAUUCGGAACGAAGGGAGUA
ata-miR1136	UUGUCGCCGGUAUGGAUGUAUCUA	CUCCCUCCGUUCCGAAUUACUUGUCGCCGGUAUGGAUGUAUCUAGAUGUAUUUUAGUUCUAGAUACAUCCAUUUCUGCGACGAGUAAUUUGGAAGGAGGGAGUAG
ata-miR1136	UUGUCGCAUGUAUGGAUGUAUCUU	UUCCGAAUUACUUGAAUUAUUUGUCGCAUGUAUGGAUGUAUCUUGAUGUAUUUUAGUUCUAGACACAUCCAUUUCAGCGACGAGUAAUUCGAGACGGAGGGAGUA
ata-miR1136	UUGUCGCAGAAAUGGAUGUAUCUA	CUCCCUCCGUUCGGAAUUACUUGUCGCAGAAAUGGAUGUAUCUAAAUGUAUUUUAGUUCUAGAUACAUCCAUUUCUGAGACAAGUAAUUCUGAACGGAGGGAGUA
ata-miR1136	UUGUCUCAGAAAUGGAUGUAUCUA	CUCCCUCCGUUCAGAAUUACUUGUCUCAGAAAUGGAUGUAUCUAGAACUAAAAUACAUUUAGAUACAUCCAUUUCUGCGACAAGUAAUUCCGAACGGAGGGAGUA
ata-miR1136	UUGUCGCAGAAAUGGAUGUAUCUA	CUCCCUCCGUUCGGAAUUACUUGUCGCAGAAAUGGAUGUAUCUAGAUGUAUUUUAGUUCUAGAUACAUCCAUUUCCGAGACAAGUAAUUCUGAACGGAGGGAGUA
ata-miR1136	UUGUCGCAGAAAUGGAUGUAUCUA	CUCCCUCCGUUCGGAAUUACUUGUCGCAGAAAUGGAUGUAUCUAAAUGUAUUUUAGUUCUAGAUACAUCCAUUUCUGAGACAAGUAAUUCUGAACGGAGGGAGUA
ata-miR1136	UUGUCUCAGAAAUGGAUGUAUCUA	CUCCCUCCGUUCAGAAUUACUUGUCUCAGAAAUGGAUGUAUCUAGAACUAAAAUACAUUUAGAUACAUCCAUUUCUGCGACAAGUAAUUCCGAACGGAGGGAGUA
ata-miR1136	UUGUCGCAGAAAUGGAUGUAUCUA	CUCCCUCCGUUCAGAAUUACUUGUCGCAGAAAUGGAUGUAUCUAGAUGUAUUUUAGUUCUAGAUACAUCUAUUUUCGAGACAAGUAAUUCGGAACGGAGGGAGUA
ata-miR1136	UUGUCGCAGAAAUGGAUGUAUCUA	UACUCCUCCGUUCGGAAUACUUGUCGCAGAAAUGGAUGUAUCUAGAUGUAUUUUAGUUCUAGAUACAUCCAUUCCGAGACAAGUAAUUCUGAACGGAGGAGUACAUACUAAAUUCCCCACCCCACUUUAUUUCUGUUUGAACAAGUAUCCCUCCGUCCGGAAUUACUUGUCAUCAAAAUGGAUGUAUCUAGAACUAAAAUACAUCUAGAUACAUCCAUUUCAAUGACAAGUAUUU
ata-miR1136	UUGUCGCAGAAAUGGAUGUAUCUA	CGGAAUUACUUGUCGCAGAAAUGGAUGUAUCUAGAUGUAUUUAGUUCUAGAUACAUCCAUUUUCAAGACAAGUAAUUCCGAACGAAGGGAGUA
ata-miR1136	UUGUCGCAGAAAUGGAUGUAUCUA	CUCCCUCCGUUCGGAAUUACUUGUCGCAGAAAUGGAUGUAUCUAGACAUAUUUUAGUUCUAGAUACAUCCAUUCCGAGACAAGUAAUUCCGGAACGGAGGGAGU
ata-miR1136	UUGUCGCAGAAAUGGAUGUAUCUA	CUCCCUCCGUUCGGAAUUACUUGUCGCAGAAAUGGAUGUAUCUAGAUGUAUUUUAGUUCUAGAUACAUCCAUUUCCGAGACAAGUAAUUCUGAACGGAGGAAGUACAUACUAAAUUCCCCAACCCCACUUUAUUUCUUGUUUGAACCAGUACUCCCUCCGUCCGGAAUUACUUGUCAUCAAAAUGGAUGUGUCUAGAACUAAAAUACAUUUAGAUACAUCCAUUUCAAUGACAAGUAUUUUCGGACGGAGGGAGUA
ata-miR1136	UUGUCGCAGAAAUGGAUGUAUCUA	CCCCAUCAGUUCGGAAUUCCUUGUCGCAGAAAUGGAUGUAUCUAGACGUAUUUUAGUUCUAGAUACAUCCAUUUUCAAGACAAGUAAUUCCGAACGGAGGG
ata-miR1136	UUGUCGCAGAAAUGGAUGUAUCUA	CUCCCUCCGUUCGGAACUACUUGUCGCAGAAAUGGAUGUAUCUAGAUGUAUUUUAGUUCUAGAUACAUCCAUUUCUGAGACAAGUAAUUCUGAACGGAGGGAGUACAUACUAAAUUCCCCCACCCCCACUUUAUUUCUUGUUUGAACCAGUACUCCCUCCGUCCGGAAUUACUUGUCAUCAAAAUGGAUGUGUCUAGAACUAAAAUACAUCUAGAUACAUCCAUUUCAAUGACAAGUAUUUUCGGACGGAGGGAGUA
ata-miR1136	UUGUCUCAGAAAUGGAUGUAUCUA	CUCCCUCCGUUCAGAAUUACUUGUCUCAGAAAUGGAUGUAUCUAGAACUAAAAUACAUCUAGAUACAUCCAUUUCUGCGACAAGUAGUUCCGAACGGAGGGAGUA
ata-miR1136	UUGUCGCAGAAAUGGAUGUAUCUA	ACUCCCUCCGUUCGAAUUACUUGUCGCAGAAAUGGAUGUAUCUAGACGUAUUUUAGUUUUAGAUACAUCCAUUUCGAGACAAGUAAUUCCGAACGGAGGGAGUA
ata-miR1136	UUGUCGCAGAAAUGGAUGUAUCUA	CUCCCUCCGUUCGGAAUUACUUGUCGCAGAAAUGGAUGUAUCUAGACGUAUUUUAGUUCUAGAUACAUCCAUUUCCAAGACAAGUAACUCCGAACAGAGGGAGUA
ata-miR1136	UUGUCGCAGAAAUGGAUGUAUCUA	ACUCCCUCCUUCGGAAUUAUUUGUCGCAGAAAUGGAUGUAUCUAGACGUAUUUAGUUCUAGAUACAUCCAUUUCGAGACAAGUAAUUUCAAACGAGGGAGUAA
ata-miR1136	UUGUCGCAGAAAUGGAUGUAUCUA	CUCCCUCCGUUCGGAAUUACUUGUCGCAGAAAUGGAUGUAUCUAGAUGUAUUUUAGUUCUAGAUACAUCCAUUUCCGAGACAAGUAAUUCUGAACGGAGGGAGUA
ata-miR1136	UUGUCGCAGAAAUGGAUGUAUCUA	CUCCCUCCGUUCAGAAUUACUUGUCGCAGAAAUGGAUGUAUCUAGAUGUAUUUUAGUUCUAGAUACAUCUAUUUUCGAGACAAGUAAUUCGGAACGGAGGGUAGU
ata-miR1136	UUGUCGCAGAAAUGGAUGUAUCUA	CUCCCUCCGUCCCGAAUUACUUGUCGCAGAAAUGGAUGUAUCUAAAACUAAAAAAUGCGUCUAGAUACGUCCAUCUCUGCGACAAGUAAUUCGGGACGGAAGGAGUA
ata-miR1136	UUGUCGCAGAGAUGGACGUAUCUA	CUCCUUCCGUCCCGAAUUACUUGUCGCAGAGAUGGACGUAUCUAGACGCAUUUUUUAGUUUUAGAUACAUCCAUUUCUGCGACAAGUAAUUCGGGACGGAGGGAGUA
ata-miR1136	UUGUCGCAGAAAUGGAUGUAUCUA	CUCCCUCCGUUCGGAAUUACUUGUCGCAGAAAUGGAUGUAUCUAGAUGUAUUUUAGUUCUAGAUACAUCCAUUUCCGAGACAAGUAAUUCUGAACAGAGGGAGUA
ata-miR1136	UUGUCGCAGAAAUGGAUGUAUCUA	CUCCCUCCGUUCGGAAUUAUUUGUCGCAGAAAUGGAUGUAUCUAGACGUAUUUUAGUUCUAGAUACAUCCAUUUUCGAGACAAGUAAUUUCAAACGGAGGGAGUA
ata-miR1136	UUGUCGCAGAAAUGGAUGUAUCUA	CCCUCCGUUCGGAAUUACUUGUCGCAGAAAUGGAUGUAUCUAGACGUAUUUUUAGUUCUAGAUACAUCCAUUUCCGAGACAAGUAAUUCGAACGGAGGGAGUAU
ata-miR1136	UUGUCGCAGAAAUGGAUGUAUCUA	ACUCCUCCAUUCCGAAUUACUUGUCGCAGAAAUGGAUGUAUCUAAAACUAAAAAAUGUCUAGAUACAUCCAGUUUUACGACAAGUAAUUCCGAACAGAGGGAGUA
ata-miR1136	UUGUCGCAGAAAUGGAUGUAUCUA	CUCCCUCCGUUCGGAAUUACUUGUCGCAGAAAUGGAUGUAUCUAGACGUAUUUUAGUUCUAGAUACAUCCAUUUCCGAGACAAGUAAUUCCGAACGGAGGGAGUA
ata-miR1136	UUGUCGCAGAAAUGGAUGUAUCUA	CUCCCUCCAUUCGGAAUUACUUGUCGCAGAAAUGGAUGUAUCUAGAUGUAUUUUAGUUCUUGAUACAUCCAUUUCCGAGACAAGUAAUUCUGAACGGAGGGAGUA
ata-miR1136	UUGUCGCAGAAAUGGAUGUAUCUA	UCCCUCCCGUUCGGAAUUACUUGUCGCAGAAAUGGAUGUAUCUAGAUGUAUUUUAGUUCUAGAUACAUCCAUUUCCGAGACAAGUAAUUUUGAAACGGGAGGGAG
ata-miR1136	UUGUCGCAGAAAUGGAUGUAUCUA	CUCCCUCCGUUCAGAAUUACUUGUCGCAGAAAUGGAUGUAUCUAGAUGUAUUUUAGUUCUAGAUACAUCUAUUUUCGAGACAGUAAUUCGGAACGGAGGGAGUA
ata-miR1136	UUGUCGCAGAAAUGGAUGUAUCUA	CUCCCUCUGUUCGGAAUUACUUGUCGCAGAAAUGGAUGUAUCUAGACGUAUUUUAGUUCUAGAUACAUCCAUUUCCGAGACAAGUAAUUCCGAACGGAGGGAGUA
ata-miR1136	UUGUCGCAGAAAUGGAUGUAUCUA	CUCCCUCCGUUCGGAAUUACUUGUCGCAGAAAUGGAUGUAUCUAGACGUAUUUUAGUUCUAGAUACAUCCAUUUUCACGACAAGUAAUUCCGGACGGAGGGAGUA
ata-miR1136	UUGUCGCAGAAAUGGAUGUAUCUA	CUCCCUCUGUUCGGAAUUACUUGUCGCAGAAAUGGAUGUAUCUAGAUGUAUUUUAGUUCUAGAUACAUCCAUUUUCAAGACAAGUAAUUCCGAACGAAGGGAGUA
ata-miR1136	UUGUCGCAGAUAUGGAAGUAUCUA	CGCUCUCCGUUCCUAAUUACUUGUCGCAGAUAUGGAAGUAUCUAGAUGUAUUUUAGUUCUAGAUACAUCCAUUUCUGCAACGAGUAAUUUGGAACGGAGAGAGUA
ata-miR1136	UUGUCGCAGAAAUGGAUGUAUCUA	CUCCCUCCGUUCAGAAUUACUUGUCGCAGAAAUGGAUGUAUCUAGAUGUAUUUUAGUUCUAGAUACAUCUAUUUUCGAGACAAGUAAUUCGGAACGAGGGAGUAU
ata-miR1136	UUGUCGCACGUANGGAUGUAUCUA	CUCCUUCCGUUCCGAAUUACUUGUCGCACGUANGGAUGUAUCUAUAUGUAUUUUAGUUCUAGAUACAUUCUAUUUAGUCGACGAGUAAUUUGUAAACGGAGAGAGU
ata-miR1136	UUGUCGCAGAAAUGGAUGUAUCUA	CUCCCUCCAUUCGGAAUUACUUGUCGCAGAAAUGGAUGUAUCUAGAUGUAUUUUAGUUCUUGAUACAUCCAUUUCCGAGACAAGUAAUUCUGAACG
ata-miR1136	UUGUCGCAGAAAUGGAUGUAUCUA	CCCCAUCCGUUCGGAAUUCCUUGUCGCAGAAAUGGAUGUAUCUAGACGUAUUUUAGUUCUAGAUACAUCCAUUUUCAAGACAAGUAUUCCGAACGGAGGGA
ata-miR1136	UUGUCGCAGAAAUGGAUGUAUCUA	CUCCCUCCGUUCGGAAUUACUUGUCGCAGAAAUGGAUGUAUCUAGACGUAUUUUAGUUCUAGAUACAUCCAUUUUAGCGACAAGUAAUUCCGAACGGAGGGAGUA
ata-miR1136	UUGUCGCAGAAAUGGAUGUAUCUA	CUCCCUCCGUUCCGAAUUACUUGUCGCAGAAAUGGAUGUAUCUAGAACUAAAAAAUGUCUAGAUACAUCCAUUUCUACGACAAGUAAUUCCGAACGGAGGGAGUA
ata-miR1136	UUGUCGCAGAAAUGGAUGUAUCUA	CUCCCUCCGUUCAGAAUUACUUGUCGCAGAAAUGGAUGUAUCUAGAUGUAUUUUAGUUCUAGAUACAUCUAUUUUCGAGACAAGUAAUUCGGAACGGAGGGAGUA
ata-miR1136	UUGUCGCAGAAAUGGAUGUAUCUA	CUCCCUCCGUUCGGAAUUACUUGUCGCAGAAAUGGAUGUAUCUAGACGUAUUUUAGUUCUAGAUACAUCCAUUUUCGAGACAAGUAUUCCGAACGGAGGGAGUAA
ata-miR1136	UUGUCGCAGAAAUGAAUGUAUCUA	CUCCCUCCGUUCGGAAUUACUUGUCGCAGAAAUGAAUGUAUCUAGACGUAUUUUAGUUCUAGAUACAUCUAUUUUUUGAGACAAGUAAUUCGGCCAAGUGAGACAU
ata-miR1136	UUGUCGCUGAAAUGGAUGUAUCUA	CUCCCUCCGUUCCAUAUUAGUUGUCGCUGAAAUGGAUGUAUCUAGACGUAUUUCAAUGCUAGAUACAUCCGUUUGAGCGACAACUAAUAUGGAACGGAGGGAGUA
ata-miR1136	UUGUCACAGAAAUGGAUGUAUCUA	CUCCCUCCGUUCGGAAUUACUUGUCACAGAAAUGGAUGUAUCUAGAUGUAUUUUAGUUCUAGAUACAUCCUAUUUCCGAGAUAAGUAAUUCCGAACGGAGGGAGUA
ata-miR1136	UUGUCGUAGAAAUGGAUGUAUCUA	CUCCCUCCGUUCGGAAUUACUUGUCGUAGAAAUGGAUGUAUCUAGAUGUAUUUUAGUUCUAGAUACAUCCAUUUCCGAGACAAGUAAUUCUGAACGAGGAGUACA
ata-miR1136	UUGUCGCAGAAAUCGAUGUAUCUA	CUCCCUCCAUCCUACAUUACUUGUCGCAGAAAUCGAUGUAUCUAGAUGUAUUUUUAGUUCUAGAUAUAUCCAUUUUUACGACAAGUAAUUCGGGACGGACAGAGUA
ata-miR1136	UUGUCGCUGAAAUGGAUGUAUCUA	ACUACUCCAUCCGGAAUUAGUUGUCGCUGAAAUGGAUGUAUCUAGACAUAUUUUAGUUCUAGAUGCAUUCGUUUGAGCGACAAGUAAUUUCGAACAAGGGAGUAC
ata-miR1136	UUGUCGCAGAAAUGAAUGUAUCUA	UCCCCCCCGUCCCACAAUUCUUGUCGCAGAAAUGAAUGUAUCUAGACGUAUUUCUAGUUGGGAACAUUUUGUUUUUGCCAAUUUUGUUUUGGUUCUAGAUACAUCCAUUUCUGAUACAAGUAAUUCAAGGCGGAUGGAGUAG
ata-miR1136	UUGUCGUAGAAAUGGAUGUAUCUA	ACUCCCUCCUUCCUGAUUACUUGUCGUAGAAAUGGAUGUAUCUAGAACUAAAAUACAUCUAGGUACAUCUAUUUCCACGACAGAUAAUUCCGCACAGAGGGUAAG
ata-miR1136	UUGUCGCUGAAAUGGAUGUAUCUA	ACUACUCCAUCCGGAAUUAGUUGUCGCUGAAAUGGAUGUAUCUAGACAUAUUUUAGUUCUAGAUGCAUUCGUUUGAGCGACAAGUAAUUUCGAACAAGGGAGUAC
ata-miR1136	UUGUCGCAUAAAUGGAUGUAUCUA	CUCCCUCCGUUCGGAAUUACUUGUCGCAUAAAUGGAUGUAUCUAGACGUAUUUUAGUUGUAGAUACAUCCAUUUCCGAGACAAGUAAUUCCAAACGGAGGGAGUA
ata-miR1136	UUGUCUCAGAAAUGGAUGUAUCUA	CCGUUCGGAAUUACUUGUCUCAGAAAUGGAUGUAUCUAGAACUAAAAUACGUCUAGAUACAUCCAUUUUGCGACAAGUAAUUCCGAACGGAGGGAGUA
ata-miR1136	UUGUCGCUGAAAUGGAUGUAUCUA	UCCCCUCCGAUCCAUAUUAGUUGUCGCUGAAAUGGAUGUAUCUAGACGUAUUCAGUGCUAGAUACUAUCUGUUCGAGCGACAACUAUGAUU
ata-miR1136	UUGUCUCAGAAAUGGAUGUAUCUA	CUCCCUCCGUUCGGAAUUACUUGUCUCAGAAAUGGAUGUAUCUAGAACUAAAAUACGUCUAGAUACAUCCAUUUCUACGACUAAGUAAUUCCGAACGGAGGGGAGU
ata-miR1136	UUGUCACAGAAAUGGAUGUAUCUA	CUCCCUCCGUUCGGAAUUACUUGUCACAGAAAUGGAUGUAUCUAGACGUAUUUUAGUUCUAGAUACAUCCAUUUCCGAGACAAGUAAUUCCGAACGGAGGGAGUA
ata-miR1136	UUGUCGCAGAAAUCGAUGUAUCUA	CUCCCUCCAUCCUACAUUACUUGUCGCAGAAAUCGAUGUAUCUAGAUGUAUUUUUAGUUCUAGAUAUAUCCAUUUUUACGACAAGUAAUUCGGGACGGACAGAGUA
ata-miR1136	UUGUCGCUGAAAUGGAUGUAUCUA	ACUCCUCCGAUCCAUAUUAGUUGUCGCUGAAAUGGAUGUAUCUAGACGUGUUUUAGUGUUAGAUACAUCCGUUUGAGCGACGAUUAAUAUUGAUUGGAGGGUAUG
ata-miR1136	UUGUCGCAGAAAUCGAUGUAUCUA	CUCCCUCCAUCCUACAUUACUUGUCGCAGAAAUCGAUGUAUCUAGAUGUAUUUUUAGUUCUAGAUAUAUCCAUUUUUACGACAAGUAAUUCGGGACGGACAGAGUA
ata-miR1136	UUGUCGUAGAAAUGGAUGUAUCUA	CUCCCUCCGUUCGGAAUUACUUGUCGUAGAAAUGGAUGUAUCUAGAUGUAUUUUAGUUCUAGAUACAUCCAUUUCCGAGACAAGUAAUUCUGAACGGAGGGAGUA
ata-miR1136	UUGUCGCUGAAAUGGAUGUAUCUA	ACUACUCCAUCCGGAAUUAGUUGUCGCUGAAAUGGAUGUAUCUAGACAUAUUUUAGUUCUAGAUGCAUUCGUUUGAGCGACAAGUAAUUUCGAACAAGGGAGUAC
ata-miR1136	UUGUCGCAUAAAUGGAUGUAUCUA	CUCCCUCCGUUCGGAAUUACUUGUCGCAUAAAUGGAUGUAUCUAGACGUAUUUUAGUCUAGAUACAUCCAUUUCCGAGACAAGUAAUUCGAACGGAGGGAGUAU
ata-miR1136	UUGUCGCAGAAAUGAAUGUAUCUA	CUCCCUCCGUUCGGAAUUACUUGUCGCAGAAAUGAAUGUAUCUAGACGUAUUUUAGUUCUAGAUACAUCCAUUUCCGAGACAAGUAAUUCCGAACGGAGGAAGUA
ata-miR1136	UUGUCGUAGAAAUGGAUGUAUCUA	CUCCCUCCGUUCGGAAUUACUUGUCGUAGAAAUGGAUGUAUCUAGAUGUAUUUUAGUUCUAGAUACAUCCAUUUCCGAGACAAGUAAUUCUGAACGGAGGGAGUACAUACUAAAUUCCCCCCACCCCCACUUAAUUUCCUUUUUGAACCAAGUACUCCCUCCGUCCGGAAUUACUUGUCAUCAAAAUGGAUGUGUCUAGAACUAAAAUACAUCUAGAUACAUCCAUUUCAAUGACAAGUAUUUUCAGCGGAGGGAGUAC
ata-miR1136	UUGUCGUAGAAAUGGAUGUAUCUA	CUCCCUCCGUUCGGAAUUACUUGUCGUAGAAAUGGAUGUAUCUAGACAUUUUUUAGUUCUAGAUACAUCCAUUUUGCGACAAGUAAUUCGGAACGGAGGGAGUA
ata-miR1136	UUGUCGCAGAAAUAGAUGUAUCUA	CUCCCUCCGUUCGGAAUUACUUGUCGCAGAAAUAGAUGUAUCUAGACGUAUUUUAGUUCUAGAUACAUCCAUUUCCGAGACAAGUAAUUCCAAACGGAGGGAGUA
ata-miR1136	UUGUCGCAGAAAUGAAUGUAUCUA	CUCCCUCCGUUCGGAAUUACUUGUCGCAGAAAUGAAUGUAUCUAGAUGUAUUUUAGUUCUAGAUACAUUCAUAUCCGAGACAAGUAAUUCCGAACGGAGGGAGUA
ata-miR1136	UUGUCGUAGAAAUGGAUGUAUCUA	CUCCCUCCGUUCGGAAUUACUUGUCGUAGAAAUGGAUGUAUCUAGACAUUUUUUAGUUCUAGAUACAUCCAUUUCUGCGACAAGUAAUUCGGAACGGAGGGAGUA
ata-miR1136	UUGUCGUAGAAAUGGAUGUAUCUA	CUCCCUCCGUUCGGAAUUACUUGUCGUAGAAAUGGAUGUAUCUAGAAAUUUUUAGUCUAGAUAUAUUCAUUUCUGCGACAAGUAAUUCGGAACGGAGGGAGUA
ata-miR1137	UAGUACAAAGUUGAGUCAUC	UCCCUCCGUUCCAAAAUAGAUGACCGAACAUUGUACUAACUUUGUACUAAAGUUAGUACAAAGUUGAGUCAUCUAUUUUGGAACCGAGGGAGU
ata-miR1137	UAGUACAAAGUUGAGUCAUC	UCCCUCCAUUCCAAAAUAGAUGACCCAGCUUUGACUAACUUAAAGUUAAGACUUUGUACUAACUUAAAGUUAAGUUAGUACAAAGUUGAGUCAUCUAUUUGGGAACG
ata-miR1137	UAGUACAAAGUUAAGUCAUC	CCGUUCCAAAAUAGAUGACUCAACUUUGUACUAACUUUAUACUAAAGCUAGUACAAAGUUAAGUCAUCUAUUUUGGAACGAGGGGGUA
ata-miR1137	UAGUACAAAGUUGAGUCAUC	ACCCAACUUUGUACUAAAGUUAGUACAAAGUUGAGUCAUCUAUUUUUGGAACGAUAGAUGACCCAACUUUGUACUAAAGUUAGUACAAAGUUGA
ata-miR1137	UAGUACAAAGUUGAGUCAUC	UCCCUCCGUUCCAAAAUAGAUGACCCAACUUUGUACUAAAGUUAGUACAAAGUUGAGUCAUCUAUUUUUGGAACGAUAGAUGACCCAACUUUGUACUAAAGUUAGUACAAAGUUGAGUCAUCUAUUUUGGAACGGAGGGAGU
ata-miR1137	UAGUACAAAGUUGGGUCAUC	UCCCUCCGUUCCAAAAUAGAUGACUCAACUUUGUACUAACUUUAGUACAAAGUUGGGUCAUCUAUCGUUCCAAAAAUAGAUGACUCAACUUUGUACUAACUUUAGUACAAAGUUGGGUCAUCUAUUUUGGAACGGAGGGAGU
ata-miR1137	UAGUACAAAGUUGGGUCAUC	ACUCAACUUUGUACUAACUUUAGUACAAAGUUGGGUCAUCUAUCGUUCCAAAAAUAGAUGACUCAACUUUGUACUAACUUUAGUACAAAGUUGG
ata-miR1137	UAGUACAAAGUCGAGUCAUC	UCCCUCCGUUCCAAAAUAGAUGACUCAACUUUGUACUAACUUUGUACUAAAGUUAGUACAAAGUCGAGUCAUCUAU
ata-miR1137	UAGUACAAAGUUGAGUCAUC	UCCCUCCGUUCCAAAAUAGAUGAUCCAACUUUAUACUAACUUUGUACUAAAGUUAGUACAAAGUUGAGUCAUCUGUUUUGGAACAGAGGGAGU
ata-miR1137	UAGUACAAAGUUGAGUCAUC	UCCCUUCGUUCCAAAAUAGAUGACCCAACUUUGUACUAACUUUAUACUAAGGUUAGUACAAAGUUGAGUCAUCUAUUUUGGAACAGAGGAAGU
ata-miR1137	UAGUACAAAGUUGAGUCAUC	CUCCCUCGUUCCAAAAUAGAUGACCCAAUUUAAUACUAACUUUGUACUAAAGUUAGUACAAAGUUGAGUCAUCUAUUUUGGAACGGAGGGAGU
ata-miR1137	UAGUACAAAGUUGAGUCAUC	UCCCUCCGUUCCAAACUAGAUGACCCAACUUUGUAUUAACUUUGUACUAAAGUUAGUACAAAGUUGAGUCAUCUAUUUUGGAACGAGGAGUAU
ata-miR1137	UAGUACAAAGUUGAGUCAUC	UCCCUUCGUUCCAAAAUAGAUGACCCAACUUUGUACUAACUUUAUACUAAGGUUAGUACAAAGUUGAGUCAUCUAUU
ata-miR1137	UAGUACAAAGUUGAGUCAUC	UGACUCAACUUUGUACUAACUUUAGUGUAAAGUUAGUACAAAGUUGAGUCAUCAUUUUGGAACAGAGGGAGUA
ata-miR1137	UAGUACAAAGUCGAGUCAUC	UCCCUCCGUUCCAAAAUAGAUGACUCAACUUUGUACUAACUUUAUUAUAAAAUUAGUACAAAGUCGAGUCAUCUAUUUGGGAACGGAGGGAGU
ata-miR1137	UAGUACAAAGUUGAGUCAUC	ACUUCNCCGUUUCAAAUAGAUGACUCAACUUGUACUAAUUUGUAUUAAAGUUAGUACAAAGUUGAGUCAUCUAUUUUGGAACGGAUGAGUA
ata-miR1137	UAGUACAAAGUUGAGUCAUC	UCCCUCCAUUCCAAAAUAGAUGACCAGCUUUGUACUAACUUAAAGUUAAGACUUUGUACUAACUUAAAGUUAAGUUAGUACAAAGUUGAGUCAUCUAUUUGGGAACGGAUGGAGU
ata-miR1137	UAGUACAAAGUUGAGUCAUC	UCCCUCCAUUCCAAAAUAGAUGACCCAACUUUGUACUAACUUAAAGUAAGUUAGUACAAAGUUGAGUCAUCUA
ata-miR1137	UAGUACAAAGUUGAGUCAUC	AAUAGAUGACCCAACUUUGCACUAACUUUGUAUUGAAGUUAGUACAAAGUUGAGUCAUCUAUUUUGGAACGGAGGGAGU
ata-miR1137	UAGUACAAAGUCGAGUCAUC	UCCCUCCGUUCCAAAAUAGAUGACUCAACUUUGUACUAACUUUAUUAUAAAAUUAGUACAAAGUCGAGUCAUCUAUUUGGGAACGGAGGGAGU
ata-miR1137	UAGUACAAAGUUGAGUCAUC	UCCCUCCGUUCCAAAAUAGAUGACUCAACUUUGUACUAACUUUAGUAUAAAAUUAGUACAAAGUUGAGUCAUCUAUUUUGGAACGGAGGGAGU
ata-miR1137	UAGUACAAAGUUGAGUCAUC	UCCCUCCAUUCCAAAAUAGAUGACCCAGCUUUGUACUAACUUAAAGUUAAGACUUUGUACUAACUUAAAGUUAAGUUAGUACAAAGUUGAGUCAUCUAUUUGGGAACGGAUGGAGU
ata-miR1137	UAGUACAAAGUUGAGUCAUC	UCCCUCCGUUCCAAAAUAGAUGAACCAACUUUGUACUAACUUAAAGUUAAGACUUUGUACUAACUUAAAGUUAAGUUAGUACAAAGUUGAGUCAUCUAUUUUGGAACGGAUCGAGU
ata-miR1137	UAGUACAAAGUUGAGUCAUC	UCCCUCCAUUCCAAAAUAGAUGACCCAACUUUGUACUAACUUAAAGUUAAGUUAGUACAAAGUUGAGUCAUCUAUUUUGGAACAGAUGGAGU
ata-miR1137	UAGUACAAAGUUGAGUCAUC	CAAAAUAGAUGACCCAACAUUGUACUAACUUUGUACUAAAGUUAGUACAAAGUUGAGUCAUCUAUUUUGGAACGGAGGGAGU
ata-miR1137	UAGUACAAAGUUGAGUCAUC	CCCAACUUUGUUACUAAAGUUAGUACAAAGUUGAGUCAUCUAUUUUUGGAACGAUAGAUGACCCAACUUUGUACUAAAGUUAGUACAAAGUUGA
ata-miR1137	UAGUACAAAGUUGGGUCAUC	CCUCAACUUUGUACUAACUUUAGUACAAAGUUGGGUCAUCUAUCGUUCCAAAAAUAGAUGACUCAACUUUGUACUAACUUUAGUAACAAAGUUG
ata-miR1137	UAGUACAAAGUUGAGUCAUC	UCCAUCCGUUCCAAAAUAGAUGACCCAACUUUGUACUAACUUAAAGUUAAGACUUUGUACUAACUUAAAGUUAAGUUAGUACAAAGUACCUUUAAGUUAGUACAAAGUACUUUAAGUUAGUACAAAGUUGAGUCAUCUAUUUUGGAACGGAGGGAGU
ata-miR1137	UAGUACAAAGUCGAGUCAUC	UCCGUUCCAAAAUAGAUGACUCAACUUUGUACUAACUUUGUACUAAAGUUAGUACAAAGUCGAGUCAUCUAUUUUUGGAACGG
ata-miR1137	UAGUACAAAGUUAAGUCAUC	CUUCCUCCGUUCCAAAAUGAUGACUCAACUUUGUACUAACUUUAUACUAAAGCUAGUACAAAGUUAAGUCAUCUAUUUUGGAACGGAGGGGUA
ata-miR1137	UAGUACAAAGUUGAGUCAUC	CUCCCUUCGUUCCAAAAUGAUGACCCAACUUUGUACUAACUUUAUACUAAGGUUAGUACAAAGUUGAGUCAUCUAUUUUGGACAGAGGAAGUA
ata-miR1137	UAGUACAAAGUUGAGUCAUA	UCCCUCCGUUCUAAAAUAGAUGACUCAACUUUGUAUUAACUUUGUAUUAAAGUUAGUACAAAGUUGAGUCAUAUACACAAUAGCCGAUUAUUG
ata-miR1137	UAAUACAAAGUUGAGUCAUC	AUAAUCGGCUAUUGUGUAUAUGACUCAACUUUGUACUAACUUUAAUACAAAGUUAAUACAAAGUUGAGUCAUCUAUUUUAGAACGGAGGGAGU
ata-miR1137	UAGUACAAAGUUGAGUCAUU	UUCCUCCGUUCCAAAAUAGAUAACUCAACUUUAUACUAACUUUGUAUUAAAGUUAGUACAAAGUUGAGUCAUUUAUUUUGAAACGGAGGGAGU
ata-miR1137	UAGUACAAAAUUGAGUCAUC	UCCCUCCGUUUCAAAAUAGAUGACCCAACUUUGUACUAAUUUUGUACUAAAGUUAGUACAAAAUUGAGUCAUCUAUUUUGGAACGGAGGGAAU
ata-miR1137	UAGUACAAAGUUGGGUCAUC	UCCCUCCGUUCCAAAAUAGAUGACUCAAUUUUGUACUAACUUUAGUACAAAAUUAGUACAAAGUUGGGUCAUCUAUUUUGAAACGGAGGGAGU
ata-miR1137	UAGUACAAAGUUGGGUCAUC	CUCCCUCCGUUCUAAAUAGAUGACUCAACUUUAUAUUAACUUUAGUACAAAGUUAGUACAAAGUUGGGUCAUCUAUUUUGGAACGGAGGGAGU
ata-miR1137	UAAUACAAAGUUGAGUCAUC	ACUCCUCCGUUCAAAAUAGAUGACCCAACUUUAUACUAAUUUGUACUAAAAUUAAUACAAAGUUGAGUCAUCUAUUUGGAACGGAGGGAGUA
ata-miR1137	UAGUACAAAGUCGAGUCAUC	CUCCGUUUCCUAAAAUUAGAUCGACUCCAACUUUGUACUAACUUUAUUUAUAAAUUAGUACAAAGUCGAGUCAUCUAU
ata-miR1137	UAGUACAAAGUUGGGUCAUC	CUCCCUCCGUUUCAAAAUGAUAACUCGACUUUGUACUAACUUUAGUACAAAGAGUAGUACAAAGUUGGGUCAUCUAUUUUGGAACGGAGGGAGU
ata-miR1137	UAGUAUAAAGUUGAGUCAUC	UCCCUUCGUUUUAAAAUAGAUGACUCAAUUUUAUACUAACUUUAAUAUAAAAUUAGUAUAAAGUUGAGUCAUCUAUUUUAAAACGGAGGGAAU
ata-miR1137	UAGUACAAAGUUGAGUCACU	UCCCUCCGUCCCAAAAGAAGUGACUCAACUUUACACUAACUUUGUACUAAAGUUAGUACAAAGUUGAGUCACUUAUUUUAAGACGAAUGGAGU
ata-miR1137	UAGUACAAAGUUGAGUCACU	UCCCUCCGUCCCAAAAGAAGUGACUCAACUUUACACUAACUUUGUACUAAAGUUAGUACAAAGUUGAGUCACUUAUUUUAAGACGAAUGGAGU
ata-miR1137	UAGUACAAAGUUGGGUCAUC	CCGUUUCAAAAUAGAUAACUCGACUUUGUACUAACUUUAGUACAAAGAGUAGUACAAAGUUGGGUCAUCUAUUUUGGAACGGAGGGAGU
ata-miR1137	UAGUACAAAGUUGAGUCACU	UCCCUCCGUCCCAAAAGAAGUGACUCAACUUUACACUAACUUUGUACUAAAGUUAGUACAAAGUUGAGUCACUUAUUUUAAGACGAAUGGAGU
ata-miR1137	UAGUACAAAGUUGGGUCAUC	UCCAUCCGUUCCAAAAUUGAUGACCCAACUUGUACUCAACUUUGUACUAACUUUAGUACAAAGUUGGGUCAUCUAUUUUGGAACGGAGGGAGU
ata-miR1137	UAGUAUAAAGUUGAGUCAUC	UCCCUCCAUUCUAAAAUAGAUGACCCAACUUUAUAUUAAGUUUGUACUAAAGUUAGUAUAAAGUUGAGUCAUCUAUUUUGAAACGGAGGGAGG
ata-miR1137	UAGUAUAAAGUUGAGUCAUC	UCCCUCCGUUCUAAAAUAAAUGACUCAAUUUUAUACUAACUUUAUAUUAAAAUUAGUAUAAAGUUGAGUCAUCUAUUUUGGAACGGAGGGAGU
ata-miR1137	UAGUACAAAGUUGAGUCACU	UCCCUCCGUCCCAAAAUAAGUGACUCAACUUUAUACUAACUUUGCACUAAAGUUAGUACAAAGUUGAGUCACU
ata-miR1137	UAGUACAAAGUUGGGUCAUC	UCCCUCCGUUCCGAAAUAGAUGACUCAACUUUAUAUUAACUUUAGUACAAAAUUAGUACAAAGUUGGGUCAUCUAUUUUGGAACUGAGGGAGU
ata-miR1137	UAGUACAAAGUUGAGUCACU	UCCCUCCGUCCCAAAAUAAGUGACUCAGCUUUACACUAACUUUGUACUAAAGUUAGUACAAAGUUGAGUCACUUAUUUUGGGACGGAGGGAGU
ata-miR1137	UAGUACAAAGUUGAGUCACU	CUCCCUCGUCCCAAAAUAAGUGACUCAACUUUGUACCAAUUUUAUACUAAAAUUAGUACAAAGUUGAGUCACUUAUUUUGGGACGGUAGAGAG
ata-miR1137	UAGUAUAAAGUUGAGUCAUC	CUCCCUCCGUUCUAAAAUAAUGACUCAAUUUUAUACUAACUUUAUAUUAAAAUUAGUAUAAAGUUGAGUCAUCUAUUUGGAACG
ata-miR1137	UAGUACAAAGUUGGGUCAUC	UCCCUCCGUUCCAAAAUAGAUGACCCAACUUUAUACUAACUUUAGUACAAAGCUAGUACAAAGUUGGGUCAUCUAUUUUGGAACAGAGGGAGU
ata-miR1137	UAGUAUAAAGUUGAGUCAUC	UCCGUUCCAAAAUAGAUGACCCAACUUUGUAUUAACUUUGUACUAAAGUUAGUAUAAAGUUGAGUCAUCUAUUUUGGAACGGAGGGAGU
ata-miR1137	UAAUACAAAGUUGAGUCAUC	CGCUACCGUUUCAAAAUAGAUGACCCAAUUUUAUACUAACUUUGUACUAAAGUUAAUACAAAGUUGAGUCAUCUAUUUUGGAACGGAGGGAGU
ata-miR1137	UAAUACAAAGUUGAGUCAUC	UCGCUCCGUUUCAAAAUAGAUGACCCAAUUUUAUACUAACUUUGUACUAAAGUUAAUACAAAGUUGAGUCAUCUAUUUUGGAACGGAGGGAGU
ata-miR1137	UAGUAUAAAGUUGAGUCAUC	UCCCUCCGUUCUAAAAUAAAUGACUCAAUUUUAUACUAACUUUAUAUUAAAAUUAGUAUAAAGUUGAGUCAUCUAUUUUGGAACGGAGGGAGU
ata-miR1137	UAGUACAAAGUUGAGUCGUC	ACUCUCCAUUUCAAAAUAGAUGACUCAAUUUUAUAUUAACUUUAUACUUAAAAUUAAGUUAGUACAAAGUUGAGUCGUCUAUUUUAACACGAAGGGAGC
ata-miR1137	UAGUACAAAGUUGAGUCACU	UCCCUCCGUUCCAAAAUAAGUGACUCGGCUUUGUAAUAAAUACUAAAUUUAGUACAAAGUUGAGUCACUUAUUUUGGGACGGAGGGAGU
ata-miR1137	UAGUACAAAGUUGAGUCACU	CUCCCUCGUUCCAAAAUAAGUGACUCGGCUUUGUAAUAAAUACUAAAUUUAGUACAAAGUUGAGUCACUUAUUUUGGGACGGAGGGAGU
ata-miR1137	UAAUACAAAGUUGAGUCAUC	UCUCUCCAUUUCAAAAUAGAUGACUCAACUUUAUACUAAUUUUAGUACAAAAUUAAUACAAAGUUGAGUCAUCUAUUUUGGAACGGAGGGAGU
ata-miR1137	UAGUACAAAGUUGGGUCAUC	UCCCUCCGUUCUAAAAUAGAUGACUCAACUUUAUAUUAACUUUAGUACAAAGUUAGUACAAAGUUGGGUCAUCUAUUUUGGAACGGAGGGAGU
ata-miR1137	UAAUACAAAGUUGAGUCAUC	UCGCUCCGUUUCAAAAUAGAUGACCCAAUUUUAUACUAACUUUGUACUAAAGUUAAUACAAAGUUGAGUCAUCUAUUUUGGAACGGAGGGAGU
ata-miR1137	UAGUACAAAGUUGAGUCACU	CAUCCCAAAAUAAGUGUGUCAACUUUGUACUAACUUUGUACCAACUUUAAUAUAUAAAGUUAGUACAAAGUUGAGUCACUUAUUUUUGGACGGAGGGAGU
ata-miR1137	UAGUACAAAGUUGAGUCAUC	CCCCCUCGUUCCAAAAUAGAUGACUUAACUUUGUACUAGCUUUAGUAUAAAGUUAGUACAAAGUUGAGUCAUCUAUUUUGGAACGG
ata-miR1137	UAGUACAAAGUUGAGUCAUC	AUAGAUGACUCGACUUUGUACUAACUUUAGUACAAAGUUAGUACAAAGUUGAGUCAUCUAUUUUGGAACGGAGGGAGU
ata-miR1137	UAGUACAAAGUUGGGUCAUC	UUCCUCUGUUCCAAAAUAGAUGACUCAACUUUGUACUAACCUUAGUAUAAAGUUAGUACAAAGUUGGGUCAUCUAUUUUGGAACGAAGGGAGU
ata-miR1137	UAGUACAAAGUUGGGUCAUC	AAUAGAUGACUCAACUUUGUACUAACCUUAGUAUAAAGUUAGUACAAAGUUGGGUCAUCUAUUUUGGAACGAAGGGAGU
ata-miR1137	UAGUACAAAGUUGAGUCAUC	UCCCUCCGUUCCCAAAUAGAUGACUCGACUUUGUACUAAUUUUAUAAUAAAGUUAGUACAAAGUUGAGUCAUCUAUUUUGGAACGGAGGGAGU
ata-miR1137	UAGUACAAAGUUGGGUCAUC	UAGAUGACUCAACUUUGUACUAACUUACUUUAAGUUAGUACAAAGUUGGGUCAUCUAUUUUGGAAUGGAGGGAGU
ata-miR1137	UAGUACAAAGUUGAGUCAUC	UCCCUCCGUUCCCAAAUAGAUGACUCGACUUUGUACUAAUUUUAUAAUAAAGUUAGUACAAAGUUGAGUCAUCUAUUUUGGAACGGAGGGAGU
ata-miR1137	UAGUACAAAGUUGAGUCAUC	UCCCUCCGUUCCAAAAUAGAUGACUCAACUUUGUACUAAUUUUAUACUAAAGUUAGUACAAAGUUGAGUCAUCUAUUUUGGAACGGAGGGAGU
ata-miR1137	UAGUACAAAGUUGGGUCAUC	UCCAUCUGUUCCAAAAUAGAUGACUCAACUUUGUACUAACUUAACUUUAAGUUAGUACAAAGUUGGGUCAUCUAUUUUGGAAUGGAGGGAGU
ata-miR1137	UAGUACAAAGUUGGGUCAUC	UCCCUCCGUUCCAAAAUAGAUGACUCAACUUUGUACUAACUUAAAGUACUUUGUACUAACUUAAAGGUACUUUGUACUAACUUAACUUUAAGUUAGUACAAAGUCUUAACUUUAAGUUAGUACAAAGUUGGGUCAUCUAUUUUGGAACGGAUGGAGU
ata-miR1137	UAGUACAAAGUUGAGUCAUC	CCGUUCCAAAAAUAGAUGACUCGACUUUGUACUAACUUUAGUACAAAGUUAGUACAAAGUUGAGUCAUCUAUUUUGGAACGGA
ata-miR1137	UAGUACAAAGUUGAGUCAUC	CCCCUCCGUUCCAAAAUAGAUGACUUAACUUUGUACUAGCUUUAGUAUAAAGUUAGUACAAAGUUGAGUCAUCAUUUUGGAACGGAGGAAGUA
ata-miR1137	UAGUACAAAGUUGGGUCAUC	CUUCCUCUGUCCAAAAUAGAUGACUCAACUUUGUACUAACCUUAGUAUAAAGUUAGUACAAAGUUGGGUCAUCAUUUUGGAACGAAGGGAGUA
ata-miR1137	UAGUACAAAGUUGGGUCAUC	UCCCUCCGUUCCAAAAUAGAUGACCCAACUUUGUACUAACUUAAAUUUAAGUUAGUACAAAGUUGGGUCAUCUAUUUUGGAAUGGAUGGAGU
ata-miR1137	UAGUACAAAGUUGGGUCAUC	UCCAUCCAUUCCAAAAUAGAUGACCCAACUUUGUACUAACUUAAAUUUAAGUUAGUACAAAGUUGGGUCAUCUAUUUUGGAACGGAGGGAGU
ata-miR1137	UAGUACAAAGUUGGGUCAUC	CCCUCCGUUCCAAAAUAAGAUGACCCAACUUUGUACUAACUCAAAGUUAGUACAAAGUUGGGUCAUCUAUUUUGGAAUGGAGGGAGU
ata-miR1137	UAGUACAAAGUUGGGUCAUC	UCCCUCCAUUCCAAAAUAGAUGACCCAACUUUGUACUAACUUUGAGUUAGUACAAAGUUGGGUCAUCUUAUUUUGGAACGGAGGGAG
ata-miR1137	UAGUACAAAGUUGAGUCACU	UUGCUCCAUCCCAAAAUAAGUGACUCAACUUUGUACUAACUUUAGGUUUUAUUUGCUUCAAUAGUCAGAUAGUACAAAGUUAGUACAAAGUUGAGUCACUUAUUUUGGGAUGGAGGGAGU
ata-miR1137	UAGUACAAAGUUGAGUCACU	UCCCUCCAUCCCAAAAUAAGUGACUCAACUUUGUACUAACUUUGUACUAUCUGACUAUUGAAGCAAAUAAAACCUAAAGUUAGUACAAAGUUGAGUCACUUAUUUUGGGAUGGAGCAAGU
ata-miR1137	UAGUACAAAGUUGAGUCACU	UCCCUCCGUCCCAAAAUAAGUGACUCAACUUUGUAUAUAGUAUAUACUAGCUCUAGUACAAAGUUAGUACAAAGUUGAGUCACUUAUUUUGGGACGGAGGGAGU
ata-miR1137	UAGUAUAAAGUUGAGUCAUC	UCCCUCCGUUCCAAAAUAGAUGACUCAACUUUGUAUUAAUUUUGUACUAAAAUUAGUAUAAAGUUGAGUCAUCUAUUUUGAAAUGGAGAGAGU
ata-miR1139	GAGUAACAUAGACUAGUAACA	AUGUUACUACCAUUGUGAAGGAGUAACAUAGACUAGUAACAUAUGCAUGUUACUACUCUAUAUUACUCCUCACUGUGACUAGUCUC
ata-miR1139	GAGUAACAUAGACUAGUAACA	AGACUAGUAACAUGUGCAUGUUACUAGUCUAUGUUACUACCCAUUGUGGCCAGUCUUAGUCCUUUCAGGAUAGUCAUAGUGGAGAGUAACAUAGACUAGUAACAUGUUGUGGUGGGUAGUGUCA
ata-miR1139	UAGUAACAUAGACUAGUAACA	CGAUGGCAAACUUCGCGUAGUAGUAACAUAGACUAGUAACAUAUGCAUGUUACUAGUCCAAGUUACUCACCAAUAUGACCAGCCUAA
ata-miR1139	UAGUAACAUAGACUAGUAACA	GUUACUCCUCACUAUAGAGGUAGUAACAUAGACUAGUAACAUGUCCAUGUUACUAGUCUAUCUUACUACCUAUUGUGGCUAGUAUGAGGA
ata-miR1139	UAGUAACAUAAACUAGUAACA	CUCAGACUAGCCACAAUGGGUAGUAACAUAAACUAGUAACAUGCCCAUGUGUUACACUAGUCUAUGUUACUACCUCUAUAGUGGGGAGUAACAU
ata-miR1139	UAGUAACAUAGACUAGUAACA	CUAAGACUGGCCACAAUGGGUAGUAACAUAGACUAGUAACAUGCGCAUGUUACUAGUCUAUAUUACUACCUCUAUAGUGGGGAGUAACAU
ata-miR1139	GAGUAACUUAGACUAGUAACA	CUAAGGCUGGUCAUAGUGGGGAGUAACUUAGACUAGUAACAUGCAUAUGUUACUAGUCUAUGUUACUACCUCUAUAGU
ata-miR1139	UAGUAACAUAGACUAGUAACA	GAUACUAUGCACUAUAGAGGUAGUAACAUAGACUAGUAACAUAUGCAUGUUACUAGUCUAAGUACUACCCACUAUGACCAGCCUUAGAG
ata-miR1139	UAGUAACAUAGACUAGUAACA	GUUACUCCCCACUAUAGAGGUAGUAACAUAGACUAGUAACAUGGGCAUGUUACUACUCUAUGUUACUACCCAUUGUGGAUAGUCUAAAAU
ata-miR1139	GAGUAACUUAGACUAGUAACA	CUAAGGCUGGUCAUAGUGGGGAGUAACUUAGACUAGUAACAUGCAUAUGUUACUAGUCUAUGUUACUACCUCUAUAGUGCAUAGUAUCAUA
ata-miR1139	UAGUAACAUAGACUAGUAACA	GACACUACCCACUAUGAAGGUAGUAACAUAGACUAGUAACAUAUGCUUGUUAGUACUAUUCUAUGUUACUAUCCACUAUGACCAGCCUAAGUU
ata-miR1139	UAGUAACAUAGACUAGUAACA	GAUACUAUGCACUAUAGAGGUAGUAACAUAGACUAGUAACAUAUGCAUGUUACUAGUCUAAGUUACUCCCCACUAUGACCAGCCUUAGAG
ata-miR1139	GAGUAACUUAGACUAGUAACA	CUAAGGCUGGUCAUAGUGGGGAGUAACUUAGACUAGUAACAUGCAUAUGUUACUAGUCUAUGUUACUACCUCUAUAGUGCAUAGUAUCAUA
ata-miR1139	UAGUAACAUAGACUAGUAACA	GAUACUAUGCACUAUAAAGGUAGUAACAUAGACUAGUAACAUAUGCAUUGUUACUAGUCUAAGUUACUCCCCACUAUGACCAGCCUUAGCC
ata-miR1139	GAGUAACUUAGACUAGUAACA	CUAAGGCUGGUCAUAGUGGGGAGUAACUUAGACUAGUAACAAUGCAUAUGUUACUAGUCUAUGUUACUACCUUUAUAGUGCAUAGUAU
ata-miR1139	UAGUAACAUAGACUAGUAACA	GAUACUAUGCACUAUAGAGGUAGUAACAUAGACUAGUAACAUAUGCAUGUUACUAGUCUAAGUUACUCCCCACUAUGAC
ata-miR1139	UAGUAACAUAGACUAGUAACA	GAUACUAUGCACUAUAGAGGUAGUAACAUAGACUAGUAACAUAUGCAUGUUACUAGUCUAAGUUACUCCCCAUAUGACCAGCCUUAGAGU
ata-miR1139	GAGUAACUUAGACUAGUAACA	UCUAAGGCUGGUCAUAUGGGGAGUAACUUAGACUAGUAACAUGCAUAUGUUACUAGUCUAUGUUACUACCUCUAUAGUGCAUAGUAUCAUAG
ata-miR1139	UAGUAACAUAGACUAGUAACA	CUUAGGCUGGUCAUAGUGGAUAGUAACAUAGACUAGUAACAUGCAUAUGUUACUAGUCUAUGUUACUACCUUCAUAGUGGGUAGUGUCA
ata-miR1139	UAGUAACAUAGACUAGUAACA	GUUACUCCCCACUGUAGAGGUAGUAACAUAGACUAGUAACAUGUCGAUGUUACUACUCUAUGUUACUACCCAUUGUGGCUAGUCUAAAAC
ata-miR1139	UAGUAACAUACACAAGUAACA	CUAAGACUAGCCACAAUGGGUAGUAACAUACACAAGUAACAUGCAUAUGUUACUAGCUUAUGUUACUACCUCUAUAGUGGGGAGUAACAU
ata-miR1139	UAGUAACAUAGACUAGUAACA	GAUACUAUGCACUAUAGAGGUAGUAACAUAGACUAGUAACAUAUGCAUGUUACUAGUCUAAGUUACUCCCCACUAUGACCAGCCUUAGAG
ata-miR1139	GAGUAACUUAGACUAGUAACA	CUAAGGCUGGUCAUAGUGGGGAGUAACUUAGACUAGUAACAUGCAUAUGUUACUAGUCUAUGUUACUACCUCUAUAGUGCAUAGUAUCAUAG
ata-miR1139	UAGUAACAUAGACUAGUAACA	CCUUAGACUAGCCACAAUGGUAGUAACAUAGACUAGUAACAUGCCAUGUUACUAGUCUAUGUUACACCUCUAUAGUGAGAGUAACAUA
ata-miR1139	GUGUAACAUAGACUAGUAACA	AUGUUACUCUCACUAUAGAGGUGUAACAUAGACUAGUAACAUGGCAUGUUACUAGUCUAUGUUACUACCAUUGUGGCUAGUCUAAG
ata-miR1139	GAGUAACUUAGACUAGUAACA	CUAAGGCUGGUCAUAGUGGGGAGUAACUUAGACUAGUAACAUGCAUAUGUUACUAGUCUAUGUUACUACCUCUAUAGUGCAUAGUAUCAUA
ata-miR1139	UAGUAACAUAGACUAGUAACA	GAUACUAUGCACUAUAGAGGUAGUAACAUAGACUAGUAACAUAUGCAUGUUACUAGUCUAAGUUACUCCCCACUAUGACCAGCCUUAGAG
ata-miR1139	GAGUAACAUAGAGUAGUAACA	GUGGGGAGUAACAUAGAGUAGUAACAUGCAUAUGUUACUAGUCUAUGUUACUAUCUCCACAGUGGGUAGUAACAU
ata-miR1139	UAGUAACAUAGACUAGUAACA	GUUACUCCCCACUAUAGAGGUAGUAACAUAGACUAGUAACAUGUGCAUGUUAUUAGUAUAAGUUACUAUCCAUUGUGACUAGUCUAAGGU
ata-miR1139	GAGUAACUUAGACUAGUAACA	GGUCAUAGUGGGGAGUAACUUAGACUAGUAACAUGCAUAUGUUACUAGUCUAUGUUACUACCUCUAUAGUGGGUAGUAACAUA
ata-miR1139	UAGUAACAUAGACUAGUAACA	UGUUACUCCCCACUAUAGAGUAGUAACAUAGACUAGUAACACAUGGGCAUGUUACUAGUCUAUGUUACUACCAUUGUGGCUAGUCUGU
ata-miR1139	UAGUAACAUAGACUAGUAACA	GUUACUCCUCACUAUAGAGGUAGUAACAUAGACUAGUAACAUGUCCAUGUUACUAGUCUAUCUUACUACCUAUUGUGGCUAGUAUGAGGA
ata-miR1139	UAGUAACAUAGACUAGUAACA	GAUACUAUGCACUAUAGAGGUAGUAACAUAGACUAGUAACAUAUGCAUGUUACUAGUCUAAGUUACUCCCCACUAUGACCAGCCUUAGAG
ata-miR1139	GAGUAACUUAGACUAGUAACA	CUAAGGCUGGUCAUAGUGGGGAGUAACUUAGACUAGUAACAUGCAUAUGUUACUAGUCUAUGUUACUACCUCUAUAGUGCAUAGUAUCAUA
ata-miR1139	UAGUAACAUACACAAGUAACA	CUAAGACUAGCCACAAUGGGUAGUAACAUACACAAGUAACAUGCAUAUGUUACUAGCUUAUGUUACUACCUCUAUAGUGGGGAGUAACAU
ata-miR1139	UAGUAACAUAGACUAGUAACA	GAUACUAUGCACUAUAGAGGUAGUAACAUAGACUAGUAACAUAUGCAUGUUACUAGUCUAAGUUACUCCCCACUAUGACCAGCCUUAGAG
ata-miR1139	GAGUAACUUAGACUAGUAACA	CUAAGGCUGGUCAUAGUGGGGAGUAACUUAGACUAGUAACAUGCAUAUGUUACUAGUCUAUGUUACUACCUCUAUAGUGCAUAGUAUCAUA
ata-miR1139	UAGUAACAUAGACUAGUAACA	GAUACUAUGCACUAUAGAGGUAGUAACAUAGACUAGUAACAUAUGCAUGUUACUAGUCUAAGUUACUCCCCACUAUGACCAGCCUUAGAG
ata-miR1139	GAGUAACUUAGACUAGUAACA	CUAAGGCUGGUCAUAGUGGGGAGUAACUUAGACUAGUAACAUGCAUAUGUUACUAGUCUAUGUUACUACCUCUAUAGUGCAUAGUAUCAUAG
ata-miR1139	UAGUAACAUAGACUAGUAACA	GUUACUACCCACUAUAGAGGUAGUAACAUAGACUAGUAACAUAUGCAUGUUACUAGUCUAAGUUACUCCCCACUAUGACCAGCCUUAGAG
ata-miR1139	UAGUAACAUAGACUAGUAACA	AUAAGACUAGCCACAAUGGGUAGUAACAUAGACUAGUAACAUGCCCAUAUUACUAGUUUAUGUUACUACCUCCAUAGUGAGGAGUAACAU
ata-miR1139	UAGUAACAUAGACUAGUAACA	GAUACUAUGCACUAUAGAGGUAGUAACAUAGACUAGUAACAUAUGCAUGUUACUAGUCUAAGUUACUCCCACUAUGACCAGCCUUAGAGU
ata-miR1139	GAGUAACUUAGACUAGUAACA	UCUAAGGCUGGUCAUAGUGGGAGUAACUUAGACUAGUAACAUGCAUAUGUUACUAGUCUAUGUUACUACCUCUAUAGUGCAUAGUAUCAU
ata-miR1139	UAGUAACAUAGACUAGUAACA	CGACGGCAAACUUCGUGUAGUAGUAACAUAGACUAGUAACAUAUGCAUGUUGUACUAGUCCAAGUUACUCACCACUAUGACCAGCCUAA
ata-miR1139	GAGUAACUUAGACUAGUAACA	UCUAAGGCUGGUCAUAUGGGGAGUAACUUAGACUAGUAACAUGCAUAUGUUACUAGUCUAUGUUACUACCUCUAUAGUGCAUAGUAUCAUAG
ata-miR1139	UAGUAACAUAGACUAGUAACA	AUUAGUACCCACUGCGGAGGUAGUAACAUAGACUAGUAACAUAUGCAUGUUACUACUCUAAGUUACUCCCCACUAUGACUAGUCUUAAA
ata-miR1139	UAGUAACAUAGACUAGUAACA	GAUACUAUGCACUAUAGAGGUAGUAACAUAGACUAGUAACAUAUGCAUGUUACUAGUCUAAGUUACUCCCACUAUGACCAGCCUUAGAGU
ata-miR1139	GAGUAACUUAGACUAGUAACA	UCUAAGGCUGGUCAUAGUGGGAGUAACUUAGACUAGUAACAUGCAUAUGUUACUAGUCUAUGUUACUACCUCUAUAGUGCAUAGUAUCAU
ata-miR1139	UAGUAACAUAGACUAGUAACA	GACACUACCCACUAUGGAGGUAGUAACAUAGACUAGUAACAUAUGCAUGUUACUAGUCUAAGUUACUCCCCAUUAUGACUAGCCUAAUG
ata-miR1139	GAGUAACUUAGACUAGUAACA	AUUAGGCUAGUCAUAAUGGGGAGUAACUUAGACUAGUAACAUGCAUAUGUUACUAGUCUAUGUUACUACCUCCAUAGUGGGUAGUGUCAUA
ata-miR1139	UAGUAACAUAGACUAGUAACA	AAUACUAUGCACUAUAAAGGUAGUAACAUAGACUAGUAACAUAUGCUUGUUACUAGUCUAAGUUACUCCCCACUAUGACCAGCCUUAGAG
ata-miR1139	UAGUAACAUAGACUAGUAACA	GUUACUCCCCACUGUAGAGGUAGUAACAUAGACUAGUAACAUAACAUAUGCAUGUUACUAGUCUAUGCUACUACCCAUUGUGGCUAGUCUAAACC
ata-miR1139	UAGUAACAUAGACUAGUAACA	UUACCUACCCACUAUGAAGGUAGUAACAUAGACUAGUAACAUAUGCAUGUUACUAGUCCAAGUUACUCACCACUAUGACCAGCCUAGCAAU
ata-miR1139	GAGUAACUUAGACUAGUAACA	CUAAGGCUGGUCAUAGUGGGGAGUAACUUAGACUAGUAACAUGCAUAUGUUACUAGUCUAUGUUACUACCUCUAUAGUGCAUAGUAUCAUA
ata-miR1139	UAGUAACAUAGACUAGUAACA	GUUACUCCCCACUAUAGAGGUAGUAACAUAGACUAGUAACAUGUGCCUGUUAGUAGUCUAUGUUACUACCCAUUGUGGCCAGUCUAAGAC
ata-miR1139	UAGUAACAUAGACUAGUAACA	GAUACUAUGCACUAUAGAGGUAGUAACAUAGACUAGUAACAUAUGCAUGUUACUAGUCUAAGUUACUGCCCACUAUGACCAGCCUUANGA
ata-miR1139	UAGUAACAUAGACUAGUAACA	GAUACUAUGCACUAUAGAGGUAGUAACAUAGACUAGUAACAUAUGCAUGUUACUAGUCUAAGUUACUCCCCACUAUGACCAGCCUUAGAG
ata-miR1139	GAGUAACUUAGACUAGUAACA	CUAAGGCUGGUCAUAGUGGGGAGUAACUUAGACUAGUAACAUGCAUAUGUUACUAGUCUAUGUUACUACCUCUAUAGUGCAUAGUAUCAUA
ata-miR1139	UAGUAACAUAGACUAGUAACA	CAUGUUACUACACAUAUGUUACUCCCCACUAUAGAGGUAGUAACAUAGACUAGUAACAUUCUAUGUUACUACCCAUUG
ata-miR1139	UAGUAACAUAGACUAGUAACA	UGACGGCAAACUUCGCGUAGUAGUAACAUAGACUAGUAACAUAAUGCAUGUUACUAGUCCAAGUUACUCACCACUAU
ata-miR1139	GAGUAACUUAGACUAGUAACA	CUAAGGCUGGUCAUAGUGGGGAGUAACUUAGACUAGUAACAUGCAUAUGUUACUAGUCUAUGUUACUACCUCUAUAGUGCAUAGUAUCAUA
ata-miR1139	GAGUAACUUAGACUAGUAACA	UAUGGGGGAGUAACUUAGACUAGUAACAUGCAUAUGUUACUAGUCUAUGUUACUACCUCUAUAGCGCAUAGUAUCAUA
ata-miR1139	UAGUAACAUAGACUAGUAACA	AUACUAUGCACUAUAGAGGUAGUAACAUAGACUAGUAACAUAUGCAUGUUACUAGUCUAAGUUACUCCCCACUAUGACCAGCCUUAGAG
ata-miR1139	GAGUAACUUAGACUAGUAACA	CUAAGGCUGGUCAUAGUGGGGAGUAACUUAGACUAGUAACAUGCAUAUGUUACUAGUCUAUGUUACUACCUCUAUAGUGCAUAGUAU
ata-miR1139	UAGUAACAUAGACUAGUAACA	CUAUGCACUAUAGAGGUAGUAACAUAGACUAGUAACAUAUGCAUGUUACUAGUCUAAGUUAUCCCCACCUAUGACCAGCCUUAGAN
ata-miR1139	UAGUAACAUAGACUAGUAACA	GAUACUAUGCACUAUAGAGGUAGUAACAUAGACUAGUAACAUAUGCAUGUUACUAGUCUAAGUUACUCCCCACUAUGACCAGCCUUAGAG
ata-miR1139	GAGUAACUUAGACUAGUAACA	CUAAGGCUGGUCAUAGUGGGGAGUAACUUAGACUAGUAACAUGCAUAUGUUACUAGUCUAUGUUACUACCUCUAUAGUGCAUAGUAUCCUA
ata-miR1139	UAGUAACAUAGACUAGUAACA	UGUUAUACCCAUUGUGAAGGUAGUAACAUAGACUAGUAACAUAUGCAUGUUACUACUCUAUAUUACUCCUCACUGUGACUAGUCUCAGU
ata-miR1139	UAGUAACAUAGACUAGUAACA	GUUACUCCCCACUAUAGAGGUAGUAACAUAGACUAGUAACAUGGGCAUGUUACUAGUCCAUGUUACUACCCAUUGUGGCUAGUCUUAAUG
ata-miR1139	AGAGUAACAUAGACUAGUAACA	AGACUAGUAACAUGUGCAUGUUACUAGUCUAUGUUACUACCCAUUGUGGCCAGUCUUAGUCCUUUCAGGAUAGUCAUAGUGGAGAGUAACAUAGACUAGUAACAUGUUGUGGUGGGUAGUGUCA
ata-miR1139	GGAGUAACAUAGACUAGUAACA	UAUGUUACUACCAUUGUGAAGGAGUAACAUAGACUAGUAACAUAUGCAUGUUACUACUCUAUAUUACUCCUCACUGUGACUAGUCUCAGUG
ata-miR1139	GUAGUAACAUAGACUAGUAACA	UGUUACUCCUCACUAUAGAGGUAGUAACAUAGACUAGUAACAUGUCCAUGUUACUAGUCUAUCUUACUACCUAUUGUGGCUAGUAUGAGGAC
ata-miR1139	GUAGUAACAUAAACUAGUAACA	ACUCAGACUAGCCACAAUGGGUAGUAACAUAAACUAGUAACAUGCCCAUGUGUUACACUAGUCUAUGUUACUACCUCUAUAGUGGGGAGUAACAUA
ata-miR1139	GUAGUAACAUAGACUAGUAACA	UCUAAGACUGGCCACAAUGGGUAGUAACAUAGACUAGUAACAUGCGCAUGUUACUAGUCUAUAUUACUACCUCUAUAGUGGGGAGUAACAUA
ata-miR1139	GGAGUAACUUAGACUAGUAACA	UCUAAGGCUGGUCAUAGUGGGGAGUAACUUAGACUAGUAACAUGCAUAUGUUACUAGUCUAUGUUACUACCUCUAUAGU
ata-miR1139	GUAGUAACAUAGACUAGUAACA	UGAUACUAUGCACUAUAGAGGUAGUAACAUAGACUAGUAACAUAUGCAUGUUACUAGUCUAAGUACUACCCACUAUGACCAGCCUUA
ata-miR1139	GUAGUAACAUAGACUAGUAACA	UGUUACUCCCCACUAUAGAGGUAGUAACAUAGACUAGUAACAUGGGCAUGUUACUACUCUAUGUUACUACCCAUUGUGGAUAGUCUAA
ata-miR1139	GUAGUAACAUAGACUAGUAACA	UGUUACUCCCCACUGUAGAGGUAGUAACAUAGACUAGUAACAUGCCCAUGUUACUAGUCUAUGUUAUUAUCCAUUGUGGCUAGUCUAA
ata-miR1139	GGAGUAACUUAGACUAGUAACA	UCUAAGGCUGGUCAUAGUGGGGAGUAACUUAGACUAGUAACAUGCAUAUGUUACUAGUCUAUGUUACUACCUCUAUAGUGCAUAGUAUCAUAG
ata-miR1139	GUAGUAACAUAGACUAGUAACA	UGACACUACCCACUAUGAAGGUAGUAACAUAGACUAGUAACAUAUGCUUGUUAGUACUAUUCUAUGUUACUAUCCACUAUGACCAGCCUAA
ata-miR1139	GUAGUAACAUAGACUAGUAACA	UGAUACUAUGCACUAUAGAGGUAGUAACAUAGACUAGUAACAUAUGCAUGUUACUAGUCUAAGUUACUCCCCACUAUGACCAGCCUUA
ata-miR1139	GGAGUAACUUAGACUAGUAACA	UCUAAGGCUGGUCAUAGUGGGGAGUAACUUAGACUAGUAACAUGCAUAUGUUACUAGUCUAUGUUACUACCUCUAUAGUGCAUAGUAUCAUAG
ata-miR1139	GUAGUAACAUAGACUAGUAACA	UGAUACUAUGCACUAUAAAGGUAGUAACAUAGACUAGUAACAUAUGCAUUGUUACUAGUCUAAGUUACUCCCCACUAUGACCAGCCUUA
ata-miR1139	GUAGUAACAUAGACUAGUAACA	UGAUACUAUGCACUAUAGAGGUAGUAACAUAGACUAGUAACAUAUGCAUGUUACUAGUCUAAGUUACUCCCCACUAUGAC
ata-miR1139	GUAGUAACAUAGACUAGUAACA	UGAUACUAUGCACUAUAGAGGUAGUAACAUAGACUAGUAACAUAUGCAUGUUACUAGUCUAAGUUACUCCCCAUAUGACCAGCCUUAG
ata-miR1139	GGAGUAACUUAGACUAGUAACA	CUCUAAGGCUGGUCAUAUGGGGAGUAACUUAGACUAGUAACAUGCAUAUGUUACUAGUCUAUGUUACUACCUCUAUAGUGCAUAGUAUCAUAGA
ata-miR1139	GUAGUAACAUAGACUAGUAACA	UGACACUACCCACUAUGAAGGUAGUAACAUAGACUAGUAACAUAUGCAUGUUACUAGUCUAUGUUACUAUCCACUAUGACCAGCCUAA
ata-miR1139	AUAGUAACAUAGACUAGUAACA	ACUUAGGCUGGUCAUAGUGGAUAGUAACAUAGACUAGUAACAUGCAUAUGUUACUAGUCUAUGUUACUACCUUCAUAGUGGGUAGUGUCAU
ata-miR1139	GUAGUAACAUAGACUAGUAACA	UGUGACUCCCCACUAUAGAGGUAGUAACAUAGACUAGUAACACAUGGCAUGUUACUAGUCUAUGUUACUACCCAUUGUGGCUAGUCUUA
ata-miR1139	GUAGUAACAUAGACUAGUAACA	UGUUACUCCCCACUGUAGAGGUAGUAACAUAGACUAGUAACAUGUCGAUGUUACUACUCUAUGUUACUACCCAUUGUGGCUAGUCUAA
ata-miR1139	GUAGUAACAUACACAAGUAACA	CCUAAGACUAGCCACAAUGGGUAGUAACAUACACAAGUAACAUGCAUAUGUUACUAGCUUAUGUUACUACCUCUAUAGUGGGGAGUAACAUA
ata-miR1139	GUAGUAACAUAGACUAGUAACA	UGAUACUAUGCACUAUAGAGGUAGUAACAUAGACUAGUAACAUAUGCAUGUUACUAGUCUAAGUUACUCCCCACUAUGACCAGCCUUA
ata-miR1139	GGAGUAACUUAGACUAGUAACA	UCUAAGGCUGGUCAUAGUGGGGAGUAACUUAGACUAGUAACAUGCAUAUGUUACUAGUCUAUGUUACUACCUCUAUAGUGCAUAGUAUCAUAGA
ata-miR1139	GUAGUAACAUAGACUAGUAACA	CCCUUAGACUAGCCACAAUGGUAGUAACAUAGACUAGUAACAUGCCAUGUUACUAGUCUAUGUUACACCUCUAUAGUGAGAGUAAC
ata-miR1139	GUAGUAACAUAGACUAGUAACA	UGUUACUCCCCACUAUAGAGGUAGUAACAUAGACUAGUAACACAUGGGCAUGUUACUAGUCUAUGUUACUACCCAUUGUGGCUAGUCUGA
ata-miR1139	GUAGUAACAUAGACUAGUAACA	UGUUACUCCCCGCUGUAGAGGUAGUAACAUAGACUAGUAACAUAUGCAUGUUACUAGUCUAUGUUACUACCCAUUGUGGCUAGUCUUA
ata-miR1139	GGAGUAACUUAGACUAGUAACA	UCUAAGGCUGGUCAUAGUGGGGAGUAACUUAGACUAGUAACAUGCAUAUGUUACUAGUCUAUGUUACUACCUCUAUAGUGCAUAGUAUCAUAG
ata-miR1139	GUAGUAACAUAGACUAGUAACA	UGAUACUAUGCACUAUAGAGGUAGUAACAUAGACUAGUAACAUAUGCAUGUUACUAGUCUAAGUUACUCCCCACUAUGACCAGCCUUA
ata-miR1139	GGAGUAACAUAGAGUAGUAACA	GUGGGGAGUAACAUAGAGUAGUAACAUGCAUAUGUUACUAGUCUAUGUUACUAUCUCCACAGUGGGUAGUAACAUA
ata-miR1139	GUAGUAACAUAGACUAGUAACA	UGUUACUCCCCACUAUAGAGGUAGUAACAUAGACUAGUAACAUGUGCAUGUUAUUAGUAUAAGUUACUAUCCAUUGUGACUAGUCUAA
ata-miR1139	GGAGUAACUUAGACUAGUAACA	GGUCAUAGUGGGGAGUAACUUAGACUAGUAACAUGCAUAUGUUACUAGUCUAUGUUACUACCUCUAUAGUGGGUAGUAACAUAU
ata-miR1139	GUAGUAACAUAGACUAGUAACA	AUGUUACUCCCCACUAUAGAGUAGUAACAUAGACUAGUAACACAUGGGCAUGUUACUAGUCUAUGUUACUACCAUUGUGGCUAGUCUGUA
ata-miR1139	GUAGUAACAUAGACUAGUAACA	UGUUACUCCUCACUAUAGAGGUAGUAACAUAGACUAGUAACAUGUCCAUGUUACUAGUCUAUCUUACUACCUAUUGUGGCUAGUAUGAGGAC
ata-miR1139	GUAGUAACAUAGACUAGUAACA	UGAUACUAUGCACUAUAGAGGUAGUAACAUAGACUAGUAACAUAUGCAUGUUACUAGUCUAAGUUACUCCCCACUAUGACCAGCCUUA
ata-miR1139	GGAGUAACUUAGACUAGUAACA	UCUAAGGCUGGUCAUAGUGGGGAGUAACUUAGACUAGUAACAUGCAUAUGUUACUAGUCUAUGUUACUACCUCUAUAGUGCAUAGUAUCAUAG
ata-miR1139	GUAGUAACAUAGACUAGUAACA	GUUACUCCAACACCAUAGAGGUAGUAACAUAGACUAGUAACAUGUGCAUGCUACUAGUCUANGUUACUACCAUUGUGGCUAGUCUCAA
ata-miR1139	GUAGUAACAUACACAAGUAACA	CCUAAGACUAGCCACAAUGGGUAGUAACAUACACAAGUAACAUGCAUAUGUUACUAGCUUAUGUUACUACCUCUAUAGUGGGGAGUAACAUA
ata-miR1139	GUAGUAACAUAGACUAGUAACA	UGAUACUAUGCACUAUAGAGGUAGUAACAUAGACUAGUAACAUAUGCAUGUUACUAGUCUAAGUUACUCCCCACUAUGACCAGCCUUA
ata-miR1139	GGAGUAACUUAGACUAGUAACA	UCUAAGGCUGGUCAUAGUGGGGAGUAACUUAGACUAGUAACAUGCAUAUGUUACUAGUCUAUGUUACUACCUCUAUAGUGCAUAGUAUCAUAG
ata-miR1139	GUAGUAACAUAGACUAGUAACA	UGAUACUAUGCACUAUAGAGGUAGUAACAUAGACUAGUAACAUAUGCAUGUUACUAGUCUAAGUUACUCCCCACUAUGACCAGCCUUA
ata-miR1139	GGAGUAACUUAGACUAGUAACA	UCUAAGGCUGGUCAUAGUGGGGAGUAACUUAGACUAGUAACAUGCAUAUGUUACUAGUCUAUGUUACUACCUCUAUAGUGCAUAGUAUCAUAGA
ata-miR1139	GUAGUAACAUAGACUAGUAACA	UGUUACUACCCACUAUAGAGGUAGUAACAUAGACUAGUAACAUAUGCAUGUUACUAGUCUAAGUUACUCCCCACUAUGACCAGCCUUA
ata-miR1139	GUAGUAACAUAGACUAGUAACA	CAUAAGACUAGCCACAAUGGGUAGUAACAUAGACUAGUAACAUGCCCAUAUUACUAGUUUAUGUUACUACCUCCAUAGUGAGGAGUAACAUA
ata-miR1139	GUAGUAACAUAGACUAGUAACA	UGUUACUCCCCACUAUAGAGGUAGUAACAUAGACUAGUAACAUGCCCAUGUUACUAGUCUAUGUUACUACCCAUUGUGGCUAGUCUUA
ata-miR1139	GUAGUAACAUAGACUAGUAACA	UGAUACUAUGCACUAUAGAGGUAGUAACAUAGACUAGUAACAUAUGCAUGUUACUAGUCUAAGUUACUCCCACUAUGACCAGCCUUAG
ata-miR1139	GGAGUAACUUAGACUAGUAACA	CUCUAAGGCUGGUCAUAGUGGGAGUAACUUAGACUAGUAACAUGCAUAUGUUACUAGUCUAUGUUACUACCUCUAUAGUGCAUAGUAU
ata-miR1139	GGAGUAACUUAGACUAGUAACA	CUCUAAGGCUGGUCAUAUGGGGAGUAACUUAGACUAGUAACAUGCAUAUGUUACUAGUCUAUGUUACUACCUCUAUAGUGCAUAGUAUCAUAGA
ata-miR1139	GUAGUAACAUAGACUAGUAACA	UAUUAGUACCCACUGCGGAGGUAGUAACAUAGACUAGUAACAUAUGCAUGUUACUACUCUAAGUUACUCCCCACUAUGACUAGUCUU
ata-miR1139	GUAGUAACAUAGACUAGUAACA	UGAUACUAUGCACUAUAGAGGUAGUAACAUAGACUAGUAACAUAUGCAUGUUACUAGUCUAAGUUACUCCCACUAUGACCAGCCUUAG
ata-miR1139	GGAGUAACUUAGACUAGUAACA	CUCUAAGGCUGGUCAUAGUGGGAGUAACUUAGACUAGUAACAUGCAUAUGUUACUAGUCUAUGUUACUACCUCUAUAGUGCAUAGUAU
ata-miR1139	GUAGUAACAUAGACUAGUAACA	UGUUACUCCCCACUAUAGAGGUAGUAACAUAGACUAGUAACAUGCCCAUGUUAUUAGUCUAUGUUACUACCCAUUGUGGCUAGUCUGA
ata-miR1139	GUAGUAACAUAGACUAGUAACA	UGACACUACCCACUAUGGAGGUAGUAACAUAGACUAGUAACAUAUGCAUGUUACUAGUCUAAGUUACUCCCCAUUAUGACUAGCCUA
ata-miR1139	GGAGUAACUUAGACUAGUAACA	CAUUAGGCUAGUCAUAAUGGGGAGUAACUUAGACUAGUAACAUGCAUAUGUUACUAGUCUAUGUUACUACCUCCAUAGUGGGUAGUGUCAUAG
ata-miR1139	GUAGUAACAUAGACUAGUAACA	UAAUACUAUGCACUAUAAAGGUAGUAACAUAGACUAGUAACAUAUGCUUGUUACUAGUCUAAGUUACUCCCCACUAUGACCAGCCUUA
ata-miR1139	GUAGUAACAUAGACUAGUAACA	UGUUACUCCCCACUGUAGAGGUAGUAACAUAGACUAGUAACAUAACAUAUGCAUGUUACUAGUCUAUGCUACUACCCAUUGUGGCUAGUCUAA
ata-miR1139	GUAGUAACAUAGACUAGUAACA	GUUACCUACCCACUAUGAAGGUAGUAACAUAGACUAGUAACAUAUGCAUGUUACUAGUCCAAGUUACUCACCACUAUGACCAGCCUAGC
ata-miR1139	GGAGUAACUUAGACUAGUAACA	UCUAAGGCUGGUCAUAGUGGGGAGUAACUUAGACUAGUAACAUGCAUAUGUUACUAGUCUAUGUUACUACCUCUAUAGUGCAUAGUAUCAUAG
ata-miR1139	GUAGUAACAUAGACUAGUAACA	UGUUACUCCCCACUAUAGAGGUAGUAACAUAGACUAGUAACAUGUGCCUGUUAGUAGUCUAUGUUACUACCCAUUGUGGCCAGUCUAA
ata-miR1139	GUAGUAACAUAGACUAGUAACA	UGAUACUAUGCACUAUAGAGGUAGUAACAUAGACUAGUAACAUAUGCAUGUUACUAGUCUAAGUUACUGCCCACUAUGACCAGCCUUA
ata-miR1139	GUAGUAACAUAGACUAGUAACA	UGAUACUAUGCACUAUAGAGGUAGUAACAUAGACUAGUAACAUAUGCAUGUUACUAGUCUAAGUUACUCCCCACUAUGACCAGCCUUA
ata-miR1139	GGAGUAACUUAGACUAGUAACA	UCUAAGGCUGGUCAUAGUGGGGAGUAACUUAGACUAGUAACAUGCAUAUGUUACUAGUCUAUGUUACUACCUCUAUAGUGCAUAGUAUCAUAG
ata-miR1139	GUAGUAACAUAGACUAGUAACA	UGUUACUCCCCACUAUAGAGGUAGUAACAUAGACUAGUAACAUACGCAUGUUACUAGUCUAUGUUACUACCCAUUGUGGCUAGUGUAA
ata-miR1139	GUAGUAACAUAGACUAGUAACA	UGUUACUCCCCACUAUAGAGGUAGUAACAUAGACUAGUAACACAUGGGCAUGUUACUAGUCUAUGUUACUACCCAUUGUGGCUAGUCUGA
ata-miR1139	GGAGUAACUUAGACUAGUAACA	UCUAAGGCUGGUCAUAGUGGGGAGUAACUUAGACUAGUAACAUGCAUAUGUUACUAGUCUAUGUUACUACCUCUAUAGUGCAUAGUAUCAUAG
ata-miR1139	GGAGUAACUUAGACUAGUAACA	UAUGGGGGAGUAACUUAGACUAGUAACAUGCAUAUGUUACUAGUCUAUGUUACUACCUCUAUAGCGCAUAGUAUCAUAG
ata-miR1139	GUAGUAACAUAGACUAGUAACA	AUACUAUGCACUAUAGAGGUAGUAACAUAGACUAGUAACAUAUGCAUGUUACUAGUCUAAGUUACUCCCCACUAUGACCAGCCUUA
ata-miR1139	GGAGUAACUUAGACUAGUAACA	UCUAAGGCUGGUCAUAGUGGGGAGUAACUUAGACUAGUAACAUGCAUAUGUUACUAGUCUAUGUUACUACCUCUAUAGUGCAUAGUAU
ata-miR1139	GUAGUAACAUAGACUAGUAACA	CUAUGCACUAUAGAGGUAGUAACAUAGACUAGUAACAUAUGCAUGUUACUAGUCUAAGUUAUCCCCACCUAUGACCAGCCUUA
ata-miR1139	UAGUAACAUAGACUAGUAACA	CUAAGACUGGCCACAAUGGGUAGUAACAUAGACUAGUAACAUGCACAUGUUACUAGUCUAUGUUACUACCUCUAU
ata-miR1139	UAGUAACAUAGACUAGUAACA	GUUACUCCCCACUGUAGAGGUAGUAACAUAGACUAGUAACAUGCCCAUGUUACUAGUCUAUGUUAUUAUCCAUUGUGGCUAGUCUAAAGG
ata-miR1139	UAGUAACAUAGACUAGUAACA	GACACUACCCACUAUGAAGGUAGUAACAUAGACUAGUAACAUAUGCAUGUUACUAGUCUAUGUUACUAUCCACUAUGACCAGCCUAAGUC
ata-miR1139	UAGUAACAUAGACUAGUAACA	CUCAGACUAGCCACAAUAGGUAGUAACAUAGACUAGUAACAUGUCGAUGUUACUAGUCUAUGUUACUACCUCUAUAGUGGAGAGUACAUA
ata-miR1139	UAGUAACAUAGACUAGUAACA	UGUACUCUCCACUAUAGAGGUAGUAACAUAGACUAGUAACAUCGACAUGUUACUAGUCUAUGUUACUACCUAUUGUGGCUAGUCUGAGAC
ata-miR1139	UAGUAACAUAGACUAGUAACA	CUCAGACUAGCCACAAUGGGUAGUAACAUAGACUAGUAACAUGCCCAUGUUAUUAGUCUAUGUUACUACCUCUAUAGUGGGGAGUAACAU
ata-miR1139	UAGUAACAUAGACUAGUAACA	GUGACUCCCCACUAUAGAGGUAGUAACAUAGACUAGUAACACAUGGCAUGUUACUAGUCUAUGUUACUACCCAUUGUGGCUAGUCUUAUGU
ata-miR1139	UAGUAACAUAGACUAGUAACA	AUAAGACUAGCCACAAUGGGUAGUAACAUAGACUAGUAACAUGCCAUGUGUUACUAGUCUAUGUUACUACCUCUAUAGUGGGGAGUCACAU
ata-miR1139	UAGUAACAUAGACUAGUAACA	CUCAGACUAGCCACAAUGGGUAGUAACAUAGACUAGUAACAUGCCCAUGUGUUACUAGUCUAUGUUACUACCUCUAUAGUGGGGAGUAACAU
ata-miR1139	UAGUAACAUAGACUAGUAACA	GUUACUCCCCACUAUAGAGGUAGUAACAUAGACUAGUAACACAUGGGCAUGUUACUAGUCUAUGUUACUACCCAUUGUGGCUAGUCUGAGUA
ata-miR1139	UAGUAACAUAGACUAGUAACA	GUUACUCCCCGCUGUAGAGGUAGUAACAUAGACUAGUAACAUAUGCAUGUUACUAGUCUAUGUUACUACCCAUUGUGGCUAGUCUUAUUG
ata-miR1139	UAGUAACAUAGACUAGUAACA	AUAAGACUAGCCACAAUGGGUAGUAACAUAGACUAGUAACAUGCAUAUGUUACUAGUCUAUGUUACUACCUCUACAGCGGGGAGUAACAU
ata-miR1139	UAGUAACAUAGACUAGUAACA	GUUACUACCCACUGUGGAGAUAGUAACAUAGACUAGUAACAUAUGCAUGUUACUACUCUAUGUUACUCCCCAC
ata-miR1139	UAGUAACAUAGACUAGUAACA	CUACAGACUAGCCACAAUGGUAGUAACAUAGACUAGUAACAUGCCCAUGUGUUACUAGUCUAUGUUACUACUCUAUAGUGGGGAGUAACAUA
ata-miR1139	UAGUAACAUAGACUAGUAACA	GUUACUCCCCACUAUAGAGGUAGUAACAUAGACUAGUAACAUGCCCAUGUUACUAGUCUAUGUUACUACCCAUUGUGGCUAGUCUUAUCU
ata-miR1139	UAGUAACAUAGACUAGUAACA	AUAAGACUAGCCACAAUGGGUAGUAACAUAGACUAGUAACAUGGGCAUGUUACUAGUCUAUGUUACUACCUCUAUAGUGGGGAGUAACAC
ata-miR1139	UAGUAACAUAGACUAGUAACA	GUUACUCCCCACUAUAGAGGUAGUAACAUAGACUAGUAACAUGCCCAUGUUAUUAGUCUAUGUUACUACCCAUUGUGGCUAGUCUGACAA
ata-miR1139	UAGUAACAUAGACUAGUAACA	GUUACUCCCCACUAUAGAGGUAGUAACAUAGACUAGUAACAUACGCAUGUUACUAGUCUAUGUUACUACCCAUUGUGGCUAGUGUAAGUG
ata-miR1139	UAGUAACAUAGACUAGUAACA	CUUACACUAGCCACAAUGGGUAGUAACAUAGACUAGUAACAUGCGUAUGUUACUAGUCUAUGUUACUACCUCUAUAGUGGGGAGUAACAU
ata-miR1139	UAGUAACAUAGACUAGUAACA	GUUACUCCCCACUAUAGAGGUAGUAACAUAGACUAGUAACACAUGGGCAUGUUACUAGUCUAUGUUACUACCCAUUGUGGCUAGUCUGAGUA
ata-miR1139	UAGUAACAUAGACUAGUAACA	CUCAGACUAGCCACAAUGGGUAGUAACAUAGACUAGUAACAUGCCCAUGUGUUACUAGUCUAUGUUACUACCUCUAUAGUGGGGAGUAACAU
ata-miR1139	UAGUAACAUAGACUAGUAACA	CUCAGACUAGCCACAAUAGGUAGUAACAUAGACUAGUAACAUGCUCAUGUUACUCAUGUUACUAGUCUAUGUUAGUACUACCUCUAUAGUAACAGUCUGAGG
ata-miR1139	UAGUAACAUAGACUAGUAACA	CUCAGACUAGCCACAAUGGGUAGUAACAUAGACUAGUAACAUGCCCAUGUGUUACACUAGUCUAUGUUACUACCUCUAUAGUGGGGAAGUAACA
ata-miR1139	GUAGUAACAUAGACUAGUAACA	ACUAAGACUGGCCACAAUGGGUAGUAACAUAGACUAGUAACAUGCACAUGUUACUAGUCUAUGUUACUACCUCUAU
ata-miR1139	GUAGUAACAUAGACUAGUAACA	UCUCAGACUAGCCACAAUAGGUAGUAACAUAGACUAGUAACAUGUCGAUGUUACUAGUCUAUGUUACUACCUCUAUAGUGGAGAGUACAUAG
ata-miR1139	GUAGUAACAUAGACUAGUAACA	AUGUACUCUCCACUAUAGAGGUAGUAACAUAGACUAGUAACAUCGACAUGUUACUAGUCUAUGUUACUACCUAUUGUGGCUAGUCUGAGACU
ata-miR1139	GUAGUAACAUAGACUAGUAACA	UCUCAGACUAGCCACAAUGGGUAGUAACAUAGACUAGUAACAUGCCCAUGUUAUUAGUCUAUGUUACUACCUCUAUAGUGGGGAGUAACAUA
ata-miR1139	GUAGUAACAUAGACUAGUAACA	CAUAAGACUAGCCACAAUGGGUAGUAACAUAGACUAGUAACAUGCCAUGUGUUACUAGUCUAUGUUACUACCUCUAUAGUGGGGAGUCACAUA
ata-miR1139	GUAGUAACAUAGACUAGUAACA	ACUCAGACUAGCCACAAUGGGUAGUAACAUAGACUAGUAACAUGCCCAUGUGUUACUAGUCUAUGUUACUACCUCUAUAGUGGGGAGUAACAUA
ata-miR1139	GUAGUAACAUAGACUAGUAACA	AAUAAGACUAGCCACAAUGGGUAGUAACAUAGACUAGUAACAUGCAUAUGUUACUAGUCUAUGUUACUACCUCUACAGCGGGGAGUAACAUA
ata-miR1139	GUAGUAACAUAGACUAGUAACA	ACUACAGACUAGCCACAAUGGUAGUAACAUAGACUAGUAACAUGCCCAUGUGUUACUAGUCUAUGUUACUACUCUAUAGUGGGGAGUAACAUAUAU
ata-miR1139	GUAGUAACAUAGACUAGUAACA	GAUAAGACUAGCCACAAUGGGUAGUAACAUAGACUAGUAACAUGGGCAUGUUACUAGUCUAUGUUACUACCUCUAUAGUGGGGAGUAACACA
ata-miR1139	GUAGUAACAUAGACUAGUAACA	ACUUACACUAGCCACAAUGGGUAGUAACAUAGACUAGUAACAUGCGUAUGUUACUAGUCUAUGUUACUACCUCUAUAGUGGGGAGUAACAUA
ata-miR1139	GUAGUAACAUAGACUAGUAACA	ACUCAGACUAGCCACAAUGGGUAGUAACAUAGACUAGUAACAUGCCCAUGUGUUACUAGUCUAUGUUACUACCUCUAUAGUGGGGAGUAACAUA
ata-miR1139	GUAGUAACAUAGACUAGUAACA	CCUCAGACUAGCCACAAUAGGUAGUAACAUAGACUAGUAACAUGCUCAUGUUACUCAUGUUACUAGUCUAUGUUAGUACUACCUCUAUAGUAACAGUCUGAGGG
ata-miR1139	GUAGUAACAUAGACUAGUAACA	ACUCAGACUAGCCACAAUGGGUAGUAACAUAGACUAGUAACAUGCCCAUGUGUUACACUAGUCUAUGUUACUACCUCUAUAGUGGGGAAGUAACAU
ata-miR1436	ACAUUAUGGGACGGAGGGAGU	UUUUUAUUUUUAUUUGCUACUCCCUCGGUCUCAUAAUGUAAGACAUUUUUUCAUACUAGUGUAGUGUCAAAAAGUGUCUUACAUUAUGGGACGGAGGGAGUAAUAAGUUACAUCUCCCCCC
ata-miR1436	ACAUUAUGAGACCGAGGGAGU	GGGGAGAUGUAACUUAUUACUCCCUCCGUCCCAUAAUGUAAGACACUUUUUGACACUACACUAGUAUGAAAAAAUGUCUUACAUUAUGAGACCGAGGGAGUAGCAAAUAAAAAUAAAAAUC
ata-miR1436	ACAUUAUGGGACGGAGGGGAG	UGAGCACAAAAUUUUUUUUGUACUCCCUCCGUCCCAUAAUGUAAGACGUUUUUUUGACACUACACUAGAGUCAAAAAAUGUCUUACAUUAUGGGACGGAGGGGAGUAUGUAAUUUCAGCAGUUUG
ata-miR1436	ACAUUAUGGGACGAAAGGAGU	CGUUCCCAACACCGAUGUACUCCCUCCGUCCCAUAAUGUAAGUAGUGUCAAAAAACGUCUUACAUUAUGGGACGAAAGGAGUAUGUUAGAAUUUUAAUGCUU
ata-miR1436	CAGUUAUGGGACGGAGGGAGU	AUGUAGGUGCUGUGUUGUACUCCCUCCGUCCCAUAAUGUAAGAGUGUCUAAAAACGUACUUUACAGUUAUGGGACGGAGGGAGUAUGAUUCUUCAUGCUGAGAA
ata-miR1436	ACAUUAUGGGACGGAGGGAGU	AGUACUUUGAAAGUUAGUACUCCCUCUGUCCCAUAAUAUAAGACGUUUUUUGACGUCAAAAAACGUCUUACAUUAUGGGACGGAGGGAGUAGAAUACAACACUGAGAUAU
ata-miR1436	AUAUUAUGGGACAGAGGGAGU	AUCUCAGUGUUGUAUUCUACUCCCUCCGUCCCAUAAUGUAAGACGUUUUUUGACGUCAAAAAACGUCUUAUAUUAUGGGACAGAGGGAGUACUAACUUUCAAAGUACUCU
ata-miR1436	ACAUUAUGGGACGGAGGGAGU	GUUAAAAAUCUAAAUAUUACUCCCUCCGUCCCAAAAUAUAAGACGUUUUUUGAUUCUAGUGUAUUGUUAAAAAAAUGUCUUACAUUAUGGGACGGAGGGAGUAGAAUGGUUCCUGCAAUUGC
ata-miR1436	AUAUUUUGGGACGGAGGGAGU	AAUUGCAGGAACCAUUCUACUCCCUCCGUCCCAUAAUGUAAGACAUUUUUUUAACAAUACACUAGAAUCAAAAAACGUCUUAUAUUUUGGGACGGAGGGAGUAAUAUUUAGAUUUUUAACAA
ata-miR1436	ACAUUAUGGGACGGAGGGAGU	AUAUACACACAAUAAAAUACUCCCUCUGUCCCAUAAUGUAGUGUCAAAAAAACGUCUUACAUUAUGGGACGGAGGGAGUACAAUUUACU
ata-miR1436	ACAUUAUGGGACAGAGGGAGU	AGUAAAUUGUACUCCCUCCGUCCCAUAAUGUAAGACGUUUUUUUGACACUACAUUAUGGGACAGAGGGAGUAUUUUAUUGUGUGUAUAUCA
ata-miR1436	AUAUUAUGGGACGGAGGGAGU	UAUACAUACUUGUAACAUACUCCCUCCGUCCCAUAAUGUUCGUUUUUGACACUAGUGUAGUGUCAAAAACGUUCUUAUAUUAUGGGACGGAGGGAGUAUAUUGCAAAUGACAAUAAU
ata-miR1436	ACAUUAUGGGACGGAGGGAGU	AGUACUUUGAAAGUUAGUACUCCCUCUGUCCCAUAAUAUAAGACGUUUUUUGACGUCAAAAAACGUCUUACAUUAUGGGACGGAGGGAGUAGAAUACAACACUGAGAUAU
ata-miR1436	AUAUUAUGGGACAGAGGGAGU	AUCUCAGUGUUGUAUUCUACUCCCUCCGUCCCAUAAUGUAAGACGUUUUUUGACGUCAAAAAACGUCUUAUAUUAUGGGACAGAGGGAGUACUAACUUUCAAAGUACUCU
ata-miR1436	ACAUUAUGGGACAGAGGGAGU	CCACUCCCUCCGUCCCAUAAUGUAANAAGUUUUUUGACACUACAGUAGUGUCAAGAAAUGUCUUACAUUAUGGGACAGAGGGAGUACGUUAGAUAAGCUUAAACU
ata-miR1436	ACAUUAUGGGACAGAGGGAGU	CCACUGAUUAUGUUUGCUACUCCCUCCGUCCCAUAAUGUAAGACGUUUUUCNGACACAACAUCCUACAUUAUGGGACAGAGGGAGUACUUUUGUGCUCGUAUUGUC
ata-miR1436	ACAUUAUGGGACGGAGGGAGU	UUUUAUUUUUAUUUGUCUACUCCCUCGGUCUCAUAAUGUAAGACAUUUUUUCAUACUAGUGUAGUGUCAAAAAGUGUCUUACAUUAUGGGACGGAGGGAGUAAUAAGUUACAUCUCCCCCC
ata-miR1436	ACAUUAUGAGACCGAGGGAGU	GGGGAGAUGUAACUUAUUACUCCCUCCGUCCCAUAAUGUAAGACACUUUUUGACACUACACUAGUAUGAAAAAAUGUCUUACAUUAUGAGACCGAGGGAGUAGACAAAUAAAAAUAAAAAU
ata-miR1436	ACAUUAUGAGACAGAGGGAGU	CUUCCUCGUUUAUUACUUACUCCCUCCGUCCCAUAAUGUAAGACAUUUUUUGCCACUAAUGUAGUGUUAAAAAAAGCCUUACAUUAUGAGACAGAGGGAGUACUUUUUUUAGUGAAGUAGU
ata-miR1436	AUAUUAUGGGACGGAGGGAGU	UAUACAUACUUGUAACAUACUCCCUCCGUCCCAUAAUGUUCGUUUUUGACACUAGUGUAGUGUCAAAAACGUUCUUAUAUUAUGGGACGGAGGGAGUAUAUUGCAAAUGACAAUAAU
ata-miR1436	ACAUUAUGGGACGGAGGGAGU	UUUAUUUUUUAUUUUGCUACUCCCUCGGUCUCAUAAUGUAAGACAUUUUUUUCAUACUAGUGUAGUGUCAAAAAAGUGUCUUACAUUAUGGGACGGAGGGAGUAAUAAGUUACAUCUCCCCCC
ata-miR1436	ACAUUAUGAGACCGAGGGAGU	GGGGAGAUGUAACUUAUUACUCCCUCCGUCCCAUAAUGUAAGACACUUUUUUGACACUACACUAGUAUGAAAAAAAUGUCUUACAUUAUGAGACCGAGGGAGUAGCAAAAUAAAAAAUAAAAA
ata-miR1436	ACAUUAUGGGACGGAGGGAGU	CAUAGCAUAAUGAAAAGUACUCCCUCCGUCCCAUAACUAUAAGACGUUUUUUUGACACUAGUGUAGUGCCAAAAAAACGUCUUACAUUAUGGGACGGAGGGAGUACUUACCAUGUAUUUUAAAA
ata-miR1436	UAGUUAUGGGACGGAGGGAGU	UUAAAAUACAUGGUAAGUACUCCCUCCGUCCCAUAAUGUAAGACGUUUUUUUGGCACUACACUAGUGUCAAAAAAACGUCUUAUAGUUAUGGGACGGAGGGAGUACUUUUCAUUAUGCUAUGAU
ata-miR1436	ACAUUAUAGGACGGAGGGAGU	UGGUUCCAAAUUUCAUGUACUCCCUCCGUCCCAUAAUGUAAGACGCUUUUUAACACUAGUGUAAGUGUCAAAAAAACGUCUUACAUUAUAGGACGGAGGGAGUAGUAUCAAAGACAUUUUUCU
ata-miR1436	ACAUUAUGGGACGGAGGGAGU	UAAACUAACCUAAUCGGUACUCCCUCUGUCCCAUAAUAUAAGAUGUUUUUCCAAGCUAAACUAUCUUGCAAAAACGUCUUACAUUAUGGGACGGAGGGAGUACUAGGUAGUAGUUUUUGGC
ata-miR1436	AUAUUAUGGGACAGAGGGAGU	CAAAAACUACUACCUAGUACUCCCUCCGUCCCAUAAUGUAAGACGUUUUUGCAAGAUAGUUUAGCUUGGAAAAACAUCUUAUAUUAUGGGACAGAGGGAGUACCGAUUAGGUUAGUUUAAA
ata-miR1436	ACAUUAUGGGACGGAGGGAGU	UGGAGUGAUUUGAUAUAUACUCCCUCCGUCCCAUAAUUUAAGAUGCCUUUUGACACUCCACUAGUGUUAAAAAACGUCUUACAUUAUGGGACGGAGGGAGUAAUAUGUAAGCGCUUGACCG
ata-miR1436	AAAUUAUGGGACGGAGGGAGU	GUCAAGCGCUUACAUAUUACUCCCUCCGUCCCAUAAUGUAAGACGUUUUUUAACACUAGUGGAGUGUCAAAAGGCAUCUUAAAUUAUGGGACGGAGGGAGUAUAUAUCAAAUCACUCCACA
ata-miR1436	ACAUUAUGGGACAGAGGGAGU	CCACUGAUUANGUUUGCUACUCCCUCCGUCCCAUAAUGUAAGACGUUUUUUCUGACACAACAUCCUACAUUAUGGGACAGAGGGAGUACUUUUUGNGCUCGUAUUUG
ata-miR1436	ACAUUAUGGGACGGAGGGAGU	CUACAUGUUUCUACUCCUCCGUCCCAUAAUGUAAGACAUUUUUAACACUAGUGUGGUGUCAAAAAAUGUCUUACAUUAUGGGACGGAGGGAGUAGAUUGUAAUCAAAUGCCCA
ata-miR1436	ACAUUAUGGGACGGAGGGAGU	CUUCAUGUGCUAUAACCUACUCCCUCUGUCCCAUAAUCUAAGACGUUUUUUGACACUACACUACUGUCAAAGAACGUCUUACAUUAUGGGACGGAGGGAGUAGUAACUAGCAGAAUAAACC
ata-miR1436	AGAUUAUGGGACAGAGGGAGU	UUUAUUCUGCUAGUUACUACUCCCUCCGUCCCAUAAUGUAAGACGUUCUUUGACAGUAGUGUAGUGUCAAAAAACGUCUUAGAUUAUGGGACAGAGGGAGUAGGUUAUAGCACAUGAAGAA
ata-miR1436	ACAUUAUGGGACGGAGGGAGU	UUACCACAAAAGAAUACUACUCCCUCCGUCCCAUAAUAUGAGACGUUUUUUGACACUACACUAGUGUCAAAAAGCGUCUUACAUUAUGGGACGGAGGGAGUACUUAUUUGCAUAACAAACU
ata-miR1436	AUAUUAUGGGACGGAGGGAGU	UUUGUUAUGCAAAUAAGUACUCCCUCCGUCCCAUAAUGUAAGACGCUUUUUGACACUAGUGUAGUGUCAAAAAACGUCUCAUAUUAUGGGACGGAGGGAGUAGUAUUCUUUUGUGGUAAAU
ata-miR1436	ACAUUAUGGGACGGAGGGAGU	ACAUUAUACUUAUUUUGUACUCCCUCCGUCCCAUUGUAGGACAAAACAAAAACGUCCUACAUUAUGGGACGGAGGGAGUACCAUUCAUUUCCUUGUUCA
ata-miR1436	ACAUUAUGGGACGGAGGAAGU	UUCACAUGUCUAUAAAUUACUCCCUCCGUCCCAUAAUGAGUGUCAAAAAACGUAUUACAUUAUGGGACGGAGGAAGUAUAUCUCAAUUAGUGAACUC
ata-miR1436	CCAUUAUGGGACGGAGGGAGU	AUAGCUAAAAAGUACUCCCUCCAUCCCAUAAUGUAAGACGUUUUUAACAAUAGUAUAGUGUAAAAGGAUAUCUUCCAUUAUGGGACGGAGGGAGUAAAAAACAAGAAGCUAUGAA
ata-miR1436	ACAUUAUGGGAUGGAGGGAGU	CAUAGCUUCUUGUUUUUUACUCCCUCCGUCCCAUAAUGGAAGAUAUCCUUUUACACUAUACUAUUGUUAAAAACGUCUUACAUUAUGGGAUGGAGGGAGUACUUUUUAGCUAU
ata-miR1436	AUAUUAUGGGACGGAGGGAGU	AGUCAGAAUUUGGGACAUACUACCUCUGUCCCAAAAUAUAAAAACGUUUUUAACACUAUACUAAUAUAAAAAACAUUCUUAUAUUAUGGGACGGAGGGAGUACCAAACAUUCAAAAGCUAG
ata-miR1436	ACAUUAUAGGACGGAGGGAGU	ACAAACCUAUUCACUGGUACUCCCUUCGUCCCAUAAUGUAAGACAUUUUUUACUCUAGUGUAGUCUGAAAAAGCGUUCUUACAUUAUAGGACGGAGGGAGUACUACAGUUACCACACACUA
ata-miR1436	ACAUUAUGGGACGAAGGGAGU	GUGUGUGGUAACUGUAGUACUCCCUCCGUCCUAUAAUGUAAGAACGCUUUUUCAGACUACACUAGAGUAAAAAAUGUCUUACAUUAUGGGACGAAGGGAGUACCAGUGAAUAGGUUUGUCC
ata-miR1436	AUAUUAUGGGACGGAGGGAGU	UGGACCUUAUUAAAAGAUACUCCUUCCGUCUUAUAAUAUAAAAAACGUUUUAAAGCUAUGUAGUUUCAAAAAACGUUCUUAUAUUAUGGGACGGAGGGAGUAGAAAAUAAAAGACUUCAGU
ata-miR1436	AUAUUAUGGGACGGAGGGAGU	GCAAAUGCAAUAAAUACUACUCCCUUUGUCCCAUAAUAUAAGAACGUUUUUUGGCACUACACUAGUGUCAAAAAACGUUCUUAUAUUAUGGGACGGAGGGAGUACGACGAAAGAGAUAGAGAG
ata-miR1436	AUAUUAUGGGACGGAGGGAGU	UGAACCGAGAUGUCGCCUACUCCCUCGGUUCCAUAAUAUAAGAGCAUUUUUUACACUAGUGUAGUGUCAAAAGCGCUCUUAUAUUAUGGGACGGAGGGAGUAGAUCAGAACGCGUUCAUUG
ata-miR1436	ACAUUAUGGGACGAAGGGAGU	AAUUACAAGAAACAAUGUACUCGCUCCGUCUCAUAAUGUAAGACCUUUUCUGACACUACACAAGUGUCAAGAAACGUCUUACAUUAUGGGACGAAGGGAGUAGUAUGCUAGCAUAUCUUAC
ata-miR1436	ACAUUAUGAGACGGAGCGAGU	AAGAUAUGCUAGCAUACUACUCCCUUCGUCCCAUAAUGUAAGACGUUUCUUGACACUUGUGUAGUGUCAGAAAAGGUCUUACAUUAUGAGACGGAGCGAGUACAUUGUUUCUUGUAAUUCU
ata-miR1436	ACAUUAUGGGACGAAGGGAGU	AAUUACAAGAAACAAUGUACUCGCUCCGUCUCAUAAUGUAAGACCUUUUCUGACACUACACAAGUGUCAAGAAACGUCUUACAUUAUGGGACGAAGGGAGUAGUAUGCUAGCAUAUCUUAC
ata-miR1436	ACAUUAUGAGACGGAGCGAGU	AAGAUAUGCUAGCAUACUACUCCCUUCGUCCCAUAAUGUAAGACGUUUCUUGACACUUGUGUAGUGUCAGAAAAGGUCUUACAUUAUGAGACGGAGCGAGUACAUUGUUUCUUGUAAUUCU
ata-miR1436	AUAUUAUGGGACGGAGGGAGU	AAUGCAAUAAAUACUAGUACUCCCUGUGUCCCAUAAUAUAAGAACGUUUUUGGCACUACACUAAUGUCAAAAACAUUCUUAUAUUAUGGGACGGAGGGAGUACGAAAUAUUGCAC
ata-miR1436	AUAUUAUGGGACGGAGGGAGU	AAUUUCCACUUGUUUGUUACUCCCUCGUCCCAUAAUAUAAAAGCGUUUUUUUACAGUAGUGUAGUGUUAAAGAUGCUCUUAUAUUAUGGGACGGAGGGAGUAUUAUAGUAGUAUAAGAAAC
ata-miR1436	AUAUUAUGGGACGGAGGGAGU	GUACUUACAUUAACAGCUACUCCCUCCGUCCAUAAUACAAGAGUGUUUUGAACACUGGUGUACUGUACAAAACGUUCUUAUAUUAUGGGACGGAGGGAGUAGCUGUUAAUGUAAGUACAG
ata-miR1436	AUAUUAUGGGACAGAGGGAGU	CCUCUAUGCCAAUUUUCUACUCCCUCCGUCCCAUAAUAUAAGAGCGUUUUUAACACUAGUGUAGUGUCAAAAACGCUCUUAUAUUAUGGGACAGAGGGAGUAUAACCUAAUGAUAUAUGCU
ata-miR1436	ACAUUAUGGGAUGGAGGGAGU	UGAAGUUACUUGUAAAGUACUCCAUCCGUCCUAUAAUGUAAGACGUCUUACAUUAUGGGAUGGAGGGAGUACUUCUUAAAAGUGGGGCUG
ata-miR1436	ACAUUAUAGGACGGAUGGAGU	GCCCCACUUUUAAGAAGUACUCCCUCCAUCCCAUAAUGUAAGACGUCUUACAUUAUAGGACGGAUGGAGUACUUUACAAGUAACUUCAGC
ata-miR1436	AUAUUAUGGGACGGAGGGAGU	AGAUAGUUGGUAAGAUAUACUCCCUCCGUCCCAUAUAUAAGAGCGUUUUGACACUAGUGUAGUGUAAAAAACGCUCUUAUAUUAUGGGACGGAGGGAGUAGCAUUUAAAAUUGCCAAAU
ata-miR1436	GUAUUAUGGGACGGAGGGAGU	UGAAAUUUAUUAAUUAUUACUCCAUUUGUUCCAUAAUAUAAGAGCGCUUUUUACACUAUCAAAAACACUCUUGUAUUAUGGGACGGAGGGAGUACUAAGUUAAUUUUUCUUGA
ata-miR1436	AUAUUAUGGGACGGAGGGAGU	AAUGCUACAAAAUGAGCCAAUCCCUCUUCCCAUAAUACAAGAGUGUUUUGAACACUGGUGUACUGUACAAAACGUUCUUAUAUUAUGGGACGGAGGGAGUAGCUGUUAAUGUAAGUACAG
ata-miR1436	AUAUUAUGGGACGGAGGGAGU	UGGACCUUAUUAAAAGAUACUCCUUCCGUCUUAUAAUAUAAAAACGUUUUUAAAGCUAUGUUAGUUUCAAAAACGUUCUUAUAUUAUGGGACGGAGGGAGUAGAAAAUAAAGACUUCAGUA
ata-miR1436	AUAUUAUGGGACGGAGGGAGU	AAUGCAAUAAAUACUAGUACUCCCUGUGUCCCAUAAUAUAAGAAUGUUUUUGGCACUACACUAGUGUCAAAAACAUUCUUAUAUUAUGGGACGGAGGGAGUACGAAGAAAGAGAUAGAGAG
ata-miR1436	AUAUUAUGGGACGGAGGGAGU	AAUGCAAUAAAUACUAGUACUCCCUGUGUCCCAUAAUAUAAGAAUGUUUUUGGCACUACACUAGUGUCAAAAACAUUCUUAUAUUAUGGGACGGAGGGAGUACGAAGAAAGAGAUAGAGAG
ata-miR1436	ACAUUAUGGGAUGGAGGGAGU	UGAAGUUACUUGUAAAGUACUCCAUCCGUCCUAUAAUGUAAGACGUCUUACAUUAUGGGAUGGAGGGAGUACUUCUUAAAAAGUGGGGUA
ata-miR1436	ACAUUAUAGGACGGAUGGAGU	CCCCACUUUUUAAGAAGUACUCCCUCCAUCCCAUAAUGUAAGACGUCUUACAUUAUAGGACGGAUGGAGUACUUUACAAGUAACUUCAGC
ata-miR1436	AUAUUAUGGGACGGAGGGAGU	AAUGCAAUAAAUACUAGUACUCCCUGUGUCCCAUAAUAUAAGAACGUUUUUGGCACUACACUAGUGUCAAAAACGUUCUGAUAUUAUGGGACGGAGGGAGUACGAAGAAAGAGAUAGAGAG
ata-miR1436	AUAUUAUAGGACGGAGGGAGU	UAUAACCGAUCAAGAGCUACUCCCUCCGUCCCAUAAUAUAAGAACGUUUUUGACACAACUAGUGUUGAUGUCAAAAACGUUAUUAUAUUAUAGGACGGAGGGAGUAUUUUGUUGUUGUUCGCGGG
ata-miR1436	AUAUUAUGGGACGGAGGGAGU	AAUGCAAUAAAUACUAGUACUCCUGUGUCCCAUAAUAUAAGAACGGUUUUGGCACUACACUAGUGUCAAAACGUUCUUAUAUUAUGGGACGGAGGGAGUACGAAGAAAGAGACAGAGAG
ata-miR1436	AUAUUAUGGGACGGAGGGAGU	AUGCAAUAAAUACUAUUAACUCCAUGUGUCCCAUAAUAUAAGAACGUUUUUAGGCACUACACUAGUGUCAAAACGUUCUUAUAUUAUGGGACGGAGGGAGUACGAAGAAAGUAGAUAGAGU
ata-miR1436	AUAUUAUGGGACGGAGGGAGU	GUUAAAGUUUAUUAUGUACUCCCUCGUCCCAUAAUAUAAGAACGUUUUUGACAUUAGUGUAGUGUAAAAAACGUUCUUAUAUUAUGGGACGGAGGGAGUAGUUCAUAACAAAAGUUUGU
ata-miR1436	AUAUUAUGGGACGGAGGGAGU	UGUAUCAGGAUAUUCGUUACUCCCCCCGUCCCAUAAUAUAAGAGCAUUUUUGACACUACACUAGUUUAAAAAAUGUUCUUAUAUUAUGGGACGGAGGGAGUAAUAGUUAACUGCACAAGAA
ata-miR1436	ACAUUAUGAGACGGAGGGAGU	GCAAAAAUGUUAAGAUCUACUCCCUCCAUCCCAUACUGUAAGACCUUUUUUCACACUUGUGCAGUGUUAAAAACGUCUUACAUUAUGAGACGGAGGGAGUACAAAUUAUAUAAUAUAAAA
ata-miR1436	ACAGUAUGGGAUGGAGGGAGU	UUAUAUUAUAUAAUUUGUACUCCCUCCGUCUCAUAAUGUAAGACGUUUUUAACACUGCACAAGUGUGAAAAAAGGUCUUACAGUAUGGGAUGGAGGGAGUAGAUCUUAACAUUUUUGCAU
ata-miR1436	AUAUUAUGGGACGGAGGGAGU	GCAAAUGCAAUAAAUACUACUCCCCUUGUCCCAUAAUAUAAGAACGUUUUUUGGCACUACACUAGUGUCAAAAACGUUCUUAUAUUAUGGGACGGAGGGAGUACGACGAAAGAGAUAGAGAG
ata-miR1436	AUAUUAUGGGACGGAGGGAGU	CUCUAUGGUUUAUAAACUACUCCCUCUAUCCCAAAAUAUAAGAACGUUUUUAACACUACACUAAUGUCAAAAUCGUUCUUAUAUUAUGGGACGGAGGGAGUAUUUUACUAGCCAUAGAUUC
ata-miR1436	AUAUUAUGGGACGGAGGGAGU	AAUGCAAUAAAUACUAGUACUCCCUGUGUCCCAUAAUAUAAGAAUGUUUUUGGCACUACACUAGUGUCAAAACAUUCUUAUAUUAUGGGACGGAGGGAGUACGAAGAAAGAGAUAGAGAG
ata-miR1436	AUAUUAUGGGACGGAGGGAGU	AAUGCAAUAAAUACUAGUACUCCCUGUGUCCCAUAAUAUAAGAACGUUUUUUGGCACUACACUAGUGUCACAAACGUUCUUAUAUUAUGGGACGGAGGGAGUAUGAAGAAAGAGAUAGAGAG
ata-miR1436	AUAUUAUGGGACGGAGGGAGU	AAUGCAAUAAAUACUAGUACUCCCUGUGUCCCAUAAUAUAAGAACGUUUUGGCACUACACUAGUGUCAAAAACAUUCUUAUAUUAUGGGACGGAGGGAGUACGAAGAAAGAGAUAGAGAG
ata-miR1436	AUAUUAUGGGACGGAGGGAGU	AAUGCAAUAAAUACUAGUACUCCCUGUGUCCCAUAAUAUAAGAACGUUUUUGGCACUACACUAGUUUCAAAAACGUUCUUAUAUUAUGGGACGGAGGGAGUACAAAGAAAGAGAGAGAGAG
ata-miR1436	ACAUUAUGGGACAGAGGGAGU	ACACAUUGGCAGUUAACUACUCUCUCCAUCCCAUAAUGUAAGACAUUUUUUUACAUUAGUGUAGUGUCAAAAAAUGUCUUACAUUAUGGGACAGAGGGAGUAGAAAUCAUUAGAGAACUGA
ata-miR1436	ACAUUAUGGGAUGGAGAGAGU	AGUUCUCUAAUGAUUUCUACUCCCUCUGUCCCAUAAUGUAAGACAUUUUUUGACACUACACUAAUGUAAAAAAAUGUCUUACAUUAUGGGAUGGAGAGAGUAGUUAACUGCCAAUGUGUUG
ata-miR1436	AUAUUAUGGGACGGAGGGAGU	AAUGCAAUAAAUACGAGUACUCCCUGUGUCCCAUAAUAUAAGAACGGUUUUUGGCACUACACUAGUGUCAAAACGUUCUUAUAUUAUGGGACGGAGGGAGUACGAAGAAAGAGAUAGAGAG
ata-miR1436	AUAUUAUGGGACGGAGGGAGU	AAUGCAGGACUAAUAAUUACUCCAUCCGUCUCAUAAUAUAAGAGUGUUUUGUUUUUGACACUACACACUAGUGUCAAAAACACUCUUAUAUUAUGGGACGGAGGGAGUAAAAUCUUCCAUGAGGUAAA
ata-miR1436	ACAUUAUGGAACGGAGGGAGU	GCAAACACUAUUAUCAAUACUCCCUCCAUGCCACAAUGUAGUGCCUAUAGAUUUUUGUGGAAGUCAAACUUUGCCAACUUUGACCAAGUGUAUAGNGAAAACUGUCUACAUCUACAAUACCAAACAUGUAGAUUAUGAAAUUAUAACUCAUGAUGUACCCAUAAUAUGCAUUCGGUAUUCUAGAUGUACCUACUUUUCUCUAUAAAUAUGGUCAAAGUUUGUAAUGUUUGACUUUGGCAAAAAUCUAUAGGCACUACAUUAUGGAACGGAGGGAGUAUCAUAUUCAUCAUGAGGCU
ata-miR1436	AUAUUAUGGGACGGAGGGAGU	AAUGCUACACAAUGAACCAAUCCCUCUUCCCAUAAUACAAGAGUGUUUGAACACUAGUGUACUGUACAAAACGUUCUUAUAUUAUGGGACGGAGGGAGUAGUUGUUAAUGUAAGUAAAG
ata-miR1436	AUAUUAUGGGACGGAGGGAGU	AAUGCAAUAAAUACUAGUACUCCCUGUGUCCCAUAAUAUAAGAACGUUUUUGGCACUACACUAGUGUCAAAAAUGUUCUUAUAUUAUGGGACGGAGGGAGUACGAAGAAAGAGAUAGAGAG
ata-miR1436	AUAUUAUGGGACGGAGGGAGU	AAUGCAAUAAAUACUAGUACUCCCUGUGUCCCAUAAUAUAAGAACGUUUUUGGCACUACACUAGUGUCAAAAUGUUCUUAUAUUAUGGGACGGAGGGAGUACGAAGAAAGAGAUAGAGAG
ata-miR1436	AUAUUAUGGGACGGAGGGAGU	GUUUGUUAUGCAAAUAGUACUCCCUCGUCCCAUAAUGUAAGACGCUUUUUGACACUAGUGUAGUGUCAAAAAACGUCUCAUAUUAUGGGACGGAGGGAGUAGUAUUCUUUUGUGGUAAAU
ata-miR1436	AUAUUAUGGGACAGAGGGAGU	ACCCACUAUGAAGGUACUACUCCCUCCGUCCCAUAAUAUAAGAGCAUUUUUGACAUUGGUGUAGUCUCAAAAACGCUCUUAUAUUAUGGGACAGAGGGAGUAGUAACAUAGACUAGUAACU
ata-miR1436	ACAUUAUGGGACGAAGAGAGU	UGAUAAAUGUAGUUUCAUACUCCCUCCGUCCCAUAAUAUAAGACUUUUUUUGACUCUAGACUCUAAUGUAGUGUCAAAAACGUCUUACAUUAUGGGACGAAGAGAGUAGUAUAUAUAAUUGGUAUUG
ata-miR1436	ACAUUGUGGGACGGAGGGAGU	AUAUUAACCCUAAUAACUACUCCCUCUGUCCCAUAAUAUUAAGGUGUUUUUGCAGACUGUUUUAGCUUGCAAAAACGUCUUACAUUGUGGGACGGAGGGAGUAGAUCAGGUUUACUAAGAGG
ata-miR1436	AUAUUAUGGGACAGAGGGAGU	UCUUAGUAAACCUGAUCUACUCCCUCCGUCCCACAAUGUAAGACGUUUUUGCAAGCUAAAACAGUCUGCAAAAACACCUUAAUAUUAUGGGACAGAGGGAGUAGUUAUUAGGGUUAAUAUAA
ata-miR1436	AUAUUAUGGGACGGAGGGAGU	AAUGCAAUAAAUACUAGUACUCCCUGUGUCCCAUAAUAUAAGAACGUUUUUGGCACUACACUAGUGUCAAAAAAUGUUCUUAUAUUAUGGGACGGAGGGAGUACGAAGAAAGAGAUAGAGAG
ata-miR1436	AUAUUAUGGGACGGAGGGAGU	AAUGCAAUAAAUACUAGUACUCCCUGUGUCCCAUAAUAUAAGAACGUUUUUGGCACUACACUAGUGUAAAAAAGUUCUUAUAUUAUGGGACGGAGGGAGUACGAAGAAAGAGAUAGAGAG
ata-miR1436	AUAUUAUGGGACGGAGGGAGU	UAUGAUGCGAAAACAACUACUCCCUCCGUCCAUAAUAUAAGAGCGUUUUUUACACUAGUGUAGUAUAAAACGCUCUUAUAUUAUGGGACGGAGGGAGUACUAAGCAUGAUAUGAAACU
ata-miR1436	AUAUUAUGGGACGGAGGGAGU	AAUGCAAUAAAUACUAGUACUCCCUGUGUCCCAUAAUAUAAGAACGUUUUUUGGCACUACACUAGUGUACAAAACGUUCUUAUAUUAUGGGACGGAGGGAGUACGAAGAAAGAGACAGAG
ata-miR1436	ACAUUAUGAGACAGAGGGAGU	GAUGAAAUAAUAAUAGGUACUCCCUCUGUCCCAUAAUGUAAGACGUUUUUUAACACUAAUGUAGUGUCAAACAUGUCUUACAUUAUGAGACAGAGGGAGUAUUAGAUAAAUGCUGCAAGA
ata-miR1436	AUAUUAUGGGACGGAGGGAGU	AAUGCUACACAAUGAACCAAUCCCUCUUCCCAUAAUACAAGAGUGUUUUGAACACGGGUGUACUUUACAAAAGGUUCUUAUAUUAUGGGACGGAGGGAGUAGUUGUUAAUGUAAGCACAG
ata-miR1436	AUAUUAUGGGACGGAGGGAGU	UUAAUGAUCUACUCCCCCCGUCCCAUAAUAUUGACACUACACUAGUGUAAAAAAACCACUCUUAUAUUAUGGGACGGAGGGAGUACUUGAUAUUGCCGAUAACA
ata-miR1436	AUAUUAUGGGACGGAGGGAGU	AAUGCAAUAAAUACUAGUACUCCCUGUGUCCCAUAAUAUAAGAAUGUUUUUGGCACUACACUAGUGUCAAAAACGUUCUUAUAUUAUGGGACGGAGGGAGUACGAAGAAAGAGAUAGAGAG
ata-miR1436	AUAUUAUGGGACGGAGGGAGU	AAUGCAAUAAAUACUAGUACUCCCUGUGUCCCAUAAUAUAAGAACGUUUUUGGCACUACACUAGUGUCAAAAACAUUCUUAUAUUAUGGGACGGAGGGAGUAUGAAGAAAGAGAUAGAGAG
ata-miR1436	AUAUUAUGGGACGGAGGGAGU	GCGUUAUAAGUACUAAGUACUCCCUCUGUCCCAAAAUAUAAGAACGUUUUUAACACUACACUAAUGUCAAAAACGUUCUUAUAUUAUGGGACGGAGGGAGUAGUUUUUAGAACAAUUGGUA
ata-miR1436	AUAUUAUGGGACGGAGGGAGU	ACGUACUACUCCCUCGUCCCAUAAUAUAAGAGCGUUUUUACACUACACUAGUGUCAAAAAACGCUCUUAUAUUAUGGGACGGAGGGAGUAAAUCUGUUGUAGGCAUUGA
ata-miR1436	AUAUUAUGGGACGGAGGGAGU	UUUUAUUCACUACAUGAUACUCCCUCCAUCCCAUAAUAUAAGAGCUUUUUUACACUAGUGCAGUGUCAAAAAUGCGCUUAUAUUAUGGGACGGAGGGAGUAUGUGUUUUGCUUGGAGCGU
ata-miR1436	AUAUUAUGGGACGGAGGGAGU	UUGGUAGUGCAGUAUAGUACUCCCUAUAUCCCAAAUAUAAGAACGUACACUAGUGUUAAAAACGUUGUUAUAUUAUGGGACGGAGGGAGUAUAUUCUAAGAGCGUACAUU
ata-miR1436	AUAUUAUGGGACGGAGGGAGU	AAAGACACAUAAAUAACUACUCCCUCCAUCCCAUAAUAUAAUAGCGUUUUUUACACUAGUGUAGUGUCAAAAACGCUCUUAUAUUAUGGGACGGAGGGAGUACAUAAAAGGAUGGACACAU
ata-miR1436	AUAUUAUGGGACGGAGGGAGU	AAUGCUACACAAUGAACCAAUCCCUCUUCCCAUAAUACAAGAGUGUUUCGAACACUGUUGUACUGUAGAAAACGUUCUUAUAUUAUGGGACGGAGGGAGUAGAUGUUAAUGUAAGUACAG
ata-miR1436	AUAUUAUGGGACGGAGGGAGU	AAUGCUACAAACUGAACCAAUCCCUCUUCCCAUAAUACAAGAGUGUUUGAACACUGGUGUACUGUACAAAACGUUCUUAUAUUAUGGGACGGAGGGAGUAGCUGUUAAUGUAAGUACAG
ata-miR1436	AUAUUAUGGGACGGAGGGAGU	AAUGCAAUAAAUACUAGUACUCCUUGUGUCCCAUAAUAUAAGAACGUUUUUGGCACUACACUAGUGUCAAAAAACAUUCUUAUAUUAUGGGACGGAGGGAGUACGAAGAAAGAGAUAGAGAG
ata-miR1436	AUAUUAUGGGACGGAGGGAGU	AAUGCAAUAAAUACUAGUACUCCCUGUGUCCCAUAAUAUAAGAACGUUUUUGGCACUACACUAGUGUCAAAAACGUUCUUAUAUUAUGGGACGGAGGGAGUACGAAGAAAGAGAUAGAGAG
ata-miR1436	AUAUUAUGGGACGGAGGGAGU	AAAUGCAAUAAUACUAGUACUCCCUGUGUCCCAUAAUAUAAGAACGUUUUUGGCACUACACUAGUGUCAAAAACGUUCUUAUAUUAUGGGACGGAGGGAGUACGAAGAAAGAGAUAGAGAG
ata-miR1436	AUAUUAUGGGACGGAGGGAGU	CGUAUAAUCAUGAUAUGUACUCCCGCUGUCCCAAAAUAUAAGAACGUUUUUAACACUACACUAGUGUCAAAAACGUUCUUAUAUUAUGGGACGGAGGGAGUAUUUGUUUAACACGGUACAG
ata-miR1436	AUAUUAUGGGACGGAGGGAGU	AAUGCUACACAAUGAACCAAUCCCUCUUCCCAUAAUACAAGAGUGUUUGAACACUGGUGUACUGUACAAAAUGUUCUUAUAUUAUGGGACGGAGGGAGUAGCUGUUAAUGUAAGUACAG
ata-miR1436	AUAUUAUGGGACGGAGGGAGU	AAUGCGUACAGGUAAGGUACUCCUUGGUGCCAUAAUAUAAAAGCGUUUUUUGACACUGGUGUAGUGUAAAAACCGCUCUUAUAUUAUGGGACGGAGGGAGUACCACACAUGCACGAAUACA
ata-miR1436	AUAUUAUGGGACGGAGGGAGU	AAUGCAAUAAAUACUAGUACUCCCUGUGUCCCAUAAUAUAAGAACGUUUUUGGCACUAUACUAGUGUCAAAAACGUUCUUAUAUUAUGGGACGGAGGGAGUACGAAGAAAGAGAUAGAGAG
ata-miR1436	AUAUUAUGGGACGGAGGGAGU	AAUGCAAUAAAUACUAGUACUCCUGUGUCCAUAAUAUAAGUAACGUUUUGGCACUACACUAGUGUACAAAACGUUCUUAUAUUAUGGGACGGAGGGAGUACGAAGAAAGAGAUAGAGAG
ata-miR1436	AUAUUAUGGGACGGAGGGAGU	CCCAAAUGAUUAAAAAAUACUCCCUCGUCCCCUAAUAUAAGAUGUUUUGCAAGCUGUUUAGCUUGCAAAAAUGUCUUAUAUUAUGGGACGGAGGGAGUACAUACUUCUCAGCCUGUGC
ata-miR1436	AUAUUAUGGGACGGAGGGAGU	AAUGCAAUAAAUACUAGUACUCCCUGUGUCCCAUAAUAUAAGAANGUUUUUGGCACUACACUAGUGUCAAAAACGUUCUUAUAUUAUGGGACGGAGGGAGUACGAAGAAAGAGAUAGAGAG
ata-miR1436	AUAUUAUGGGACGGAGGGAGU	UUUGUUCAAUUAAGUAGUACUCCCUCCGUCCCAUAAUANAAGGUUUUAUUACAUCCAAUAUAUGAGUAUAUUGGAUUUAAUAAGAUCUUAUAUUAUGGGACGGAGGGAGUAAUAUAUAUAUAUGCAAGAA
ata-miR1436	NUAUUAUGGGACGGAGGGAGU	CUUGCAUAUAUAUAUAUUACUCCCUCCGUCCCAUAAUAUAAGAUCUUAUUAAAUCCAAUAUACUCAUAUAUUGGAUGUAAUAAAACCUUNUAUUAUGGGACGGAGGGAGUACUACUUAAUUGAACAAACU
ata-miR1436	AUAUUAUGGGACGGAGGGAGU	AAAGACACAUAAAUAACUACUCCCUCCAUCCCAUAAUAUAAUAGCGUUUUUUACACUAGUGUAGUGUCAAAAACGCUCUUAUAUUAUGGGACGGAGGGAGUACAUAAAAGGAUGGACACAU
ata-miR1436	AUAUUAUGGGACGGAGGGAGU	AAUGCAAUAAAUACUAGUACUCCCUGUGUCCCAUAAUAUAAGAAUGUUUUUGGCACUACACUAGUGUCAAAAACAUUCUUAUAUUAUGGGACGGAGGGAGUACGAAGAAAGAGAUAGAGAG
ata-miR1436	AUAUUAUGGGACGGAGGGAGU	AAUGCAAUAAAUACUAGUACUCCCUGUGUCCCAUAAUAUAAGAACGUUUUUGGCACUACACUAGUGUCAAAAACGUUCUUAUAUUAUGGGACGGAGGGAGUACGAAGAAAGAGAUAGAGAG
ata-miR1436	AUAUUAUGGGACGGAGGGAGU	AAAGACACAUAAAUAACUACUCCCUCCAUCCCAUAAUAUAAUAGCGUUUUUUACACUAGUGUAGUGUCAAAAACGCUCUUAUAUUAUGGGACGGAGGGAGUACAUAAAAGGAUGGACACAU
ata-miR1436	ACAUUGUGGGACGGAGGGAGU	UAAACUAACAUAAUUGAUACUCCCUCUGUCCCAUAAUAUAAGAUGUUUUUGCAAGCUAAACGAGCUUGCAAAAACGUCUUACAUUGUGGGACGGAGGGAGUACUAGGUAGUAGUUUUGGCA
ata-miR1436	AUAUUAUGGGACAGAGGGAGU	CCAAAACUACUACCUAGUACUCCCUCCGUCCCACAAUGUAAGACGUUUUUGCAAGCUCGUUUAGCUUGCAAAAACAUCUUAUAUUAUGGGACAGAGGGAGUAUCAAUUAUGUUAGUUUAAA
ata-miR1436	AUAUUAUGGGACGGAGGGAGU	AGUUCUCUUCUGAUGAUUACUGCCUCCGUCCCAUAAUAUAAGAGCGUUUUUGACACUACACUAGUGUAAAAGACGCUCUUAUAUUAUGGGACGGAGGGAGUAGAUUAGAUGGUUAAAAGAC
ata-miR1436	AUAUUAUGGGACGGAGGCAGU	CUUUUAACCAUCUAAUCUACUCCCUCCGUCCCAUAAUAUAAGAGCGUCUUUUACACUAGUGUAGUGUCAAAAACGCUCUUAUAUUAUGGGACGGAGGCAGUAAUCAUCAGAAGAGAACUAU
ata-miR1436	AUAUUAUGGGACGGAGGGAGU	AUGCAAUAAAUACUAGUACUCCCUGUGUCCCAUAAUAUAAGAACGUUUUUGGCACUACACUAGUGUCAAAAACGUUCUUAUAUUAUGGGACGGAGGGAGUACGAAGAAAGAGAUAGAGAG
ata-miR1436	AUAUUAUGGGACGGAGGGAGU	UAUGGCCACUUGGUAACUACUCCCUCCAUCCCAUAAUAUAACAGCGUUUUUGACACAGUGUCAAAAGCGUUGUUAUAUUAUGGGACGGAGGGAGUGUUUCACAGGAUAAAGGAAC
ata-miR1436	AUAUUAUGGGACGGAGGGAGU	AAUGCAAUAAAUACUAGUACUCCCUGUGUCCCAUAAUAUAAGAACGUUUUUGGCACUACACUAGUGUCAAAAAACGUUCUUAUAUUAUGGGACGGAGGGAGUACGAAGAAGAGAUAGAGAGG
ata-miR1436	AUAUUAUGGGACGGAGGGAGU	AAUGCAAUAAAUACUAGUACUCCCUGUGUCCCAUAAUAUAAGAACGUUUUUGGCACUACACUAGUGUCAAAAACGUUCUUAUAUUAUGGGACGGAGGGAGUACGAAGAAAGAGAUAGAGAG
ata-miR1436	AUAUUAUGGGACGGAGGGAGU	AAUGCUACACAAUGAACCAAUCCCUCUUCCCAUAAUACAAGAGUGUUUUGAACACUAGUGUACUGUACAAAAUGUUCUUAUAUUAUGGGACGGAGGGAGUAGCUGUUAAUGUAAGUACAG
ata-miR1436	AUAUUAUGGGACGGAGGGAGU	UUUUUUUCAGCAACAUGUACUCCCUCCGUCCCAUAAUAUAAGAACGUUUUUGGCACUACACUAGUGUAAAAACGCUCUAAUAUUAUGGGACGGAGGGAGUACUUUUGGUAUGUUGUAUAU
ata-miR1436	AUAUUAUGGGACGGAGGGAGU	AUACAACAUACCAAAAGUACUCCCUCCGUCCCAUAAUAUUAGAGCGUUUUUACACUAGUGUAGUGCCAAAAACGUUCUUAUAUUAUGGGACGGAGGGAGUACAUGUUGCUGAAAAAAAAC
ata-miR1436	AUAUUAUGGGACGGAGGGAGU	GAAUGCUACAAAUGAACCAAUCCCUCUUCCCAUAAUACAAGAGUGUUUUGAACACUGGUGUACUGUACAAAACGUUCUUAUAUUAUGGGACGGAGGGAGUAGCUGUUAAUGUAAAGUACA
ata-miR1436	AUAUUAUGGGACGGAGGGAGU	GAAUGCUACACAAUGACCAGUCCCUCUUCCCAUAAUACAAGAGUGUUUUGAACACUGGUGUACUGUACAAAACGUUCUUAUAUUAUGGGACGGAGGGAGUAGCUGUUAAUGUAAGUACAG
ata-miR1436	AUAUUAUGGGACGGAGGGAGU	AAUGCAAUAAAUACUAGUACUCCAUGUGUCCCAUAAUAUAAGAACGUUUUGGCACUACACUAGUGUCAAAACGUUCUUAUAUUAUGGGACGGAGGGAGUACGAAGAAAGAGAUAGAGAG
ata-miR1436	AUAUUAUGGGACAGAGGGAGU	AUUUAAAAAUAUGAUCUACUCCCUCCGUCCCAUAAUAUAAGUAACGUUUUAACACCACACUAGUAGUUAAAACGUUCUUAUAUUAUGGGACAGAGGGAGUAACUCUUAACAAAUGUUUUG
ata-miR1436	AUAUUAUGGGACGGAGGGAGU	CCAAAUGAUUAAAAAAAUACUACCCUCGUCCCCUAAUAUAACGAUGUUUUUGCAAGCUGUUUAGCUUGCAAAAAUGUCUUAUAUUAUGGGACGGAGGGAGUACAUACUUCUCAGCCUGUGC
ata-miR1436	AUAUUAUGGGACGGAGGGAGU	AAUGCUACAAAAUGAACCAAUCCCUCUUCCCAUAAUACAAGAGUGUUUUGAACACUGGUGUACUUUACAAAAUGUUCUUAUAUUAUGGGACGGAGGGAGUAGCUGUUAAUGUAAGUACAG
ata-miR1436	AUAUUAUGGGACGGAGGGAGU	AAUGCUACAAAAUGAACCAAUCCCUCUUCCCAUAAUACAAGAGUGUUUUGAACACUGGUGUACUGUACGAAACGUUCUUAUAUUAUGGGACGGAGGGAGUAGCUGUUAAUGUAAGUACAG
ata-miR1436	AUAUUAUGGGACGGAGGGAGU	AAUGCUACACAAUGAACCAAUCCCUCUUCCCAUAAUAUAAGAGUGUUUUGAACACUGGUGUAUUGUACAAAACGUUCUUAUAUUAUGGGACGGAGGGAGUAGUUGUUAAUGUAAGUACAG
ata-miR1436	AUAUUAUGGGACGGAGGGAGU	AAUGCAAUAAAUACUAGUAUUCCCUGUGUCCCAUAAUAUAAGAACAAUUUUGGCACUACACUAGUGUCAAAAAUGUUCUUAUAUUAUGGGACGGAGGGAGUACGAAAGAAAGAGAUAGAGA
ata-miR1436	AUAUUAUGGGACGGAGGGAGU	AAUGCAAUAAAUACUAGUACUCCCUGUGGCCCAUAAUAUAAGAACGUUUUUGGCACUACACUAGUGUCAAAAAACGUUCUGAUAUUAUGGGACGGAGGGAGUACGAAGAAAGAGAUAGAGAG
ata-miR1436	AUAUUAUGGGACGGAGGGAGU	AAUGCAAUAAAUACUAGUACUCCCUGUGUCCCAUAAUAUAAGAAAGUUUUUGGCACUACACUAGUGUCAAAAACGUUCUUAUAUUAUGGGACGGAGGGAGUACGAAGAAAGAGAUAGAGAG
ata-miR1436	AUAUUAUGGGACGGAGGGAGU	AAUGCAAUAAAUACUAGUACUCCCUGUGUCCCAUAAUAUAAGAACGUUUUUGGCACUACACUAGUGUCAAAAACAUUCUUAUAUUAUGGGACGGAGGGAGUAUGAAGAAAGAGAUAGAGAG
ata-miR1436	AUAUUAUGGGACGGAGGGAGU	UAUUCCUUCUUAAAUAGUACUCCCUCUGUCCCAAAAUAUAAGAACGUUUUUUGCACUACACUAGUGUUAAAACCGUUCUUAUAUUAUGGGACGGAGGGAGUAUAACCCUAUUCUUCACUUG
ata-miR1436	AUAUUAUGGGACGGAGGGAGU	AAUGCAAUAAAUACUAGUACUCCCUGUGUCCCAUAAUAUAAGAACUUUUUUGGCACUACACUAGUGUCAAAAACGUUCUUAUAUUAUGGGACGGAGGGAGUACGAAGAAAGAGAUAGAGAG
ata-miR1436	ACAUUAUGAGACGGAGGGAGU	GUACUCCCUCAGUCCCAAAAUGUAAGAUGCUUUUUAACACUACACUAGUGACAAAAAAACAUCUUACAUUAUGAGACGGAGGGAGUAAUAUAACUAUCUAUUUUCA
ata-miR1436	ACAUUUUGGGACUGAGGGAGU	AAAAUAGAUAGUUAUAUUACUCCCUCCGUCUCAUAAUGUAAGAUGUUUUUUUGUCACUAGUGUAGUGUUAAAAAGCAUCUUACAUUUUGGGACUGAGGGAGUAC
ata-miR1436	AUAUUAUGGGACGGAGGGAGU	AAUGCUACACAAUGAACCAAUCCCUCUUCCCAUAGUACAAGAGUGUUUUGAACACUGGUGUACUGUACAAAACGUUCUUAUAUUAUGGGACGGAGGGAGUAGCUGUUAAUGUAAGUAAAG
ata-miR1436	AUAUUAUGGGACGGAGGGAGU	AUAUUCUAUAAAAAAAAUACUCCCUCCGUCCCACAAUAUAAGAGCGUUUUUGACACUACACUAGUGUAAAAAAUGCUCUUAUAUUAUGGGACGGAGGGAGUAUAUCUUUAGAUUAGUUAGU
ata-miR1436	AUAUUAUGGGACGGAGGGAGU	GAUAUGUCGAAACAAUAUGCUCCCUCUGUCCCAUAAUAUAAGAGUGUUUUUGACACUAAUACGCUCUGAUAUUAUGGGACGGAGGGAGUACAAUAAAAGAACUUCCAAA
ata-miR1436	UUAUUAUGGGACGGAGGGAGU	AAUGCAAUAAAUACUAGUACUCCCUGUGUCCCAUAAUAUAAGAACAUUUUUGGCACUACACUAGUGUAAAAAACGUUCUUAUUAUGGGACGGAGGGAGUACAAAGAAAGAGAUAGAGAU
ata-miR1436	AUAUUAUGGGACGGAGGGAGU	ACGUUGCAAUAACAAAAUACUCCCUCCAUCCCAUAAUAUAAGAUCUUAUUACAUUCAAUAUACUCACAUAUUGGAUGUAAUAACAUCUUAUAUUAUGGGACGGAGGGAGUACUUCCUACAGCUUUGAAGC
ata-miR1436	AUAUUAUGGGACGGAGGGAGU	AUUAUAUUUAUAUAAUAUACUCCAUCCGUCCCAUAAUAUAAGAGCGUUUUUGUACAUUAGUAUAGUGUCAAAAACGACUCUUAUAUUAUGGGACGGAGGGAGUAUAAUUUAAUUAAUGUGUUA
ata-miR1436	AUAUUAUGGGACGGAUGGAGU	ACACAUUAAUUAAAUUAUACUCCCUCCGUCCCAUAAUAUAAGAGUCGUUUUUGACACUAUACUAAUGUACAAAAACGCUCUUAUAUUAUGGGACGGAUGGAGUAUAUUAUAUAAAUAUAAUUG
ata-miR1436	UUAUUAUGGGACAGAGGGAGU	UAGUACCUUUAUUUAGCUACUCCCUCCGUCACAUAAUGUAGGACGCUUUGUGUCAAAAAGCGUCUUAUUAUGGGACAGAGGGAGUAGUUUUUAGUUGGGCGUAGU
ata-miR1436	AUAUUAUGGGACGGAGGGAGU	AAUGCAAUAAAUACUAGUACUCCCUGUGUCCCAUAAUAUAAGAAAGUUUUUUGGCACUACACUAGUGUCAAAAAACAUUCUUAUAUUAUGGGACGGAGGGAGUACGAAGAAAGAGAUAGAGAG
ata-miR1436	ACAUUAUGGGACGGAGGGAGU	GCAUUAAAAUUCUAACAUACUCCUUUCGUCCCAUAAUGUAAGACGUUUUUUGACACUACUUACAUUAUGGGACGGAGGGAGUACAUCGGUGUUGGGAACGUU
ata-miR1436	ACAUUAUGGGACGGAGGGAGU	GUUUUUUUUGUUUUGUUUACUCCCUCCGUCCCAUAAUGUAAGACAUUUUUUGACAGUAAGCGCCUUACAUUAUGGGACGGAGGGAGUACUUUCUUUAAAAAAAAAUA
ata-miR1436	ACAUUAUGGGACGGAGGGAGU	UUUUUUUUUAAAGAAAGUACUCCCUCCGUCCCAUAAUGUAAGGCGCUUACUGUCAAAAAAUGUCUUACAUUAUGGGACGGAGGGAGUAAACAAAACAAAAAAAACUU
ata-miR1436	ACAUUAUGGGACGGAGGGAGU	CUCAGCAUGAAGAAUCAUACUCCCUCCGUCCCAUAACUGUAAAGUACGUUUUUAGACACUCUUACAUUAUGGGACGGAGGGAGUACAACACAGCACCUACAUUA
ata-miR1436	ACAUUAUGGGACGGAGGGAGU	AUUUGCAAACUUAAAGGUACUCCCUCCGUCCCAUAAUGUAAGACGUUUUUUGACACUACACUAGUGUCAAAAAACGUCUUACAUUAUGGGACGGAGGGAGUAAGUCUGUUGAAUUGGACCC
ata-miR1436	ACAUUAUGGGACGGAGGGAGU	GUCCAAUUCAACAGACUUACUCCCUCCGUCCCAUAAUGUAAGACGUUUUUUGACACUAGUGUAGUGUCAAAAAACGUCUUACAUUAUGGGACGGAGGGAGUACCUUUAAGUUUGCAAAUGU
ata-miR1436	ACAUUAUGGGACGGAGGGAGU	UUUAAGCUUAUCUAACGUACUCCCUCUGUCCCAUAAUGUAAGACAUUUCUUGACACUACUGUAGUGUCAAAAAACUUNUUACAUUAUGGGACGGAGGGAGUGG
ata-miR1436	ACAUUAUGGGACGGAGGGAGU	CAAUACGAGCACAAAAGUACUCCCUCUGUCCCAUAAUGUAGGAUGUUGUGUCNGAAAAACGUCUUACAUUAUGGGACGGAGGGAGUAGCAAACAUAAUCAGUGGGA
ata-miR1436	ACAUUAUGGGACGGAGGGAGU	ACCCCAUGAUUAUGAUGUACUCCCUCCGUCCCAUAAUGUAAGACGGUUUUUGACACUACAUCAAAUGUCUUACAUUAUGGGACGGAGGGAGUACAUGGAAAUGUUUCUAGGA
ata-miR1436	ACAUUAUGGGACGGAGGGAGU	CUAGAAACAUUUCCAUGUACUCCCUCCGUCCCAUAAUGUAAGACAUUUGAUGUAGUGUCAAAAACCGUCUUACAUUAUGGGACGGAGGGAGUACAUCAUAAUCAUGGGGUGU
ata-miR1436	ACAUUAUGGGACGGAGGGAGU	UACUUCACUAAAAAAAGUACUCCCUCUGUCUCAUAAUGUAAGGCUUUUUUUAACACUACAUUAGUGGCAAAAAAUGUCUUACAUUAUGGGACGGAGGGAGUAAGUAAUAAACGAGGAAGGA
ata-miR1436	ACAUUAUGGGACGGAGGGAGU	AUGUCACUCUAAUCAUGUACUCCCUCCGUCCCAUAAUGUAAGACAUUUUUUGACACUCACAAAAAAAUGUCUUACAUUAUGGGACGGAGGGAGUAUUUUCCCAUUUUCAUAGUU
ata-miR1436	ACAUUAUGGGACGGAGGGAGU	CUAUGAAAAUGGGAAAAUACUCCCUCCGUCCCAUAAUGUAAGACAUUUUUUUGUGAGUGUCAAAAAAUGUCUUACAUUAUGGGACGGAGGGAGUACAUGAUUAGAGUGACAUGU
ata-miR1436	ACAUUAUGGGACGGAGGGAGU	AAAAAUGUCUUUGAUACUACUCCCUCCGUCCUAUAAUGUAAGACGUUUUUUUGACACUUACACUAGUGUUAAAAAGCGUCUUACAUUAUGGGACGGAGGGAGUACAUGAAAUUUGGAACCAUC
ata-miR1436	ACAUUAUGGGACGGAGGGAGU	AAUACGAGCNCAAAAAGUACUCCCUCUGUCCCAUAAUGUAGGAUGUUGUGUCAGAAAAAACGUCUUACAUUAUGGGACGGAGGGAGUAGCAAACNUAAUCAGUGGGA
ata-miR1436	UCAUUAUGGGACGGAGGGAGU	GUUCACUAAUUGAGAUAUACUUCCUCCGUCCCAUAAUGUAAUACGUUUUUUGACACUCAUUAUGGGACGGAGGGAGUAAUUUAUAGACAUGUGAAUC
ata-miR1436	AUAUUAUGGGACGGAGGGAGU	CAUAUAUCAUUAGGUUAUACUCCCUCUGUCCCAUAAUAUAAGAGCGUUUUUGACACUACACUAGUGUUAAAAACGCUCUUAUAUUAUGGGACGGAGGGAGUAGAAAAUUGGCAUAGAGGUU
ata-miR1436	ACAUUAUGAGACGGAGGGAGU	UUCACUUCUUCUACUCCCUCCGUCUCAUAAAUGUAAGACAUUUUUUUUACACUAGUGUAGUGUAAAAAAACGUCUUACAUUAUGAGACGGAGGGAGUAGAAAGGAGCAUUUAUCUAA
ata-miR1436	AUAUUAUGGGACGGAGGGAGU	UGGAACAGCAAAUUUGAUACUCCCUCCGUCCCAUAAUAUAAGAGCGUUUUUUGACACUAUAAAACGUUGUUAUAUUAUGGGACGGAGGGAGUACAAUCUUACUACGAAAGAA
ata-miR1436	AUAUUAUGGGACGGAGGGAGU	CUUUCGUAGUAAGAUUGUACUCCCUCCGUCCCAUAAUAUAACAACGUUUUAUAGUGUCAAAAAACGCUCUUAUAUUAUGGGACGGAGGGAGUAUCAAAUUUGCUGUUCCACA
ata-miR1436	AUAUUAUGGGACGGAGGGAGU	AUCUAUGGCUAGUAAAAUACUCCCUCCGUCCCAUAAUAUAAGAGCGACACUAGUGUCAAAAACGCUCUUAUAUUAUGGGACGGAGGGAGUAGUUUAUAAACC
ata-miR1436	AUAUUAUGGGACGGAGGGAGU	GGUUUAUAAACUACUCCCUCCGUCCCAUAAUAUAAGAGCGUUUUUGACACUAGUGUCGCUCUUAUAUUAUGGGACGGAGGGAGUAUUUUACUAGCCAUAGAUUC
ata-miR1436	AUAUUAUGGGACGGAGGGAGU	CGCGAACAACAACAAAAUACUCCCUCCGUCCUAUAAUAUAAUAACGUUUUUGACAUCAACACUAGUUGUGUCAAAAACGUUCUUAUAUUAUGGGACGGAGGGAGUAGCUCUUGAUCGGUUAUACC
ata-miR1436	AUAUUAUGGGACGGGGGGAGU	CUUGUGCAGUUAACUAUUACUCCCUCCGUCCCAUAAUAUAAGAACAUUUUUUAAACUAGUGUAGUGUCAAAAAUGCUCUUAUAUUAUGGGACGGGGGGAGUAACGAAUAUCCUGAUACAAU
ata-miR1436	AUAUUAUGGGACGGAGGGAGU	AUUUUCCACUUGUUUGUUACUCCCUCCGUCCCAUAAUAUAAAAGCGUUUUUUUACAGUAGUGUAGUGUUAAAGAUGCUCUUAUAUUAUGGGACGGAGGGAGUAUUAUAGUAGUAUAAGAAAC
ata-miR1436	AUAUUAUGGGACGGAGGGAGU	UUCUUAUACUACUAUAAUACUCCCUCCGUCCCAUAAUAUAAGAGCAUCUUUAACACUACACUACUGUAAAAAAACGCUUUUAUAUUAUGGGACGGAGGGAGUAACAAACAAGUGGAAAAUUU
ata-miR1436	AUAUUAUGGGACGGAGGGAGU	AUAUCUCAUGCAAAAAGUACUUCCUCUGUCCCAUAAUAUAAGAGCGUUUUUUGACAUUACACUAGUGUCAAAAACGCUAUUAUAUUAUGGGACGGAGGGAGUAGUUUUUAGUGACUUGGGAU
ata-miR1436	AUAUUAUGGGACGGAGGGAGU	AACACCUACUUCCCCACUACUCCCUCCGUCCCAUAAUAUAAGAGCGUUUGUGUCAAACAACGCUUUUAUAUUAUGGGACGGAGGGAGUAGUUACUGUGGUGUCGCUGU
ata-miR1436	AUAUUAUGGGACGGAGGGAGU	AGCGACACCACAGUAACUACUCCCUCCGUCCCAUAAUAUAAAAGCGUUGUUUGACACAAACGCUCUUAUAUUAUGGGACGGAGGGAGUAGUGGGGAAGUAGGUGUUUA
ata-miR1436	AUAUUAUGGGACGGAGGGAGU	CGACAAUCACUAGAAUAUACUCCCUCCGUCCCAUAAUAUAAGAACGUUUUUGACAUUAGUGUAGUGUAAAAAAACGCUCUUAUAUUAUGGGACGGAGGGAGUAUAUUCAAAGCACUUUAGAC
ata-miR1436	AUAUUAUGGGACGGAGGGAGU	CUAAAGUGCUUUGAAUAUACUCCCUCCGUCCCAUAAUAUAAGAGCGUUUUUUUACACUACACUAAUGUCAAAAACGUUCUUAUAUUAUGGGACGGAGGGAGUAUAUUCUAGUGAUUGUCGAU
ata-miR1436	AUAUUAUGGGACGGAGGGAGU	UUACUAGUCUAUGUUACUACUCCCUCUGUCCCAUAAUAUAAGAGCGUUUUUGAGACUACACCAAUGUCAAAAAUGCUCUUAUAUUAUGGGACGGAGGGAGUAGUACCUUCAUAGUGGGUAG
ata-miR1436	AUAUUAUGGGACGGAGGGAGU	AUACCAAUUAUAUAUACUACUCUCUUCGUCCCAUAAUGUAAGACGUUUUUGACACUACAUUAGAGUCUAGAGUCAAAAAAAGUCUUAUAUUAUGGGACGGAGGGAGUAUGAAACUACAUUUAUCAAU
ata-miR1436	ACAUUAUGGGACAGAGGGAGU	UUGCAGCAUUUAUCUAAUACUCCCUCUGUCUCAUAAUGUAAGACAUGUUUGACACUACAUUAGUGUUAAAAAACGUCUUACAUUAUGGGACAGAGGGAGUACCUAUUAUUAUUUCAUCAG
ata-miR1436	AUAUUAUGGGACGGAGGGAGU	ACAAACUUUUGUUUAUGAACUAACCCCUCCGUCCCAUAAUAUAAGAACGUUUUUUACACUACACUAAUGUCAAAAACGUAAUUAUAUUAUGGGACGGAGGGAGUACAUAAUAAACUUUAAACAU
ata-miR1436	AUAUUAUGGGAUGGAGGGAGU	GCUCCAAGCAAAACACAUACUCCCUCCGUCCCAUAAUAUAAGCGCAUUUUUGACACUGCACUAGUGUAAAAAAGCUCUUAUAUUAUGGGAUGGAGGGAGUAUCAUGUAGUGAAUAAAAAU
ata-miR1436	AUAUUAUGGGACGGAGGGAGU	AUAUCUCAUGCAAAAAGUACUUCCUCUGUCCCAUAAUAUAAGAGCGUUUUUGACAUUACACUAGUGUCAAAAACGCUAUUAUAUUAUGGGACGGAGGGAGUAGUUUUUAGUGACUUGGGAU
ata-miR1436	AUAUUAUGGGAUGGAGGGAGU	GUGUCCAUCCUUUUAUGUACUCCCUCCGUCCCAUAAUAUAAGAGCGUUUUUGACACUACACUAGUGUAAAAAACGCUAUUAUAUUAUGGGAUGGAGGGAGUAGUUAUUUAUGUGUCUUUUA
ata-miR1436	AUAUUAUGGGACGGAGGGAGU	AAUGCCUACAACAGAUUUACUCCCUCCGUCCCAUAAUAUAAGAGCGUUUUUGACACUAGUGUAGUGUAAAAACGCUCUUAUAUUAUGGGACGGAGGGAGUAGUACGUAUCGAUAGCAAAC
ata-miR1436	AUAUUAUGGGACGGAGGGAGU	UUGCUAUCGAUACGUACUACUCCCUCCGUCCCAUAAUAUAAGAGCGUUUUUACACUACACUAGUGUCAAAAACGCUCUUAUAUUAUGGGACGGAGGGAGUAAAUCUGUUGUAGGCAUUUG
ata-miR1436	ACAUUACGGGACGGAGGGAGU	AUGCACAACUAGUGAACUACUCCCUCCGUCCCGUAAUGUAAGACGUUUUUUUGACACUACAAUAGAGUCAAAAAAACGUCUUACAUUACGGGACGGAGGGAGUACCAAUUAACCUGAGCAAAA
ata-miR1436	ACAUUACGGGACGGAGGGAGU	UUGCUCAGGUUAAUUGGUACUCCCUCCGUCCCGUAAUGUAAGACGUUUUUUUGACUCUAUUGUAGUGUCAAAAAAACGUCUUACAUUACGGGACGGAGGGAGUAGUUCACUAGUUGUGCAUUA
ata-miR1436	AUAUUAUGGGACGGAGGGAGU	AUACCAAUUAUAUAUACUACUCUCUUCGGUCCCAUUAAUGUAAGACGUUUUUGACACUACAUUAGAGUCUAGAGUCAAAAAGUCUUAUAUUAUGGGACGGAGGGAGUAUGAAACUACAUUUAUCAAA
ata-miR1436	AUAUUAUGGGACGGAGGGAGU	GAAAAGUUGUUAUAAUUUACUCCCUCUGUCUCAUAAUAUAAGAACGUUUUUAACACUAGUGUAGUGUCAAAAACGUUCUUAUAUUAUGGGACGGAGGGAGUAUAUUUUAUACAAGAAAGAA
ata-miR1436	AUAUUAUGGGACGGAGGGAGU	CGCAAAAAUUACUCUUAUAUUCUCUCUGUUCCAUAAUAUAAGAACGUUUUUGACAUUACACUAAUAUAGAAAACGUUUUUAUAUUAUGGGACGGAGGGAGUACUUGUGAACCAACUCCCAU
ata-miR1436	AUAUUAUGGGACGGAGGGAGU	UUGGUACCUCUAACAAAUACUCCCUCCGUCCCAUAAUAUAAGAAUGUUUUGGCAUUAGUAGUGCCAAAACGUUCUUAUAUUAUGGGACGGAGGGAGUACAUGGAUAAGGAAAACUCU
ata-miR1436	AUAUUAUGGGACGGAGGGAGU	AGUUUUCCUUAUCCAUGUACUCCCUCCGUCCCAUAAUAUAAGAACGUUUUGGCACUACUAAUGCCAAAACAUUCUUAUAUUAUGGGACGGAGGGAGUAUUUGUUAGAGGUACCAAAC
ata-miR1436	AUAUUAUGGGAUGGAGGGAGU	GUGUCCAUCCUUUUAUGUACUCCCUCCGUCCCAUAAUAUAAGAGCGUUUUUGACACUACACUAGUGUAAAAAACGCUAUUAUAUUAUGGGAUGGAGGGAGUAGUUAUUUAUGUGUCUUUUA
ata-miR1436	AUAUUAUGGGAUGGAGGGAGU	GUGUCCAUCCUUUUAUGUACUCCCUCCGUCCCAUAAUAUAAGAGCGUUUUUGACACUACACUAGUGUAAAAAACGCUAUUAUAUUAUGGGAUGGAGGGAGUAGUUAUUUAUGUGUCUUUUA
ata-miR1436	AUAUUAUGGGAUGGAGGGAGU	UCCUUUAUCCUGUGAAACACUCCCUCCGUCCCAUAAUAUAACAACGCUUUUGACACUGUGUCAAAAACGCUGUUAUAUUAUGGGAUGGAGGGAGUAGUUACCAAGUGGCCAUAUC
ata-miR1436	AUAUUAUGGGACGGAGGGAGU	AAACAUUUGUUAAGAGUUACUCCCUCUGUCCCAUAAUAUAAGAACGUUUUAACUACUAGUGUGGUGUUAAAACGUUACUUAUAUUAUGGGACGGAGGGAGUAGAUCAUAUUUUUAAAU
ata-miR1436	AUAUUGUGGGACGGAGGGAGU	UAACUAAUCUAAAGAUAUACUCCCUCCGUCCCAUAAUAUAAGAGCAUUUUUUACACUAGUGUAGUGUCAAAAACGCUCUUAUAUUGUGGGACGGAGGGAGUAUUUUUUUUAUAGAAUAUAA
ata-miR1436	AUAUUAUGGGACGGAGGGAGU	ACAUGUGGUAACAUAGCUACUCCCUCCGUCCCAUAAUAUAAGAGCGUUUUUUAAACUAGUGUAGUGUCAAAAACGUUCUUAUAUUAUGGGACGGAGGGAGUAGUUACUAGUAGUAUGAGUA
ata-miR1436	AUAUUAUGGGACGGAGGGAGU	CUCAUACUACUAGUAACUACUCCCUCCGUCCCAUAAUAUAAGAACGUUUUUGACACUACACUAGUUUAAAAAACGCUCUUAUAUUAUGGGACGGAGGGAGUAGCUAUGUUACCACAUGUCU
ata-miR1436	AUAUUAUGGGACGGAGGGAGU	GAGCACUCACUAAAUAGUACUCCCUCCGUCCCAUAAUAUAAGAGGACACUGCUCUUAUAUUAUGGGACGGAGGGAGUAAUUGUCUACAAUACCAAAU
ata-miR1436	AUAUUAUGGGACGGAGGGAGU	UUGGUAUUGUAGACAAUUACUCCCUCCGUCCCAUAAUAUAAGAGCAGUGUCCUCUUAUAUUAUGGGACGGAGGGAGUACUAUUUAGUGAGUGCUCCA
ata-miR1436	AUAUUAUGGGACGGAGGGAGU	CUUUCGUAGUAAGAUUGUACUCCCUCCGUCCCAUAAUAUAACAACGUUUUAUAGUGUCAAAAAACGCUCUUAUAUUAUGGGACGGAGGGAGUAUCAAAUUUGCUGUUCCACA
ata-miR1436	AUAUUAUGGGACGGAGGGAGU	UGGAACAGCAAAUUUGAUACUCCCUCCGUCCCAUAAUAUAAGAGCGUUUUUUGACACUAUAAAACGUUGUUAUAUUAUGGGACGGAGGGAGUACAAUCUUACUACGAAAGAA
ata-miR1436	AUAUUAUGGGAUGGAGGGAGU	UUCAAAGCUGUAGGAAGUACUCCCUCCGUCCCAUAAUAUAAGAUGUUAUUACAUCCAAUAUGUGAGUAUAUUGAAUGUAAUAAGAUCUUAUAUUAUGGGAUGGAGGGAGUAUUUUGUUAUUGCAACGUGA
ata-miR1439	UUUUGGAACGGAGGGAGUAUU	UGUAUGGUUCAUUUAUGAUUUACUCCCUCGGUUCCAAAAUAGAUGACUCAACUUUGUACUAACUUUAGUACAAAGUUAGUACAAUGUUCGGUCAUCUAUUUUGGAACGGAGGGAGUAUUAUCUAAAAUAUUAGUCUGUU
ata-miR1439	UUUUGGAACGGAGGGAGUAUU	AUGGUAUCAACAUAAAUACAUACUCCCUCUGUUCCAAAAUAGAUGAAGGGAGUAUUUUAGUACAAAGUUGGGUCAUCUAUUUUGGAACGGAGGGAGUAUUUUCAUGCCAAAAUUAGUAUC
ata-miR1439	UUUUGGAACGGAGGGAGUAUU	CCUUAUUCAUGAUAAAUGUUUACUCCCUCGUUCCAAAAUAGAUGACCCAAUUUAAUACUAACUUUGUACUAAAGUUAGUACAAAGUUGAGUCAUCUAUUUUGGAACGGAGGGAGUAUUAUUCAUGCUAGAAUUGUAUU
ata-miR1439	UUUUGGAACGGAGGGAGUAUU	AUGGUAUCAACAUAAAUACAUACUCCCUCUGUUCCAAAAUAGAUGAAGGGAGUAUUUUAGUACAAAGUUGGGUCAUCUAUUUUGGAACGGAGGGAGUAUUUUCAUGCCAAAAUUAAGUAU
ata-miR1439	UUUUGGAACGGAGGGAGUAUU	AAAAUCUGCCCCUAAUGAUUUACUCCCUCCGUUCCAAAAUAGAUGACUCAACUUUGUACUAACUUUAGUAUAAAAUUAGUACAAAGUUGAGUCAUCUAUUUUGGAACGGAGGGAGUAUUUCAGUAUGAAUAGUACCAUG
ata-miR1439	UUUUGGAACGGAGGGAGUAAA	UGGUACUAUUCAUACUGAAAUACUCCCUCCGUUCCAAAAUAGAUGACUCAACUUUGUACUAAUUUUAUACUAAAGUUAGUACAAAGUUGAGUCAUCUAUUUUGGAACGGAGGGAGUAAAUCAUUAGGGGCAGAUUUUUG
ata-miR1439	UUUUGGAACGGAGGGAGUAUU	CGUAGUUUGAGGAGUUCAUGUACUCCCUCCGUCCCAAAAUUCUUGUCUUAAAUUUGUCUAAAUACGGAUGUAUCAAGUCACGUUUUAGUAUUAGAUACAUUCGUAUCUAGACUAAUCUAAGACAAGAAUUUUGGAACGGAGGGAGUAUUCACUAUGUGUUAAUGCUUUG
ata-miR1439	UUUUGGAACGGAGGGAGUAUU	CUUCUACUCCCUCUGUUCCACAAUACAUGCCUUCCAUUUGUCAAAAUAUAGAUGUAUCUAGACAUGUUUUAGUAUAUAGGUACAUCCAUUUUUGGACAAAUGGAAGUCAAGUAUUUUGGAACGGAGGGAGUAUUAAUGAAAAGGCACGCUGAUC
ata-miR1439	UUAUGGAACGGAGUGAGUAUU	GUUGCAAAGACGUUAUUUAGUACUCCCUCCGUUCCAUAAUGUAGUGCCUAUAAAUUUUUGAAAAAAUCAAACCUUGCAAACUUUGACCAAGUUUACAGAGAAAAUAUUUACAUUUAGAAUGCCAAACAUAUAUUAUUAGAUUCAUCGUAAGAUGUAUUUUCAUAUUUUAUAUAUUGACAUUGUAUACAUAAAUAGUUUUCUCUAUAAACUUGGUCAAAGUUUGUAAAGUUUGAAUUUAUAAAAAAUCUAUAGGCACUACAUUAUGGAACGGAGUGAGUAUUCCCUCUGUAAAGAAAUAUAA
ata-miR1439	UUUUGGAACGGAGGGAGUAUU	CUCCAUCUGAAGUUCUUUGUUACUCCCUCCAUUCCAAAAUAUAGUGCGCCCGCGUUUCCCGAGGUCCAACUUUGACCAUAAAUUUAGCCAACGAGACCGAUUGCGGCGGGAGAAAAAGUUAUAUAAUUGAAAACUUCUUUUGAAUACGAAUUCACUGGUAUAACUUCUGCUCCCGCCGCAAUCGGUCUUGUUUGUUAAAUUUUUGGUCAAAGUUGAAGCACGGGGAUAGAGGAAGCACUAUAUUUUGGAACGGAGGGAGUAUUAUACAGAAUGAGCACAGCGA
ata-miR1439	AUUUGGAACGGAGGGAGUAUU	AGAACUAGGAUGCUCAAACAUACUCCCUCUGUUCCAAAUAACUCGUCAUGGUUUUAGUUCAAAUUUGAACAAAAACCACGACGAGUAAUUUGGAACGGAGGGAGUAUUUGUCACCAAAAUAUAUAGAC
ata-miR1439	UUUUGGAACGGAGGGAGUAUA	ACCAUCAAACUGCUGGCCGUUACUCCCUCCGUUCCAAAAUAGAUGACUCAACUUUAUACAAAUUUUAGUAUAAAGUUAGUAUAAAAUUGGGUCAUCUAUUUUGGAACGGAGGGAGUAUAUUCUAUCUGAAAUUGGGCGG
ata-miR1439	UUUUGGAACGGAGGGAGUAUA	CCAUCAUAUAUUUUCAGAUCUACUCCCUCCGUUCCAAAUAGAUGACCCAACUUAGUACUACUUUAGUACAAGUUGGUCAUUUAUUUUGGAACGGAGGGAGUAUAAACCAAAAAACCCAAAAAUA
ata-miR1439	UUUUGGAACGGAGGGAGUAUC	UCAAAUACUUCUAUAUGAUUUACUCCCUCCAAUUCCAAAAAUAUAGUGCGCCCGUGCUUCCCGAGGUCCAAUUUUGACCAUAAAUUUAACCAACGAGACCGACUGCGUUGGGAGAAAAAAAUUAUAUAAUUGAAAAACUUUUGAAUACGAAUUCACUGGUAUAACUUUUGCUCCCGCCGCAGUCGGUCUUGUUGGUUAAAUUUAUGGUCAAAGUUGAAGCACGGGAAUAGAGGAAGCGCUAUAUUUUGGAACGGAGGGAGUAUCAGGUAUAUAAAUUAAUAGAA
ata-miR1439	UUUUGGAACGGAGGGAGUAUA	UUUUUUCUACCCCAAAAACAUACUCCCUCCAUUCCAAAAUAGAUGACUCAACUUUGUACUAAAGUUAGUACAAAGUUGAGUCAUCUAUUUUGGAACGGAGGGAGUAUAUAAUAUGUUUAGGUUGCUGU
ata-miR1439	AUUUGGAACGGAGGGAGUAUU	ACAUUGAGGAUGCUCAAACAUACUCCCUCUGUUCCAAAUAACUCGUCAUGGUUUUAGUUCAAAUUUGAACUAAACCACGACGAGUAAUUUGGAACGGAGGGAGUAUUUGUCACCAAAUAUAUAGACA
ata-miR1439	UUUUGGAACGGAGGGAGUACU	AGAUAUUAUCAGCCAGCACAUACUCCCUCCGUUCCAAAAUAGAUGACUCAACUUUGUAUAGUAUAAAGUUGGAUCAUCUAUUUUGGAACGGAGGGAGUACUAUACAUUAUUUGAAUUAUCA
ata-miR1439	UUUUGGAACGGAGGGAGUAUC	AGCUCUUUCUCUCUCUCUGCUACUCCCUCCGUUCCAAAAUAGAUGACUCAACUUUAGUAUAAAGUUAGUACAAAGUUGAGUCAUCUAUUUUGGAACGGAGGGAGUAUCUCUCACGGGCCUCCCCUCUC
ata-miR1439	UUUUGGAACGGAGGGAGUAGC	GAGGGGAGGCCCGUGAGAGAUACUCCCUCCGUUCCAAAAUAGAUGACUCAACUUUGUACUAACUUUAUACUAAAGUUGAGUCAUCUAUUUUGGAACGGAGGGAGUAGCAGAGAGAGAGAAAGAGCUAC
ata-miR1439	UUUUGGAACGGAGGGAGUAUA	UAUUAUUGUUGACAAUUAUCUACUCCCCCCGUUCCAAAAUAGAUGACCCAACUUUGUACUAAAGUUAGUACAAAGUUGGGUCAUCUAUUUUGGAACGGAGGGAGUAUAUGAUAAAUGAGUUGGGAGGC
ata-miR1439	UUUUGGGACGGAGUGAGUAUA	UAUACUCCCUCCGUCCCAAAAUUUUUAUCUUAGAUUUGUCUAAAUACGGAUGUAUCAAGUCACGUUUUAGCGUUAGAUACAUCCAUAUGUAGACAAAUCUAAGAUAAGAAUUUUGGGACGGAGUGAGUAUAUAGUUAAGGUUUUUGCUAGA
ata-miR1439	UUUUGGAACGGAGGGAGUAUC	CUCUGGUUAACCUUCUUAUGUACUCUCUCCGUUCCAAAAUAGAUGACUCAACUUUGUACUAAAGUUAGUACAAAGUUGGGUCAUCUAUUUUGGAACGGAGGGAGUAUCACUUGAGUCGAUCAAUUAUC
ata-miR1439	UUUUGGAACGGAGAGAGUACA	UAAUUGAUCGACUCAAGUGAUACUCCCUCCGUUCCAAAAUAGAUGACCCAACUUUGUACUAACUUUAGUACAAAGUUGAGUCAUCUAUUUUGGAACGGAGAGAGUACAUAAGAAGGUUAACCAGAGAA
ata-miR1439	UUUUGGAACGGAGGGAGUAUC	CUCUGGUUAACCUUCUUAUGUACUCUCUCCGUUCCAAAAUAGAUGACUCAACUUUGUACUAAAGUUAGUACAAAGUUGGGUCAUCUAUUUUGGAACGGAGGGAGUAUCACUUGAGUCGAUCAAUUAUC
ata-miR1439	UUUUGGAACGGAGAGAGUACA	UAAUUGAUCGACUCAAGUGAUACUCCCUCCGUUCCAAAAUAGAUGACCCAACUUUGUACUAACUUUAGUACAAAGUUGAGUCAUCUAUUUUGGAACGGAGAGAGUACAUAAGAAGGUUAACCAGAGAA
ata-miR1439	UUUUGGAACGGAGGGAGUAUA	UGAUACAUCUAAUUUGCAAGUACUCCCUCCGUCCCAAAAUUCUUGUCUUAGAUUCGUCUAGAUAUGGAUGUAUCUAAUACUAAAACGUGACUUGGUACAUCCGUAUUUAGAUAAAUCUAAGACAAAUUUUUUGGAACGGAGGGAGUAUAUAAUAACUGAGAAGUGUAAA
ata-miR1439	UUUUGGAACGGAGGGAGUAUC	AGCUCUUUCUCUCUCUCUGCUACUCCCUCCGUUCCAAAAUAGAUGACUCAACUUUAGUAUAAAGUUAGUACAAAGUUGAGUCAUCUAUUUUGGAACGGAGGGAGUAUCUCUCACGGGCCUCCCCUCUC
ata-miR1439	UUUUGGAACGGAGGGAGUAUC	CGCAUACACAUUUUGUUUGCUACUCCCUCCGUUCUAAAAUAAAUGACUCAAUUUUAUACUAACUUUAUAUUAAAAUUAGUAUAAAGUUGAGUCAUCUAUUUUGGAACGGAGGGAGUAUCUUUGAUUGGACUAAAAUACG
ata-miR1439	UUUUGGAACGGAGGGAGUAUA	UGCUAUAUAUACAUCAAUUAUACUCCCUCCGUCCCAAAAUAAGUGACUCAACUUUGUACUAAAUUUAGUAUUUAUUACAAAGCCGAGUCACUUAUUUUGGAACGGAGGGAGUAUAUGGUUUUGGUGCACUUUUAU
ata-miR1439	UUUUGGGACGGAGGGAGUAUU	CAUUCAUGCAUAUAGUCUUUUACUCCCUCCGUCUCCAAAUAAGUGUUGCUGAUUUAGUAAAACAUUAGUACAAAGUUGUACUAAAUCAACGACGCUUAUUUUGGGACGGAGGGAGUAUU
ata-miR1439	AUUUGGAACGGAGGGAGUAUA	CUCUGGACAAACUACUCCCUCCGUUCCAAAUUACUCGUCGUGGUUUUAGUUCGAACUAAAACCACGACGAGUAAUUUGGAACGGAGGGAGUAUAAAUUGGUUCUUCAAGUUCAA
ata-miR1439	UUUUGGAACGGAGGGAGUAUG	UGAUUUAUCAAAUAUGCUUCUACUCCCUCCGUUUCAAAAUAGAUGAUCCAAUUGUGUACUAACUUUGUAUUAAAGUUAGUAUAAAAUUGAGUCAUCUAUUUUGGAACGGAGGGAGUAUGAAACACUGUCCCCACGCCCG
ata-miR1439	UUUUGGAACGGAGGGAGUAUA	AUCACAUCUCGCCAACGAUAUACUCCCUCCGUUCCAAAAUAGAUGACUCAACUUUGUACUAACUUUAGUACAAAGUUGGGUCAUCUAUCGUUCCAAAAAUAGAUGACUCAACUUUGUACUAACUUUAGUACAAAGUUGGGUCAUCUAUUUUGGAACGGAGGGAGUAUAAGUUAAAAUGCAUGUUCCCA
ata-miR1439	UUUUGGAACGGAGGGAGUAUA	GGAACAUGCAUUUUAACUUAUACUCCCUCCGUUCCAAAAUAGAUGACCCAACUUUGUACUAAAGUUAGUACAAAGUUGAGUCAUCUAUUUUUGGAACGAUAGAUGACCCAACUUUGUACUAAAGUUAGUACAAAGUUGAGUCAUCUAUUUUGGAACGGAGGGAGUAUAUCGUUGGCGAGAUGUGAUUA
ata-miR1439	UUUUGGAACGGAGGGAGUAUG	AUAAUUCAAAUAAUGUAUAGUACUCCCUCCGUUCCAAAAUAGAUGAUCCAACUUUAUACUAUACAAAGUUGAGUCAUCUAUUUUGGAACGGAGGGAGUAUGUGCUGGCUGAUAAUAUCUGU
ata-miR1439	AUUUGGAACGGAGGGAGUAUU	AGAAAAGGAACAUAGAAUGCUACUCCCUCCGUUACCAAAUUACUCGUCGUUGGUUUUAGUUCGAACUAAACCACGACGAGUAAUUUGGAACGGAGGGAGUAUUAUGUUACUCGUAAUCACAUU
ata-miR1439	UUUUGGAACGGAGGGAGUAGC	GAGGGGAGGCCCGUGAGAGAUACUCCCUCCGUUCCAAAAUAGAUGACUCAACUUUGUACUAACUUUAUACUAAAGUUGAGUCAUCUAUUUUGGAACGGAGGGAGUAGCAGAGAGAGAGAAAGAGCUAC
ata-miR156a	UGACAGAAGAGAGUGAGCAC	UUGAUGAUGGUGCGAAUGGCUGACAGAAGAGAGUGAGCACACAGCGGCAGACUACGUCUGGUAAAGAGGACGGAUGGAUGCGAAGAGAGAGAUAGACGCAGCUGCUGUUGCGUGCUCACCCUCUCUCUGUCAGCUCUCUCUCCGCCUUGGGACU
ata-miR156a	UGACAGAAGAGAGUGAGCACA	UUGAUGAUGGUGCGAAUGGCUGACAGAAGAGAGUGAGCACACAGCGGCAGACUACGUCUGGUAAAGAGGACGGAUGGAUGCGAAGAGAGAGAUAGACGCAGCUGCUGUUGCGUGCUCACCCUCUCUCUGUCAGCUCUCUCUCCGCCUUGGGACU
ata-miR156a-5p	UGACAGAAGAGAGUGAGCAC	UUGAUGAUGGUGCGAAUGGCUGACAGAAGAGAGUGAGCACACAGCGGCAGACUACGUCUGGUAAAGAGGACGGAUGGAUGCGAAGAGAGAGAUAGACGCAGCUGCUGUUGCGUGCUCACCCUCUCUCUGUCAGCUCUCUCUCCGCCUUGGGACU
ata-miR156ad	UGACAGAAGAGAGUGAGCAC	UUGAUGAUGGUGCGAAUGGCUGACAGAAGAGAGUGAGCACACAGCGGCAGACUACGUCUGGUAAAGAGGACGGAUGGAUGCGAAGAGAGAGAUAGACGCAGCUGCUGUUGCGUGCUCACCCUCUCUCUGUCAGCUCUCUCUCCGCCUUGGGACU
ata-miR156b	UGACAGAAGAGAGUGAGCACA	UUGAUGAUGGUGCGAAUGGCUGACAGAAGAGAGUGAGCACACAGCGGCAGACUACGUCUGGUAAAGAGGACGGAUGGAUGCGAAGAGAGAGAUAGACGCAGCUGCUGUUGCGUGCUCACCCUCUCUCUGUCAGCUCUCUCUCCGCCUUGGGACU
ata-miR156b-3p	GCUCACCCUCUCUCUGUCAGC	UUGAUGAUGGUGCGAAUGGCUGACAGAAGAGAGUGAGCACACAGCGGCAGACUACGUCUGGUAAAGAGGACGGAUGGAUGCGAAGAGAGAGAUAGACGCAGCUGCUGUUGCGUGCUCACCCUCUCUCUGUCAGCUCUCUCUCCGCCUUGGGACU
ata-miR156c	CUGACAGAAGAGAGUGAGCAC	GUUGAUGAUGGUGCGAAUGGCUGACAGAAGAGAGUGAGCACACAGCGGCAGACUACGUCUGGUAAAGAGGACGGAUGGAUGCGAAGAGAGAGAUAGACGCAGCUGCUGUUGCGUGCUCACCCUCUCUCUGUCAGCUCUCUCUCCGCCUUGGG
ata-miR156c	UGACAGAAGAGAGUGAGCAC	UUGAUGAUGGUGCGAAUGGCUGACAGAAGAGAGUGAGCACACAGCGGCAGACUACGUCUGGUAAAGAGGACGGAUGGAUGCGAAGAGAGAGAUAGACGCAGCUGCUGUUGCGUGCUCACCCUCUCUCUGUCAGCUCUCUCUCCGCCUUGGGACU
ata-miR156c	UGACAGAAGAGAGUGAGCA	UUGAUGAUGGUGCGAAUGGCUGACAGAAGAGAGUGAGCACACAGCGGCAGACUACGUCUGGUAAAGAGGACGGAUGGAUGCGAAGAGAGAGAUAGACGCAGCUGCUGUUGCGUGCUCACCCUCUCUCUGUCAGCUCUCUCUCCGCCUUGGGACU
ata-miR156e	UGACAGAAGAGAGUGAGCAC	UUGAUGAUGGUGCGAAUGGCUGACAGAAGAGAGUGAGCACACAGCGGCAGACUACGUCUGGUAAAGAGGACGGAUGGAUGCGAAGAGAGAGAUAGACGCAGCUGCUGUUGCGUGCUCACCCUCUCUCUGUCAGCUCUCUCUCCGCCUUGGGACU
ata-miR156f	CUGACAGAAGAGAGUGAGCACA	GUUGAUGAUGGUGCGAAUGGCUGACAGAAGAGAGUGAGCACACAGCGGCAGACUACGUCUGGUAAAGAGGACGGAUGGAUGCGAAGAGAGAGAUAGACGCAGCUGCUGUUGCGUGCUCACCCUCUCUCUGUCAGCUCUCUCUCCGCCUUGGG
ata-miR156f	UGACAGAAGAGAGUGAGCAC	UUGAUGAUGGUGCGAAUGGCUGACAGAAGAGAGUGAGCACACAGCGGCAGACUACGUCUGGUAAAGAGGACGGAUGGAUGCGAAGAGAGAGAUAGACGCAGCUGCUGUUGCGUGCUCACCCUCUCUCUGUCAGCUCUCUCUCCGCCUUGGGACU
ata-miR156g	UGACAGAAGAGAGUGAGCAC	UUGAUGAUGGUGCGAAUGGCUGACAGAAGAGAGUGAGCACACAGCGGCAGACUACGUCUGGUAAAGAGGACGGAUGGAUGCGAAGAGAGAGAUAGACGCAGCUGCUGUUGCGUGCUCACCCUCUCUCUGUCAGCUCUCUCUCCGCCUUGGGACU
ata-miR156g-5p	UGACAGAAGAGAGUGAGCAC	UUGAUGAUGGUGCGAAUGGCUGACAGAAGAGAGUGAGCACACAGCGGCAGACUACGUCUGGUAAAGAGGACGGAUGGAUGCGAAGAGAGAGAUAGACGCAGCUGCUGUUGCGUGCUCACCCUCUCUCUGUCAGCUCUCUCUCCGCCUUGGGACU
ata-miR156h	UGACAGAAGAGAGUGAGCAC	UUGAUGAUGGUGCGAAUGGCUGACAGAAGAGAGUGAGCACACAGCGGCAGACUACGUCUGGUAAAGAGGACGGAUGGAUGCGAAGAGAGAGAUAGACGCAGCUGCUGUUGCGUGCUCACCCUCUCUCUGUCAGCUCUCUCUCCGCCUUGGGACU
ata-miR156i	UGACAGAAGAGAGUGAGCAC	UUGAUGAUGGUGCGAAUGGCUGACAGAAGAGAGUGAGCACACAGCGGCAGACUACGUCUGGUAAAGAGGACGGAUGGAUGCGAAGAGAGAGAUAGACGCAGCUGCUGUUGCGUGCUCACCCUCUCUCUGUCAGCUCUCUCUCCGCCUUGGGACU
ata-miR156j	UGACAGAAGAGAGUGAGCAC	UUGAUGAUGGUGCGAAUGGCUGACAGAAGAGAGUGAGCACACAGCGGCAGACUACGUCUGGUAAAGAGGACGGAUGGAUGCGAAGAGAGAGAUAGACGCAGCUGCUGUUGCGUGCUCACCCUCUCUCUGUCAGCUCUCUCUCCGCCUUGGGACU
ata-miR156k	CUGACAGAAGAGAGUGAGCAC	GUUGAUGAUGGUGCGAAUGGCUGACAGAAGAGAGUGAGCACACAGCGGCAGACUACGUCUGGUAAAGAGGACGGAUGGAUGCGAAGAGAGAGAUAGACGCAGCUGCUGUUGCGUGCUCACCCUCUCUCUGUCAGCUCUCUCUCCGCCUUGGG
ata-miR156l-5p	UGACAGAAGAGAGUGAGCACA	UUGAUGAUGGUGCGAAUGGCUGACAGAAGAGAGUGAGCACACAGCGGCAGACUACGUCUGGUAAAGAGGACGGAUGGAUGCGAAGAGAGAGAUAGACGCAGCUGCUGUUGCGUGCUCACCCUCUCUCUGUCAGCUCUCUCUCCGCCUUGGGACU
ata-miR156p	CUGACAGAAGAGAGUGAGCAC	GUUGAUGAUGGUGCGAAUGGCUGACAGAAGAGAGUGAGCACACAGCGGCAGACUACGUCUGGUAAAGAGGACGGAUGGAUGCGAAGAGAGAGAUAGACGCAGCUGCUGUUGCGUGCUCACCCUCUCUCUGUCAGCUCUCUCUCCGCCUUGGG
ata-miR156q	UGACAGAAGAGAGUGAGCACA	UUGAUGAUGGUGCGAAUGGCUGACAGAAGAGAGUGAGCACACAGCGGCAGACUACGUCUGGUAAAGAGGACGGAUGGAUGCGAAGAGAGAGAUAGACGCAGCUGCUGUUGCGUGCUCACCCUCUCUCUGUCAGCUCUCUCUCCGCCUUGGGACU
ata-miR158a-5p	AUUUGUCAACAAUUUUGGAAU	UAUCCUAACAAUUUUUUGAAAUUUGUCAACAAUUUUGGAAUUUCAAAUUGUGUAUGAACUUUUUAUAAACUUGAACACUUUUUUCAAAAUUGUGAACAAAUUGCCAACAAUUGAUGUUG
ata-miR158a-5p	AUUUGUCAACAAUUUUGGAAU	UGUCCUAACCCUUUCUUGAAAUUUGUCAACAAUUUUGGAAUUUAAUUGGGUAUGAAAAUUUAUAAACUUGAACACUUUUUCAAAAUUGUUAACAAAUUCCCAAAACUGAUGUUGG
ata-miR158a-5p	AUUUGUCAACAAUUUUGGAAU	UAUCCUAACAAUUUUUUGAAAUUUGUCAACAAUUUUGGAAUUUCAAAUUGUGUAUGAACUUUUUAUAAACUUGAACACUUUUUUCAAAAUUGUGAACAAAUUGCCAACAAUUGAUGUUG
ata-miR158b-5p	UUUGUCAACAAUUUUGGAAU	AUCCUAACAAUUUUUUGAAAUUUGUCAACAAUUUUGGAAUUUCAAAUUGUGUAUGAACUUUUUAUAAACUUGAACACUUUUUUCAAAAUUGUGAACAAAUUGCCAACAAUUGAUGUUGAAC
ata-miR158b-5p	UUUGUCAACAAUUUUGGAAU	GUCCUAACCCUUUCUUGAAAUUUGUCAACAAUUUUGGAAUUUAAUUGGGUAUGAAAAUUUAUAAACUUGAACACUUUUUCAAAAUUGUUAACAAAUUCCCAAAACUGAUGUUGGACA
ata-miR158b-5p	UUUGUCAACAAUUUUGGAAU	AUCCUAACAAUUUUUUGAAAUUUGUCAACAAUUUUGGAAUUUCAAAUUGUGUAUGAACUUUUUAUAAACUUGAACACUUUUUUCAAAAUUGUGAACAAAUUGCCAACAAUUGAUGUUGAAC
ata-miR160	UGCCGGGCUCCUUGUAUGCCA	GAUAUGCCGGGCUCCUUGUAUGCCACUCGCAUAGCCGCCAACUCGGUUGAGCUCCAAACCUAGCAUUGGCUCUACCGCGGAUGGCAUAGCGAGGGGCCAAGCAUGUACAGAAGAUUUGAUUUCCA
ata-miR160	UGCCGGGCUCCUUGUAUGCCA	GAGGUGAAAGCAAUGGGAUAUGCCGGGCUCCUUGUAUGCCACUCGCAUAGCCGCCAACUCGGUUGAGCUCCAAACCUAGCAUUGGCUCUACCGCGGAUGGCAUGCGAGGGGCCAAGCAUGUACAGAAGAUUUGAUU
ata-miR160a-3p	GCAUGCGAGGGGCCAAGCAUG	GAGGUGAAAGCAAUGGGAUAUGCCGGGCUCCUUGUAUGCCACUCGCAUAGCCGCCAACUCGGUUGAGCUCCAAACCUAGCAUUGGCUCUACCGCGGAUGGCAUGCGAGGGGCCAAGCAUGUACAGAAGAUUUGAUUUCCA
ata-miR160a-5p	UGCCGGGCUCCUUGUAUGCCA	GAUAUGCCGGGCUCCUUGUAUGCCACUCGCAUAGCCGCCAACUCGGUUGAGCUCCAAACCUAGCAUUGGCUCUACCGCGGAUGGCAUAGCGAGGGGCCAAGCAUGUACAGAAGAUUUGAUUUCCA
ata-miR160a-5p	UGCCGGGCUCCUUGUAUGCCA	GAGGUGAAAGCAAUGGGAUAUGCCGGGCUCCUUGUAUGCCACUCGCAUAGCCGCCAACUCGGUUGAGCUCCAAACCUAGCAUUGGCUCUACCGCGGAUGGCAUGCGAGGGGCCAAGCAUGUACAGAAGAUUUGAUU
ata-miR160d-3p	GCAUGCGAGGGGCCAAGCAUG	GAGGUGAAAGCAAUGGGAUAUGCCGGGCUCCUUGUAUGCCACUCGCAUAGCCGCCAACUCGGUUGAGCUCCAAACCUAGCAUUGGCUCUACCGCGGAUGGCAUGCGAGGGGCCAAGCAUGUACAGAAGAUUUGAUUUCCA
ata-miR160e-3p	GCAUGCGAGGGGCCAAGCAUG	GAGGUGAAAGCAAUGGGAUAUGCCGGGCUCCUUGUAUGCCACUCGCAUAGCCGCCAACUCGGUUGAGCUCCAAACCUAGCAUUGGCUCUACCGCGGAUGGCAUGCGAGGGGCCAAGCAUGUACAGAAGAUUUGAUUUCCA
ata-miR160h	UGCCGGGCUCCUUGUAUGCCA	GAUAUGCCGGGCUCCUUGUAUGCCACUCGCAUAGCCGCCAACUCGGUUGAGCUCCAAACCUAGCAUUGGCUCUACCGCGGAUGGCAUAGCGAGGGGCCAAGCAUGUACAGAAGAUUUGAUUUCCA
ata-miR160h	UGCCGGGCUCCUUGUAUGCCA	GAGGUGAAAGCAAUGGGAUAUGCCGGGCUCCUUGUAUGCCACUCGCAUAGCCGCCAACUCGGUUGAGCUCCAAACCUAGCAUUGGCUCUACCGCGGAUGGCAUGCGAGGGGCCAAGCAUGUACAGAAGAUUUGAUU
ata-miR167	UGAAGCUGCCAGCAUGAUCUA	CGAGUGAAGCUGCCAGCAUGAUCUAGCUCCGAGUGAUCAAACAGAAAAGCUUGUUGAUUCAGGCUCUUNUGGUCAUGCCUUGCUAGGUCAUGCUGCGGCAGCCUCACUUCUUCCCGCCGUUUGGGCAC
ata-miR167	UGAAGCUGCCAGCAUGAUCUG	UCAAGGUGCACACAAGCUGGUGAAGCUGCCAGCAUGAUCUGAUGACCUAACUCAUGGAUCAGAAUCCAUGUCAAUCAGGUCAUGCUGGAGUUUCAUCUGCUGGUCGAGCACACGAAA
ata-miR167	UGAAGCUGCCAGCAUGAUCUG	ACCACAAGCUGGUGAAGCUGCCAGCAUGAUCUGAUGACCUAACUCAUGGAUCAGAAUCCAUGUCAAUCAGGUCAUGCUGGAGUUUCAUCUGCUGGUCGGAGCACAACGA
ata-miR167-5p	UGAAGCUGCCAGCAUGAUCUG	UCAAGGUGCACACAAGCUGGUGAAGCUGCCAGCAUGAUCUGAUGACCUAACUCAUGGAUCAGAAUCCAUGUCAAUCAGGUCAUGCUGGAGUUUCAUCUGCUGGUCGAGCACACGAAA
ata-miR167-5p	UGAAGCUGCCAGCAUGAUCUG	ACCACAAGCUGGUGAAGCUGCCAGCAUGAUCUGAUGACCUAACUCAUGGAUCAGAAUCCAUGUCAAUCAGGUCAUGCUGGAGUUUCAUCUGCUGGUCGGAGCACAACGA
ata-miR167-5p	UGAAGCUGCCAGCAUGAUCUA	CGAGUGAAGCUGCCAGCAUGAUCUAGCUCCGAGUGAUCAAACAGAAAAGCUUGUUGAUUCAGGCUCUUNUGGUCAUGCCUUGCUAGGUCAUGCUGCGGCAGCCUCACUUCUUCCCGCCGUUUGGGCAC
ata-miR167a	UGAAGCUGCCAGCAUGAUCUAG	CGAGUGAAGCUGCCAGCAUGAUCUAGCUCCGAGUGAUCAAACAGAAAAGCUUGUUGAUUCAGGCUCUUNUGGUCAUGCCUUGCUAGGUCAUGCUGCGGCAGCCUCACUUCUUCCCGCCGUUUGGGCAC
ata-miR167a	UGAAGCUGCCAGCAUGAUCUGA	UCAAGGUGCACACAAGCUGGUGAAGCUGCCAGCAUGAUCUGAUGACCUAACUCAUGGAUCAGAAUCCAUGUCAAUCAGGUCAUGCUGGAGUUUCAUCUGCUGGUCGAGCACACGAAA
ata-miR167a	UGAAGCUGCCAGCAUGAUCUGA	ACCACAAGCUGGUGAAGCUGCCAGCAUGAUCUGAUGACCUAACUCAUGGAUCAGAAUCCAUGUCAAUCAGGUCAUGCUGGAGUUUCAUCUGCUGGUCGGAGCACAACGA
ata-miR167a-5p	UGAAGCUGCCAGCAUGAUCUA	CGAGUGAAGCUGCCAGCAUGAUCUAGCUCCGAGUGAUCAAACAGAAAAGCUUGUUGAUUCAGGCUCUUNUGGUCAUGCCUUGCUAGGUCAUGCUGCGGCAGCCUCACUUCUUCCCGCCGUUUGGGCAC
ata-miR167a-5p	UGAAGCUGCCAGCAUGAUCUG	UCAAGGUGCACACAAGCUGGUGAAGCUGCCAGCAUGAUCUGAUGACCUAACUCAUGGAUCAGAAUCCAUGUCAAUCAGGUCAUGCUGGAGUUUCAUCUGCUGGUCGAGCACACGAAA
ata-miR167a-5p	UGAAGCUGCCAGCAUGAUCUG	ACCACAAGCUGGUGAAGCUGCCAGCAUGAUCUGAUGACCUAACUCAUGGAUCAGAAUCCAUGUCAAUCAGGUCAUGCUGGAGUUUCAUCUGCUGGUCGGAGCACAACGA
ata-miR167b	UGAAGCUGCCAGCAUGAUCUA	CGAGUGAAGCUGCCAGCAUGAUCUAGCUCCGAGUGAUCAAACAGAAAAGCUUGUUGAUUCAGGCUCUUNUGGUCAUGCCUUGCUAGGUCAUGCUGCGGCAGCCUCACUUCUUCCCGCCGUUUGGGCAC
ata-miR167b	UGAAGCUGCCAGCAUGAUCUG	UCAAGGUGCACACAAGCUGGUGAAGCUGCCAGCAUGAUCUGAUGACCUAACUCAUGGAUCAGAAUCCAUGUCAAUCAGGUCAUGCUGGAGUUUCAUCUGCUGGUCGAGCACACGAAA
ata-miR167b	UGAAGCUGCCAGCAUGAUCUG	ACCACAAGCUGGUGAAGCUGCCAGCAUGAUCUGAUGACCUAACUCAUGGAUCAGAAUCCAUGUCAAUCAGGUCAUGCUGGAGUUUCAUCUGCUGGUCGGAGCACAACGA
ata-miR167b-3p	GGUCAUGCUGCGGCAGCCUCACU	CGAGUGAAGCUGCCAGCAUGAUCUAGCUCCGAGUGAUCAAACAGAAAAGCUUGUUGAUUCAGGCUCUUNUGGUCAUGCCUUGCUAGGUCAUGCUGCGGCAGCCUCACUUCUUCCCGCCGUUUGGGCAC
ata-miR167c	UGAAGCUGCCAGCAUGAUCUGA	UCAAGGUGCACACAAGCUGGUGAAGCUGCCAGCAUGAUCUGAUGACCUAACUCAUGGAUCAGAAUCCAUGUCAAUCAGGUCAUGCUGGAGUUUCAUCUGCUGGUCGAGCACACGAAA
ata-miR167c	UGAAGCUGCCAGCAUGAUCUGA	ACCACAAGCUGGUGAAGCUGCCAGCAUGAUCUGAUGACCUAACUCAUGGAUCAGAAUCCAUGUCAAUCAGGUCAUGCUGGAGUUUCAUCUGCUGGUCGGAGCACAACGA
ata-miR167c	UGAAGCUGCCAGCAUGAUCUAG	CGAGUGAAGCUGCCAGCAUGAUCUAGCUCCGAGUGAUCAAACAGAAAAGCUUGUUGAUUCAGGCUCUUNUGGUCAUGCCUUGCUAGGUCAUGCUGCGGCAGCCUCACUUCUUCCCGCCGUUUGGGCAC
ata-miR167c	UGAAGCUGCCAGCAUGAUCUG	UCAAGGUGCACACAAGCUGGUGAAGCUGCCAGCAUGAUCUGAUGACCUAACUCAUGGAUCAGAAUCCAUGUCAAUCAGGUCAUGCUGGAGUUUCAUCUGCUGGUCGAGCACACGAAA
ata-miR167c	UGAAGCUGCCAGCAUGAUCUG	ACCACAAGCUGGUGAAGCUGCCAGCAUGAUCUGAUGACCUAACUCAUGGAUCAGAAUCCAUGUCAAUCAGGUCAUGCUGGAGUUUCAUCUGCUGGUCGGAGCACAACGA
ata-miR167c	UGAAGCUGCCAGCAUGAUCUA	CGAGUGAAGCUGCCAGCAUGAUCUAGCUCCGAGUGAUCAAACAGAAAAGCUUGUUGAUUCAGGCUCUUNUGGUCAUGCCUUGCUAGGUCAUGCUGCGGCAGCCUCACUUCUUCCCGCCGUUUGGGCAC
ata-miR167c-3p	GGUCAUGCUGCGGCAGCCUCACU	CGAGUGAAGCUGCCAGCAUGAUCUAGCUCCGAGUGAUCAAACAGAAAAGCUUGUUGAUUCAGGCUCUUNUGGUCAUGCCUUGCUAGGUCAUGCUGCGGCAGCCUCACUUCUUCCCGCCGUUUGGGCAC
ata-miR167c-5p	GAAGCUGCCAGCAUGAUCUGA	CAAGGUGCACACAAGCUGGUGAAGCUGCCAGCAUGAUCUGAUGACCUAACUCAUGGAUCAGAAUCCAUGUCAAUCAGGUCAUGCUGGAGUUUCAUCUGCUGGUCGAGCACACGAA
ata-miR167c-5p	GAAGCUGCCAGCAUGAUCUGA	ACCACAAGCUGGUGAAGCUGCCAGCAUGAUCUGAUGACCUAACUCAUGGAUCAGAAUCCAUGUCAAUCAGGUCAUGCUGGAGUUUCAUCUGCUGGUCGGAGCACAACG
ata-miR167c-5p	GAAGCUGCCAGCAUGAUCUAG	CGAGUGAAGCUGCCAGCAUGAUCUAGCUCCGAGUGAUCAAACAGAAAAGCUUGUUGAUUCAGGCUCUUNUGGUCAUGCCUUGCUAGGUCAUGCUGCGGCAGCCUCACUUCUUCCCGCCGUUUGGGCA
ata-miR167d	UGAAGCUGCCAGCAUGAUCU	UCAAGGUGCACACAAGCUGGUGAAGCUGCCAGCAUGAUCUGAUGACCUAACUCAUGGAUCAGAAUCCAUGUCAAUCAGGUCAUGCUGGAGUUUCAUCUGCUGGUCGAGCACACGAAA
ata-miR167d	UGAAGCUGCCAGCAUGAUCU	ACCACAAGCUGGUGAAGCUGCCAGCAUGAUCUGAUGACCUAACUCAUGGAUCAGAAUCCAUGUCAAUCAGGUCAUGCUGGAGUUUCAUCUGCUGGUCGGAGCACAACGA
ata-miR167d	UGAAGCUGCCAGCAUGAUCU	CGAGUGAAGCUGCCAGCAUGAUCUAGCUCCGAGUGAUCAAACAGAAAAGCUUGUUGAUUCAGGCUCUUNUGGUCAUGCCUUGCUAGGUCAUGCUGCGGCAGCCUCACUUCUUCCCGCCGUUUGGGCAC
ata-miR167d	UGAAGCUGCCAGCAUGAUCUG	UCAAGGUGCACACAAGCUGGUGAAGCUGCCAGCAUGAUCUGAUGACCUAACUCAUGGAUCAGAAUCCAUGUCAAUCAGGUCAUGCUGGAGUUUCAUCUGCUGGUCGAGCACACGAAA
ata-miR167d	UGAAGCUGCCAGCAUGAUCUG	ACCACAAGCUGGUGAAGCUGCCAGCAUGAUCUGAUGACCUAACUCAUGGAUCAGAAUCCAUGUCAAUCAGGUCAUGCUGGAGUUUCAUCUGCUGGUCGGAGCACAACGA
ata-miR167d	UGAAGCUGCCAGCAUGAUCUA	CGAGUGAAGCUGCCAGCAUGAUCUAGCUCCGAGUGAUCAAACAGAAAAGCUUGUUGAUUCAGGCUCUUNUGGUCAUGCCUUGCUAGGUCAUGCUGCGGCAGCCUCACUUCUUCCCGCCGUUUGGGCAC
ata-miR167d-3p	GGUCAUGCUGCGGCAGCCUCACU	CGAGUGAAGCUGCCAGCAUGAUCUAGCUCCGAGUGAUCAAACAGAAAAGCUUGUUGAUUCAGGCUCUUNUGGUCAUGCCUUGCUAGGUCAUGCUGCGGCAGCCUCACUUCUUCCCGCCGUUUGGGCAC
ata-miR167d-5p	UGAAGCUGCCAGCAUGAUCUGA	UCAAGGUGCACACAAGCUGGUGAAGCUGCCAGCAUGAUCUGAUGACCUAACUCAUGGAUCAGAAUCCAUGUCAAUCAGGUCAUGCUGGAGUUUCAUCUGCUGGUCGAGCACACGAAA
ata-miR167d-5p	UGAAGCUGCCAGCAUGAUCUGA	ACCACAAGCUGGUGAAGCUGCCAGCAUGAUCUGAUGACCUAACUCAUGGAUCAGAAUCCAUGUCAAUCAGGUCAUGCUGGAGUUUCAUCUGCUGGUCGGAGCACAACGA
ata-miR167d-5p	UGAAGCUGCCAGCAUGAUCUAG	CGAGUGAAGCUGCCAGCAUGAUCUAGCUCCGAGUGAUCAAACAGAAAAGCUUGUUGAUUCAGGCUCUUNUGGUCAUGCCUUGCUAGGUCAUGCUGCGGCAGCCUCACUUCUUCCCGCCGUUUGGGCAC
ata-miR167g-3p	GGUCAUGCUGGAGUUUCAUC	UCAAGGUGCACACAAGCUGGUGAAGCUGCCAGCAUGAUCUGAUGACCUAACUCAUGGAUCAGAAUCCAUGUCAAUCAGGUCAUGCUGGAGUUUCAUCUGCUGGUCGAGCACACGAAA
ata-miR167g-3p	GGUCAUGCUGGAGUUUCAUC	ACCACAAGCUGGUGAAGCUGCCAGCAUGAUCUGAUGACCUAACUCAUGGAUCAGAAUCCAUGUCAAUCAGGUCAUGCUGGAGUUUCAUCUGCUGGUCGGAGCACAACGA
ata-miR167h	UGAAGCUGCCAGCAUGAUCUGA	UCAAGGUGCACACAAGCUGGUGAAGCUGCCAGCAUGAUCUGAUGACCUAACUCAUGGAUCAGAAUCCAUGUCAAUCAGGUCAUGCUGGAGUUUCAUCUGCUGGUCGAGCACACGAAA
ata-miR167h	UGAAGCUGCCAGCAUGAUCUGA	ACCACAAGCUGGUGAAGCUGCCAGCAUGAUCUGAUGACCUAACUCAUGGAUCAGAAUCCAUGUCAAUCAGGUCAUGCUGGAGUUUCAUCUGCUGGUCGGAGCACAACGA
ata-miR167h	UGAAGCUGCCAGCAUGAUCUAG	CGAGUGAAGCUGCCAGCAUGAUCUAGCUCCGAGUGAUCAAACAGAAAAGCUUGUUGAUUCAGGCUCUUNUGGUCAUGCCUUGCUAGGUCAUGCUGCGGCAGCCUCACUUCUUCCCGCCGUUUGGGCAC
ata-miR167h-3p	AGGUCAUGCUGGAGUUUCAUC	UCAAGGUGCACACAAGCUGGUGAAGCUGCCAGCAUGAUCUGAUGACCUAACUCAUGGAUCAGAAUCCAUGUCAAUCAGGUCAUGCUGGAGUUUCAUCUGCUGGUCGAGCACACGAAA
ata-miR167h-3p	AGGUCAUGCUGGAGUUUCAUC	ACCACAAGCUGGUGAAGCUGCCAGCAUGAUCUGAUGACCUAACUCAUGGAUCAGAAUCCAUGUCAAUCAGGUCAUGCUGGAGUUUCAUCUGCUGGUCGGAGCACAACGA
ata-miR167h-5p	UGAAGCUGCCAGCAUGAUCUG	UCAAGGUGCACACAAGCUGGUGAAGCUGCCAGCAUGAUCUGAUGACCUAACUCAUGGAUCAGAAUCCAUGUCAAUCAGGUCAUGCUGGAGUUUCAUCUGCUGGUCGAGCACACGAAA
ata-miR167h-5p	UGAAGCUGCCAGCAUGAUCUG	ACCACAAGCUGGUGAAGCUGCCAGCAUGAUCUGAUGACCUAACUCAUGGAUCAGAAUCCAUGUCAAUCAGGUCAUGCUGGAGUUUCAUCUGCUGGUCGGAGCACAACGA
ata-miR167h-5p	UGAAGCUGCCAGCAUGAUCUA	CGAGUGAAGCUGCCAGCAUGAUCUAGCUCCGAGUGAUCAAACAGAAAAGCUUGUUGAUUCAGGCUCUUNUGGUCAUGCCUUGCUAGGUCAUGCUGCGGCAGCCUCACUUCUUCCCGCCGUUUGGGCAC
ata-miR1847.2	UGGCCCACAUGUCAGUGACACAAC	UUACUUAACUGCAGGUGCAUUGGGUCACUGACAUAUGGGCACAACAGGGGUCUGGCCCACAUGUCAGUGACACAACUGGACCUGCAGUUAAGUCAG
ata-miR1847.2	UGGCCCACAUGUAAGUGCCGCAAC	UACUUAACUGCAGGUGCAGUUGUUCACUGGCAUGUGGGCCCAAGAGGAAUCUGGCCCACAUGUAAGUGCCGCAACUGCACCUGCUGUUAUGUCAC
ata-miR1847.2	GGGCCCACAUGUUAGUGAGACAAC	UUAACUACAGGUGCAGUUGGUGUGUCACUGACAUGCGGGCCUGAUGCCCGUUGGGCCCACAUGUUAGUGAGACAACGCACCUGCGGUUAAGUCACU
ata-miR1847.2	UGGCCCACAUGUAAGUGACGCAAC	UACUUAACUGCAGGUGCAGUUGGGUCACUGGCAUGUGGGCCCAAGAGGCAUCUGGCCCACAUGUAAGUGACGCAACUGCACCUGCUGUUAUGUCAC
ata-miR1847.2	UGGCCCACAUGUAAGUGACGCAAC	UACUUAACUGCAAGUGCAGUUGGGUCACUGGCAUGUGGGCCCAAGAGGCAUCUGGCCCACAUGUAAGUGACGCAACUGCACCUGCCGUUAUGUCAC
ata-miR1847.2	UGGCCCACAUGUAAGUGACGCAAC	UACUUAACUGCAAGUGCAGUUGGGUCACUGGCAUGUGGGCCCAAGAGGCAUCUGGCCCACAUGUAAGUGACGCAACUGCACCUGCCGUUAUGUCAC
ata-miR1847.2	UGGCCCACAUGUCAGUGGCCCAAC	GACUUAAGUGCAGGUGCAGUUGGUGUGUCACUGACAUGCGGGCCAGAUGCCUGUUUGGCCCACAUGUCAGUGGCCCAACUGCACCUGCAGUUAAGUCAC
ata-miR1847.2	UGGCCCACAUGUCAGUGACGCAAC	UUACUUAACUGCAGGUGCAUUGGGUCACUGACAUGUGGGCCCAACAGGGGUCUGGCCCACAUGUCAGUGACGCAACUGGACCUGUAGUUAAGUCAG
ata-miR1847.2	UGGCCCACAUGUCAGUGACGCAAC	UUACUUAACUGCAGGUGCAUUGGGUCACUGACAUAUGGGCCCAACAGGGGUUUGGCCCACAUGUCAGUGACGCAACUGGACCUGCAGUUAAGUCAG
ata-miR1847.2	UGGCCCACAUGUAAGUGACGCAAC	UACUUAACUGCAGGUGCAGUUGGGUCACUGGCAUGUGGGCCCAAGAGGCAUCUGGCCCACAUGUAAGUGACGCAACUGCACCUGCUGUUAUGUCAC
ata-miR1847.2	UGGCCCACAUGUAAGUGACGCAAC	UACUUAACUGCAAGUGCUGUUGGGUCACUGGCAUGUGGGCCUAAGAGGCAUCUGGCCCACAUGUAAGUGACGCAACUGCACCUGCUGUUAUGUCAC
ata-miR1847.2	UGGCCCACAUGUAAGUGACGCAAC	GUACUAACUGCAGGUGCAGUUGAGUCACUAGCAUGUGGGCCCAAGAGGCAUCUGGCCCACAUGUAAGUGACGCAACUGCACCUGCUGUUGUGUCAC
ata-miR1847.2	UGGCCCACAUGUAAGUGACGCAAC	UACUUAACUGUAGGUGCAGUUGGGUCACUGGCAUGUGGGCCCAAGAGGCAUCUGGCCCACAUGUAAGUGACGCAACUGCACCUGCUGUUAUGUCAC
ata-miR2118-5p	GGCAUGGGAACAUGGAGGAAAG	AUGAGUAUCUUAGAGCUAUGGGCAUGGGAACAUGGAGGAAAGCCUAGACUUCUUGGCCUCUAAAUUUAGGGGCCAAGACUGAUUUGUAUUUUCCCGAUGCCUCUCAUGCCUAUUAUUCUUAGAUAUUCCUUC
ata-miR2118-5p	GGCAUGGGAACAUGGAGGAAAG	AUGAGUAUCUCAGAGCGGUGGGCAUGGGAACAUGGAGGAAAGCCUAGAUUUCUGGCCACUUAAUUUAGGAGCAAAGAUUGUUUUGNGUUUUUCCUGAUGCCUCCAUGCCCAAUGCUCUUAGAUGCUCAUUU
ata-miR2118b	UUCCUGAUGCCUCCCAUGCCUA	AUGAGUAUCUUAGAGCGGUGGGCAUGGGAACAUAGAGGAAAGCCUAGAUUUCUUGGCCUCUUAAUUUAGGGGCAAAGAUUGUUUUGUGUUUUCCUGAUGCCUCCCAUGCCUAUAGUUCUUAGGUAUUCCUUC
ata-miR2118b	UUCCCGAUGCCUCUCAUGCCUA	AUGAGUAUCUUAGAGCUAUGGGCAUGGGAACAUGGAGGAAAGCCUAGACUUCUUGGCCUCUAAAUUUAGGGGCCAAGACUGAUUUGUAUUUUCCCGAUGCCUCUCAUGCCUAUUAUUCUUAGAUAUUCCUUC
ata-miR2118b	UUUCUGAUGCCUCCCAUUCCUA	AAGUGGGUCUAAGAAGUGUAGGAAUGGGAACAUGAAGAAAAUCAACUGUAAUGCCUCCUCUAGUAUUGGAGGGGAGAAAUGGUCUGAUGUUUCUGAUGCCUCCCAUUCCUAUGGAUCUUCGGUUCUCCUUC
ata-miR2118d	UUCCUGAUGCCUCCCAUGCCUA	AUGAGUAUCUUAGAGCGGUGGGCAUGGGAACAUAGAGGAAAGCCUAGAUUUCUUGGCCUCUUAAUUUAGGGGCAAAGAUUGUUUUGUGUUUUCCUGAUGCCUCCCAUGCCUAUAGUUCUUAGGUAUUCCUUC
ata-miR2118d	UUCCUCAUGCCUCCCAUGCCUA	AUGAGUAUCUCAGAGUGGUGGGCAUGGGAACAUGGAGUAAAGCCUAACCUUCCUGGCCUCUUAAUUUAGGGGGCGAAGAUUGUUUUGUGUUUUCCUCAUGCCUCCCAUGCCUAUUGUUCUUAGGUAUUACUCC
ata-miR2118d	UUCCUCAUGCCUCCCAUGCCUA	AUGAGUAUCUCAGAGUGGUGGGCAUGGGAACAUGGAGUAAAGCCUAACCUUCCUGGCCUCUUAAUUUAGGGGCGAAGAUUGUUUUGUGUUUUCCUCAUGCCUCCCAUGCCUAUUGUUCUUAGGUAUUACUUC
ata-miR2118d	UUCCCGAUGCCUCUCAUGCCUA	AUGAGUAUCUUAGAGCUAUGGGCAUGGGAACAUGGAGGAAAGCCUAGACUUCUUGGCCUCUAAAUUUAGGGGCCAAGACUGAUUUGUAUUUUCCCGAUGCCUCUCAUGCCUAUUAUUCUUAGAUAUUCCUUC
ata-miR2118d	UUUCUGAUGCCUCCCAUUCCUA	AAGUGGGUCUAAGAAGUGUAGGAAUGGGAACAUGAAGAAAAUCAACUGUAAUGCCUCCUCUAGUAUUGGAGGGGAGAAAUGGUCUGAUGUUUCUGAUGCCUCCCAUUCCUAUGGAUCUUCGGUUCUCCUUC
ata-miR2118e	UUCCUCAUGCCUCCCAUGCCUA	AUGAGUAUCUCAGAGUGGUGGGCAUGGGAACAUGGAGUAAAGCCUAACCUUCCUGGCCUCUUAAUUUAGGGGGCGAAGAUUGUUUUGUGUUUUCCUCAUGCCUCCCAUGCCUAUUGUUCUUAGGUAUUACUCC
ata-miR2118e	UUCCUGAUGCCUCCCAUGCCUA	AUGAGUAUCUUAGAGCGGUGGGCAUGGGAACAUAGAGGAAAGCCUAGAUUUCUUGGCCUCUUAAUUUAGGGGCAAAGAUUGUUUUGUGUUUUCCUGAUGCCUCCCAUGCCUAUAGUUCUUAGGUAUUCCUUC
ata-miR2118e	UUCCCGAUGCCUCUCAUGCCUA	AUGAGUAUCUUAGAGCUAUGGGCAUGGGAACAUGGAGGAAAGCCUAGACUUCUUGGCCUCUAAAUUUAGGGGCCAAGACUGAUUUGUAUUUUCCCGAUGCCUCUCAUGCCUAUUAUUCUUAGAUAUUCCUUC
ata-miR2118e	UUCCUCAUGCCUCCCAUGCCUA	AUGAGUAUCUCAGAGUGGUGGGCAUGGGAACAUGGAGUAAAGCCUAACCUUCCUGGCCUCUUAAUUUAGGGGCGAAGAUUGUUUUGUGUUUUCCUCAUGCCUCCCAUGCCUAUUGUUCUUAGGUAUUACUUC
ata-miR2118e	UUUCUGAUGCCUCCCAUUCCUA	AAGUGGGUCUAAGAAGUGUAGGAAUGGGAACAUGAAGAAAAUCAACUGUAAUGCCUCCUCUAGUAUUGGAGGGGAGAAAUGGUCUGAUGUUUCUGAUGCCUCCCAUUCCUAUGGAUCUUCGGUUCUCCUUC
ata-miR2118f	UUCCUGAUGCCUCCCAUGCCUA	AUGAGUAUCUUAGAGCGGUGGGCAUGGGAACAUAGAGGAAAGCCUAGAUUUCUUGGCCUCUUAAUUUAGGGGCAAAGAUUGUUUUGUGUUUUCCUGAUGCCUCCCAUGCCUAUAGUUCUUAGGUAUUCCUUC
ata-miR2118f	UUUCUGAUGCCUCCCAUUCCUA	AAGUGGGUCUAAGAAGUGUAGGAAUGGGAACAUGAAGAAAAUCAACUGUAAUGCCUCCUCUAGUAUUGGAGGGGAGAAAUGGUCUGAUGUUUCUGAUGCCUCCCAUUCCUAUGGAUCUUCGGUUCUCCUUC
ata-miR2118f	UUCCUCAUGCCUCCCAUGCCUA	AUGAGUAUCUCAGAGUGGUGGGCAUGGGAACAUGGAGUAAAGCCUAACCUUCCUGGCCUCUUAAUUUAGGGGGCGAAGAUUGUUUUGUGUUUUCCUCAUGCCUCCCAUGCCUAUUGUUCUUAGGUAUUACUCC
ata-miR2118f	UUCCUCAUGCCUCCCAUGCCUA	AUGAGUAUCUCAGAGUGGUGGGCAUGGGAACAUGGAGUAAAGCCUAACCUUCCUGGCCUCUUAAUUUAGGGGCGAAGAUUGUUUUGUGUUUUCCUCAUGCCUCCCAUGCCUAUUGUUCUUAGGUAUUACUUC
ata-miR2118g	UUCCUCAUGCCUCCCAUGCCUA	AUGAGUAUCUCAGAGUGGUGGGCAUGGGAACAUGGAGUAAAGCCUAACCUUCCUGGCCUCUUAAUUUAGGGGGCGAAGAUUGUUUUGUGUUUUCCUCAUGCCUCCCAUGCCUAUUGUUCUUAGGUAUUACUCC
ata-miR2118g	UUCCUGAUGCCUCCCAUGCCUA	AUGAGUAUCUUAGAGCGGUGGGCAUGGGAACAUAGAGGAAAGCCUAGAUUUCUUGGCCUCUUAAUUUAGGGGCAAAGAUUGUUUUGUGUUUUCCUGAUGCCUCCCAUGCCUAUAGUUCUUAGGUAUUCCUUC
ata-miR2118g	UUCCUCAUGCCUCCCAUGCCUA	AUGAGUAUCUCAGAGUGGUGGGCAUGGGAACAUGGAGUAAAGCCUAACCUUCCUGGCCUCUUAAUUUAGGGGCGAAGAUUGUUUUGUGUUUUCCUCAUGCCUCCCAUGCCUAUUGUUCUUAGGUAUUACUUC
ata-miR2118g	UUUCUGAUGCCUCCCAUUCCUA	AAGUGGGUCUAAGAAGUGUAGGAAUGGGAACAUGAAGAAAAUCAACUGUAAUGCCUCCUCUAGUAUUGGAGGGGAGAAAUGGUCUGAUGUUUCUGAUGCCUCCCAUUCCUAUGGAUCUUCGGUUCUCCUUC
ata-miR2118h	UUCCUGAUGCCUCCCAUGCCUA	AUGAGUAUCUUAGAGCGGUGGGCAUGGGAACAUAGAGGAAAGCCUAGAUUUCUUGGCCUCUUAAUUUAGGGGCAAAGAUUGUUUUGUGUUUUCCUGAUGCCUCCCAUGCCUAUAGUUCUUAGGUAUUCCUUC
ata-miR2118h	UUCCCGAUGCCUCUCAUGCCUA	AUGAGUAUCUUAGAGCUAUGGGCAUGGGAACAUGGAGGAAAGCCUAGACUUCUUGGCCUCUAAAUUUAGGGGCCAAGACUGAUUUGUAUUUUCCCGAUGCCUCUCAUGCCUAUUAUUCUUAGAUAUUCCUUC
ata-miR2118h	UUUCUGAUGCCUCCCAUUCCUA	AAGUGGGUCUAAGAAGUGUAGGAAUGGGAACAUGAAGAAAAUCAACUGUAAUGCCUCCUCUAGUAUUGGAGGGGAGAAAUGGUCUGAUGUUUCUGAUGCCUCCCAUUCCUAUGGAUCUUCGGUUCUCCUUC
ata-miR2118o	UUCCUGAUGCCUCCCAUGCCUA	AUGAGUAUCUUAGAGCGGUGGGCAUGGGAACAUAGAGGAAAGCCUAGAUUUCUUGGCCUCUUAAUUUAGGGGCAAAGAUUGUUUUGUGUUUUCCUGAUGCCUCCCAUGCCUAUAGUUCUUAGGUAUUCCUUC
ata-miR2118o	UUCCUCAUGCCUCCCAUGCCUA	AUGAGUAUCUCAGAGUGGUGGGCAUGGGAACAUGGAGUAAAGCCUAACCUUCCUGGCCUCUUAAUUUAGGGGGCGAAGAUUGUUUUGUGUUUUCCUCAUGCCUCCCAUGCCUAUUGUUCUUAGGUAUUACUCC
ata-miR2118o	UUCCUCAUGCCUCCCAUGCCUA	AUGAGUAUCUCAGAGUGGUGGGCAUGGGAACAUGGAGUAAAGCCUAACCUUCCUGGCCUCUUAAUUUAGGGGCGAAGAUUGUUUUGUGUUUUCCUCAUGCCUCCCAUGCCUAUUGUUCUUAGGUAUUACUUC
ata-miR2118p	UUCCUGAUGCCUCCCAUGCCUA	AUGAGUAUCUUAGAGCGGUGGGCAUGGGAACAUAGAGGAAAGCCUAGAUUUCUUGGCCUCUUAAUUUAGGGGCAAAGAUUGUUUUGUGUUUUCCUGAUGCCUCCCAUGCCUAUAGUUCUUAGGUAUUCCUUC
ata-miR2118p	UUCCCGAUGCCUCUCAUGCCUA	AUGAGUAUCUUAGAGCUAUGGGCAUGGGAACAUGGAGGAAAGCCUAGACUUCUUGGCCUCUAAAUUUAGGGGCCAAGACUGAUUUGUAUUUUCCCGAUGCCUCUCAUGCCUAUUAUUCUUAGAUAUUCCUUC
ata-miR2118p	UUCCUCAUGCCUCCCAUGCCUA	AUGAGUAUCUCAGAGUGGUGGGCAUGGGAACAUGGAGUAAAGCCUAACCUUCCUGGCCUCUUAAUUUAGGGGGCGAAGAUUGUUUUGUGUUUUCCUCAUGCCUCCCAUGCCUAUUGUUCUUAGGUAUUACUCC
ata-miR2118p	UUCCUCAUGCCUCCCAUGCCUA	AUGAGUAUCUCAGAGUGGUGGGCAUGGGAACAUGGAGUAAAGCCUAACCUUCCUGGCCUCUUAAUUUAGGGGCGAAGAUUGUUUUGUGUUUUCCUCAUGCCUCCCAUGCCUAUUGUUCUUAGGUAUUACUUC
ata-miR319	GUGGACUGAAGUGAGCUCCCU	UGAAGCUGAUGAGAGAUGAGGGAGCUCCCUUCAGUCCAAGCAUGGAGGAGGAAAGAGAGAACAAUCUCCCGCUGCAUUCGCUCAUUCGCACAGUACAUAUUGUAACAUACUGGUAUGCCCUGGACUAGUCUCAUAUCUACUGUGUGCUCGAGUGAAUGAGUCGGCAGCUCGUUCAAUCCCCGCUACCUCCCAUGAGUGGACUGAAGUGAGCUCCCU
ata-miR319a	GUGGACUGAAGUGAGCUCCC	GAAGCUGAUGAGAGAUGAGGGAGCUCCCUUCAGUCCAAGCAUGGAGGAGGAAAGAGAGAACAAUCUCCCGCUGCAUUCGCUCAUUCGCACAGUACAUAUUGUAACAUACUGGUAUGCCCUGGACUAGUCUCAUAUCUACUGUGUGCUCGAGUGAAUGAGUCGGCAGCUCGUUCAAUCCCCGCUACCUCCCAUGAGUGGACUGAAGUGAGCUCCCU
ata-miR319c	AGUGGACUGAAGUGAGCUCCC	GAAGCUGAUGAGAGAUGAGGGAGCUCCCUUCAGUCCAAGCAUGGAGGAGGAAAGAGAGAACAAUCUCCCGCUGCAUUCGCUCAUUCGCACAGUACAUAUUGUAACAUACUGGUAUGCCCUGGACUAGUCUCAUAUCUACUGUGUGCUCGAGUGAAUGAGUCGGCAGCUCGUUCAAUCCCCGCUACCUCCCAUGAGUGGACUGAAGUGAGCUCCCU
ata-miR319g	GUGGACUGAAGUGAGCUCCCU	UGAAGCUGAUGAGAGAUGAGGGAGCUCCCUUCAGUCCAAGCAUGGAGGAGGAAAGAGAGAACAAUCUCCCGCUGCAUUCGCUCAUUCGCACAGUACAUAUUGUAACAUACUGGUAUGCCCUGGACUAGUCUCAUAUCUACUGUGUGCUCGAGUGAAUGAGUCGGCAGCUCGUUCAAUCCCCGCUACCUCCCAUGAGUGGACUGAAGUGAGCUCCCU
ata-miR437	AAAGUUAAAGAAAUUUGACUU	UAUAUUAUUAUUUUUGAUAAGUCAAACUUGUUUAAGUUUCAUCAAAUGUGUAGACAAAUAUACCGAAAUUCAUAAUAUCAAAUCGAUGUUAUUAGAUUCAUCAUGAAAUGAAUUUUCAUAUAUUUUAUUAAUAUUGUGGAUGCGAUAUUUUUGGCUCUAAACUUGGUCAAAGUUAAAGAAAUUUGACUUUCCAGAAAACCUAAUACCCC
ata-miR482	UUUUUCCAAUGCCUCCCAUUCC	GAGGGUCCAAGAGUAGUAUGAAUGGGGAACAUUGAGGAAAACAAGUAGCUUUCUAGAUUUCAUCUCCUAAGGAAUUAGAGAUCUAGUUCUGUGUUUUUCCAAUGCCUCCCAUUCCUAUUGUUCUUGGGUGCUCCU
ata-miR5021	GAAGAAGAAGAAGAAGAAAA	AAGAAAAGAAGGAAUAGGAAGAAGAAGAAGAAGAAGAAAAGAAGAAGAAGCUUCUUCUUCUUCUUCUUCUUCUAAUUUUCUUCUUCUUCUUCUCCUAAAUGAAGUUAGCU
ata-miR5021	GAAGAAGAAGAAGAAGAAAA	AGAGCUAACUUCAUUUUGGAGAAGAAGAAGAAGAAGAAAACUAGAAGAAGAAUCUUCUUCUUCUUCUUCUUCUUCUUCUUCUAGUUUUCUUCUUCUCCUUCUUCUUAUUCUUUUCUUCCUAUUCCU
ata-miR5021	AGAAAAGAAGAAGAAGAAAA	GAAGAAAAGAAGGAAUAGGAAGAAAAGAAGAAGAAGAAAAGUAAGAAGAAGAAAGAAGUAUAAGUUCUUCUUCUUAGUCUUCUUCUUCUUCUUCUAGGUUUCUUCUUCUUCUUCUCCAAAAUGAAGUUAGCUCUAA
ata-miR5021	UUAGAAGAAGAAGAAGAAAA	CAAAAUGGGAAACAAGAAAGUUAGAAGAAGAAGAAGAAAACUAGAAGAAGAAGAAGAAGAAGAAGGAGAAGACUAGAAGAAGAAGUUCUACUUCUUCUUCUUCUUCUUCUUCUUCUUCUUCUUCUUCUUUUCUUCCUAUUCCUUCUUUUCUUCCUCUUCCUUGAUUUUCUUCAUCUUAUUAUGUCA
ata-miR5021	UUAGAAGAAGAAGAAGAAAA	GAAAGUUAGAAGAAGAAGAAGAAAACUAGAAGAAGAAGAAGAAGAAGAAGGAGAAGACUAGAAGAAGAAGUUCUACUUCUUCUUCUUCUUCUUCUUCUUCUUCUUCUUCUUCUUUUCUUCCUAUUCCUUCUUUUCUUCCUCUUCCUUGAUUUUCUUCAUCUUAUUAUGUCA
ata-miR5021	GAAGAAGAAGAAGAAGAAAA	GAGUAAGCAAGUUGGAAGAAGAAGAAGAAGAAGAAGAAAAUAUCCUCCUAUUCUUUCUUUUUCUUCUUCCUUUUCUCCAUCUUCUACUCCUUCU
ata-miR5021	GAAGAAGAAGAAGAAGAAAA	UAGAAGAAGAAGACUAGCUAGAAGAAGAAGAAGAAGAAAAAGAAGAAAAAAAUUUCUUCUCUUUCUUUUUCUCCUCUCCUCUUCUUUAUCUUAUUCUUCUUCUAA
ata-miR5021	AAAGAAGAAGAAGAAGAAAA	GAAAAGAAGGAAUAGGAAGAAAAGAAGAAGAAGAAGAAAAGAAGAAGAAGUAGAAUACUUUCUUCUUCUUCUUCAACUUCUUCUUCUUCUUUCUUUCUUCUUCUUUCUACUUCUUCU
ata-miR5021	GAAGAAGAAGAAGAAGAAAA	AAGAAGAAGAAGAAGAAGAAGAAGAAGAAGAAGAAGAAAAAGACUAGAAGAAGUAACAAGUAAGAAUUUUUCUUCUCUUUCUUUUUCUCCUCUUCUUUAUCUUCUUCU
ata-miR5021	GAAGAAGAAGAAGAAGAAAG	AUAAAAAAUAAGAAGAGGAAGAAGAAGAAGAAGAAGAAAGAGGAGAAGAAGAAGGAAUAGAGGAGAAGAACAAAAAAUAGAAGAACAAAAAGAGGAGAAGAAGAAAAAAUAGAAUAAUUCAAUUUUUUCUUCUUCUCCUCUUUUUUUCUUCCUCUUCUUAUUUUUUCUCCUCUUCUUCUUCUUUUAUUUGUUUUCUCCUCUUCUUCUCCUUCUUCCUCUUCUUAUUUUCCUUUU
ata-miR5021	GGAGAAGAAGAAGAAGAAGA	GAGCUAACUUAGGUCAUUUUGGAGAAGAAGAAGAAGAAGAAGAAGAAGAAGACUUGAAGAAGAAGAAGAAGAAGAAGAGUAGAAGAAGAAGAAGAAGGUUUUUACCCUUUUCCUUCUCAUUCUUCUUCUUUUAUUCUUUCUUUUUCUUCUCUUUCUUCUUCUAUUCUUUCUUUUUCUCUUCUUCCUUGUUUUUCUUCUUAUUAUUCCUUAUUUGU
ata-miR5021	GGAGAAGAAGAAGAAGAAAA	UAUAGAGCUAACUUCAUUUAGGAGAAGAAGAAGAAGAAAAUUAGAAGAAGAAGAAGAAGAAGAAGCUUCUUCUUCUUUUCUUCUUCUUCUUCUUCUUCCUAUUCCUUCUUUUCUUCCUCUU
ata-miR5021	GGAGAAGAAGAAGAAGAAGA	AUGAUGAAGAAGAAGAAGAAGGAGAAGAAGAAGAAGAAGAAGGAGGAGAAGAAGAAGACUUCUUCUCCUUCUUCUUCUUCUUCUUCUUCUUCUUCUUCUAGUUUUCUUCUUCUU
ata-miR5021	GGAGAAGAAGAAGAAGAAAA	UAUAGAGCUAACUUCAUUUAGGAGAAGAAGAAGAAGAAAAUUAGAAGAAGAAGAAGAAGAAGAAGCUUCUUCUUCUUUUCUUCUUCUUCUUCUUCUUCCCUAUUCCUUCUUUUCUUCCUCUU
ata-miR5021	GGAGAAGAAGAAGAAGAAGA	CUUAGAGCUAACUUCAUUUUGGAGAAGAAGAAGAAGAAGAAAACUAGAAGAAGAAUCUUCUUCUUCUUCUUCUUCUUCUUCUUCUAGUUUUCUUCUUCUCCUUCUUCUUAUUCUUUUCUUCCUAUUCCUUCU
ata-miR5021	UAAGAAGAAGAAGAAGAAAA	GGGGGAAAAUAAGAAGAAGAAGAAGAAAAUAAGAAGAACAAGAACAAGAAGAAGAACUUCUCUUCUUCUUCUUAUUUUCUUCUUCUUCUUCUUCUUCUUCUUCUAACUUUCUUGUU
ata-miR5049b	AGUAUUUCGGUACAGAGGGAG	CUCUGUUUUUACUACUUACUCCCUCUGUACCACAAUACUUCUUGUUGGGGAAACUUGUACUAGUAUUCCCCAACUACAAGUAUUUCGGUACAGAGGGAGUACAUAACUAGAAGUUGACA
ata-miR5049b	AGUAUUGUGGUACAGAGGGAG	UCAACUUCUAGUUAUGUACUCCCUCUGUACCGAAAUACUUGUAGUUGGGGAAUACUAGUACAAGUUUCCCCAACAAGAAGUAUUGUGGUACAGAGGGAGUAAGUAGUAAAAACAGAGAA
ata-miR5049b	AGUAUUAAGGUACAGAGGGAG	UCCAAUUUCUGUUACUCUAGUAUUAUCUCUGUACCUUAAUAAAGACUUCUUUGACACUAUGAUAGUGCCAAAAACUUCUAGUAUUAAGGUACAGAGGGAGUAUUUUCUAAGCAUGGUUGU
ata-miR5049b	AGUAUUAAGGUACAGAGGGAG	CCAAUUUCUGUUACUCUUAGUAUUAUCUCUGUACCUUAAUAAAGACUUCUUUGACACUAUGAUAGUGCCAAAAACUUCUAGUAUUAAGGUACAGAGGGAGUAUUUUCUAAGCAUGGUUGU
ata-miR5049b	UGUAUUUAGGAACAGAGGGAG	UACUGUACUACUAUCAUACUCCCUCUGUUCCAAAAAUAUAAGUCUUGGUAGAGAUUUCCACUGUGGAUCACAUACAGUUGUUUCCAGAUACAUUUUAGAGUGUAGAUUCACUCAUUUUGGUCCAUAUGUAGUCCAUGGUGGAAUCUAUACAAAGACUUGUAUUUAGGAACAGAGGGAGUAUGAUA
ata-miR5049b	UAUAUUUAGGAACAGAGGGAG	AAACGAUAUAAAAUACUACUCCCUCUGUUCCUAAAUACAAGUGUUUUUAGAGAUUUCAAUAUGAACUACAUACGGAUGUAUAUAGACAUAGUUUAGAUUAGAAUGUAGAUUCACUCAUCUUGCUCCCUAUGUAGUCUAUAUUGGAAUCUCUAAAAAGACUUAUAUUUAGGAACAGAGGGAGUAUAAGACAUGGGAUGCAGC
ata-miR5049b	AGUAUUUUGGGACAGAGGGAG	ACUAAAUACGAGGUAGUAUUCCCUCCGUCCCAAAAUUCUUGUCUUACAUUUGUUUAGAUACGGAUGUAUCUAACACUAAAAUGUAACUAGAUACAUCCGUAUUUAGACAAAUUUAAGACAAGUAUUUUGGGACAGAGGGAGUGCAAAAGUGGGCUAUGUAG
ata-miR5049b	AGUAUUACGGUACAGAGGGAG	UUUCUGGUCUUAGAGCUACUCCCUGUGUACCACAAUACUUGUCGCUGGGAAAUUGUACUGGUUUCCCCAACGACAAGUAUUACGGUACAGAGGGAGUAGAUAAUAUAUCACACGGA
ata-miR5049b	AAUAUUUAGGAACAGAGGGAG	GUUAGUUCAUCGAAAGUACUCCCUCUGUUCGUAAAUAUUUGUAUUUCAAGUGGUUUGAAAUGGACUACCACAUACGGAUGUAUAUAGACAGUUUUUUUACAGUGUAGAUUCACUCAUUUUGCUCCGUAUGUAGUCAUUUGUUAAAAUCUCUAGAAAGACAAAUAUUUAGGAACAGAGGGAGUAGUAGUUUUCUUCACUGGU
ata-miR5049b	AAUAUUUAGGAACAGAGGGAG	GUUAGUUCAUCAGAAGUACUCCCUUGCGUUCCUAAAUAUUUGUCUUUCAAGUGGUUUGCUAUGGACUACCACAUACGGAUGUAUAUAUUUUUUACAGUGUAGAUUCACUCAUUUUGCUCCGUAUGUAGUCAUUUGUUGAAAUCUCUAGAAAUACAAAUAUUUAGGAACAGAGGGAGUAGUAGUUUUCUUCACUGGU
ata-miR5049b	UAUAUUUAGGAACAGAGGGAG	UCCUUAUGUUAUCAAGUACUCCCUCCGUUCCUAAAUAUAAAACUUUGUAGAGAUUCCACUAUGAACCACAUACGGAUGUAUAUAGAUGCAUUUUAAGUGUAGAUUCAUUCAUUUUGCUCCGUAUGUAGUCCACCUAGUGGAAUCUCUACAAAGACUUAUAUUUAGGAACAGAGGGAGUACAUCAAAGGCAAGGAAAA
ata-miR5049b	AAUAUUUAGGAACAGAGGGAG	GUUAGUUCAUCGGAAGUACUCCCUCCGUUCCUAAAUUUUUGUCUUUCAAGUGGUUUGCAAUGGACUACCACAUACGGAUGUAUAUAGACAUUUUUUACAGUGUAGAUUCACUCAUUUUGCUCCGUAUGUAGUCAUUUGUUGAAAUCUCUAGAAAGACAAAUAUUUAGGAACAGAGGGAGUAGUAGUUUUCUUCACUGGU
ata-miR5049b	AAUAUUUAGGAACAGAGGGAG	GUUAGUUCAUCGGAAGUACUCCCUCCGUUCCUAAAUAUUUGUCUUUCAAGUGGUUUGCAAUGGACUACCACAUACGGAUGUAUAUAGACAUUUUUUACAGUGUAGAUUCACUCAUUUUGCUCCGUAUGUAGUCAUUUGUUGAAAUCUCUAGAAAGACAAAUAUUUAGGAACAGAGGGAGUAGUAGUUUUCUU
ata-miR5049b	AAUAUUUAGGAACAGAGGGAG	GUUAGUUCAUCGGAAGUACUCCCUUCGUUCCUAAAUAUUUGUCUUUCAAGUGAUUUGCAAUGGACUACCACAUACGGAUGUAUAUAGACAUUUUUUACAGUGUAGAUUCACUCAUUUUGCUCCGUAUGUAGUCAUUUGUUGAAACCUCUAGAAAGACAAAUAUUUAGGAACAGAGGGAGUAGUAGUUUCUUCACUGGUA
ata-miR5049b	AGUAUUGUGGUACAGAGGGAG	CUCCGUCUGUACUAUAAUGCUUGUCGCUGGGGGAAACCAGUACAAGUUCCCCCAGUGACAAGUAUUGUGGUACAGAGGGAGUAUGUGGUACCACUGUAGAA
ata-miR5049b	AAUAUUUAGGAACAGAGGGAG	UUUAGUUCAUCGGAAGUACUCCCUCCGUUCCUAAAUAUUUGUCUUUCAAGUGGUUUGCAAUGGACUACCACAUACGGAUGUAUAUAGACAUUUUUUACAGUGUAGAUUCACUCAUUUUGCUCCGUAUGUAGUCAUUUGUGACAUCUCUAGAAAGACAAAUAUUUAGGAACAGAGGGAGUAGUAGUUUUCUUCACUGGU
ata-miR5049b	AAUAUUUAGGAACAGAGGGAG	AUUAGUUCAUCGCAAGUACUCCCUCCGUGCUUAAAUAUUUGUCUUUCAAGUGGUUUGAAAUGGAUUACCACAUACGGAUGUAUAUAGACAUAUUUUACAGUGUAGAUUCACUCAUUUUGCUCCGUAUGUAGUCAUUUGUUGAAAUCUCUGGAAAGACAAAUAUUUAGGAACAGAGGGAGUAGUAGUUUUCUUCACUGGU
ata-miR5049b	AAUAUUUAGGAACAGAGGGAG	GCAUGUCUUACACUUUAGUGCCUUCGUUCCUAAAUAUUAGUAUUUUUAGAGAUUUCAAAUGGACUGUCGCAUACGGAUGUAUAUAGACAUAUUUUACAGUGUAGAUUCACUCAUUUUGCUCUGUAUGUAGUCGCUUGUUGAAAUCUCUAAAAGACAAAUAUUUAGGAACAGAGGGAGUAUUUUUGAAUUCGUGUCAU
ata-miR5049b	UAUAUUUAGGAACAGAGGGAG	UGUCGUCUCAUGUUUAUACUCCCUUCGUUUCUAAAUAUAAGUCUUUUUAUAUUUAGGAACAGAGGGAGUACAUAAUAAUUUUCAUGAU
ata-miR5049b	UAUAUUUUGGUACAGAGGGAG	ACUUCAAACAGAAUCUUACUUAUCUGUACCAAAAUAUAAGACGUUUUUGUAGUUCAACUUAAACUACAAAAACGUCUAUAUUUUGGUACAGAGGGAGUACCAACUGAACCACAUUCC
ata-miR5049b	AGUAUUUGGGUACAGAGUGAG	AAACAUGCAUAUCAUAUACUCUCUCUGUAUCACAAUACUUGUCGUUGGGGAAUUUGUACUGGUUUUCCUGAUGACAAGUAUUUGGGUACAGAGUGAGUAUUUAAGAGAGAAACGGUU
ata-miR5049b	UAUAUUUAGGAACAGAGGGAG	GAUCUAUGUCAUAAUAUACUCCCUCCGUUCCGAAAUAUAAGUCUUUUUAGAGAUUCCAAUAUAGACUACAUACGGAGCAAAAUGGUUCAUAUUGGAAUCUCUAAAAGGACUUAUAUUUAGGAACAGAGGGAGUAGCAGAUAUAACCAAUUAA
ata-miR5049b	UAUAUUUAGGAACAGAGGGAG	GUACGUACUAUACAAGUACUUCCUCCGUUCCUAAAUAUAAAGUCUUUGUAGAGAUUUCACCAUGAACCACAUAUAGAUGUAUAUAGAUGCAUUUUAAGUGUAGAUUCAUUCAUUUUGUUCCGUAUGUAGUCCACCUAGUGGAAUCUCUACAAAGACUUAUAUUUAGGAACAGAGGGAGUACUAUGUAAAGAGUUAGGU
ata-miR5049b	UAUAUUUAGGAACAGAGGGAG	ACAACACUCUUACAAGUACUCACUCCGUUCCUAAAUGUAAGUCUUUUUAGAGAUUCUAAUAAGUGACUACAUACGGAGCAAAAUGUGUGAAUCUAUACUCCAAAAUAUGUCUAUAUACAUCCGUAUGUAGCCUCUUAUUGGAAUCUCUAAAAAGACUUAUAUUUAGGAACAGAGGGAGUACAAACCAAAUCGGCUAAA
ata-miR5049b	UCUAUUUAGGAACAGAGGGAG	AUGUCUGGUCAUUUGCUACUCCCUCCGUUCCUAAUAUAAGCCUUUAAUCUCUAAAAAGACUUCUAUUUAGGAACAGAGGGAGUAGCUGUUUUCCUAGUUUGU
ata-miR5049b	AGUAUUUCGGUACGGAGGGAG	CAGGAGUGCUGAUUGUCUUAUACCACCUCUGUACCGAAAUAUUUAUAGUUGGGGGAACUUGUACUAGUUUUCUCAACUACAAGUAUUUCGGUACGGAGGGAGU
ata-miR5049b	UAUAUUUAGGAACAGAGGGAG	AAAUCAACUUCAUAUCUACUCCUUCCGUUCCAAAAUAUAAGUCUUUGUAGAGAUUCCACUAUAAACUACAUACGGAGCAAAAUGACUGAAUCUACACUCUAAAAUGCAUCUACAUACAUCCGUAUGUGGUCCAUAGUGAAAUUUCUACAAAGACUUAUAUUUAGGAACAGAGGGAGUAAUAACCAGUAAACCAGAG
ata-miR5049b	UAUAUUUAGGAACAGAGGGAG	UUUAAAGUUUAUUAUGUACUCCCUCCAUUCCUAAAUAUAAGUCUUUUAGAGAUUUCACUAUAGAGACUAUAUUCGGAUGUAUAUAGUCACCUUUUAGAGUAUAGGUUCACUCAUUUUGCUUCGUAUGUAGUCUAUAGUGAGAAUCUCUUAAAAGACUUAUAUUUAGGAACAGAGGGAGUAGUUCAUAAACAAAAGUUU
ata-miR5049b	AAUAUUUAGGAACAGAGGGAG	GUUAGUUCAUCGGAAGUACUCCCUCCGUUCCUAAAUAUUUGUCUUUUCAAGUGGUUUGCAAUGGACUACCACAUACGGAUGUAUAUAGACAUUUUUUACAGUGUAGAUUCACUCAUUUUGCUCCGUAUGUAGUCAUUUGUUGAAAUCUCUAGAAAGACAAAUAUUUAGGAACAGAGGGAGUGGUAGUUUUCUUCACCGGU
ata-miR5049b	GUUAUUUUGGUACAGAGGGAG	CCAUUCCAUGAUUAAGAUGCUACUACCUCUGUACCGAAAUACUUGUAGCUGGGGAAACGUACGAGUUCCCCCAACUACAAGUUAUUUUGGUACAGAGGGAGUACUUCAUAAGCAGCCAAGG
ata-miR5049b	UAUAUUUAGGAACAGAGGGAG	GUAUGUACUAUACAAGUACUUCCUCCGUUCCUAAAUAUAAGUCUUUGUAGAGAUUUCACCAUGAACCACAUACGGAUGUAUAUAGAUGCAUUUUAAGUGUAGAUUCAUUCAUUUUGUUCCGUAUGUAGUCCACCUAGUGGAAUCUCUACAAAGACUUAUAUUUAGGAACAGAGGGAGUACUAUGUAAAGAGUGAGGU
ata-miR5049b	AAUAUUUAGGAACAGAGGGAG	UAUACUCCUAAUAUACUACUCCCUCCGUUCCUAAAUAUUUGUCUUUUUAGAGAUUUCAAAUGGACUAUCACAUACGGAUUAUAUAGACAUAUUUUGAAGUGUAGAUUCACUCAUUUUGUUCCGUAUGUAGUCACUUAUUGAAAUCUCUAGAAAGACAAAUAUUUAGGAACAGAGGGAGUACUUUUCACUC
ata-miR5049b	UCUAUUUAGGAACAGAGGGAG	AUGUCUGGUCAUUUGCUACUCCCUCCGUUCCUAAAUAUAAGCCUUUAAUCUCUAAAAAGACUUCUAUUUAGGAACAGAGGGAGUAGCUGUUUUCCUAGUUUGU
ata-miR5049b	AGUAUUUAGGAACGGAGGGAG	UGAAUCUGCCUUAUAGUACUCCCUCCGUUCAUAAAUAUAAGUUUUUUAAGAGAUUUCAUCAUAGAUUACAUGCGGAGCAAAAUGAAUGAACCGGUUCUCUAAAAAGCGUCUAUAUACAUCCGGAUAUAGUCUCUAUAAUGAAAUUUCUAAAAAGACUUGUAAGUAUUUAGGAACGGAGGGAGUAUAUCAUAGUUAUCCCACA
ata-miR5049b	AAUAUUUAGGAACAGAGGGAG	CAGUGAAUAAAACUACUACUCCCUCUGUUCCUAAAUAUUUGAUUUUCUAGAGAUUUCAACAAAUGACUACAUACGGAACAAAAUGAGUGAAUCUACACUGUAAAAAAUGUCUAUAUACAUCCGUAUGUGGUAGUCCAUUGCAAACCACUUGAAAGACAAAUAUUUAGGAACAGAGGGAGCACUUCUGAUGAACUAACGA
ata-miR5049b	AAUAUUUAGGAACAGAGGGAG	GUUAGUUCAUCAGAAGUGCUCCCUCUGUUCCUAAAUAUUUGUCUUUCAAGUGGUUUGCAAUGGACUACCACAUACGGAUGUAUAUAGACAUUUUUUACAGUGUAGAUUCACUCAUUUUGUUCCGUAUGUAGUCAUUUGUUGAAAUCUCUAGAAAAUCAAAUAUUUAGGAACAGAGGGAGUAGUAGUUUUAUUCACUGGU
ata-miR5049b	AGUAUUUAGGAACGGAGGGAG	UGAAUCUGCCUUAUAGUACUCCCUCCGUUCAUAAAUAUAAGUUUUUUAAGAGAUUUCAUCAUAGAUUACAUGCGGAGCAAAAUGAAUGAACCGGUUCUCUAAAAAGCGUCUAUAUACAUCCGGAUAUAGUCUCUAUAAUGAAAUUUCUAAAAAAGACUUGUAAGUAUUUAGGAACGGAGGGAGUAUAUCAUAGUUAUCCCACA
ata-miR5049b	AAUAUUUAGGAACAGAGGGAG	GUUAGUUCAUCAGAAGUACUCCCUCUGUUCCUAAAUAUUUGCUUUCAAGUGGUUUGCAAUGGACUACCACAUACGGAUGUAUAUAGACAUUUUUACAGUGUAGAUUCACUCAUUUUGCUCCGUAUGUAGUCAUUUGUUGAAAUCUCUAGAAAGACAAAUAUUUAGGAACAGAGGGAGUAGUGGUUUUCCUCACUGGU
ata-miR5049c	AGACAUUUAUUUUGGGACGGAGG	UAUAUUCAUUAUAUACUCCCUCUCUAGCAAAAUAAGUGUCUCAACUUAAGUUAAAGUUGAGACAUUUAUUUUGGGACGGAGGGAAUAGAAUACAUUUCAUGC
ata-miR5049c	AGACACUUAUUUUGGGACAGAGG	CAAUAGUAUAAUAUACUCCCUCCGUCCCAAAAUAAGUGUCUCAAGCUUAGUACAACUUUGCACUAAAGUUAGUAUAAAGUUAAGACACUUAUUUUGGGACAGAGGGAGUAUAUUCAUAUGUCAAC
ata-miR5049c	AGACACUUAUUUUGGGACGGAGG	UGUUACAGUCUUUUACUCCAUCCGUCCCAAAAUAAGUGUCCCAACUUUUGUCUCAACUUUACAAAGUUGAGACACUUAUUUUGGGACGGAGGGAGUACUUCUCAUCGUUCUU
ata-miR5049c	AGACACUUAUUUUGGGACGGAAG	CAAACAAACAUAAUACUCCCUCCGUCCCAAAAUAAGUGUCUCAACUUUUGUACUAACUUUAGUACAAAGUUGUACUAAGCUUGAGACACUUAUUUUGGGACGGAAGGAGUAGUCUCUUUAAAUCGC
ata-miR5049c	AGACAGUUAUUUUGGGACGGAGG	GCCCAUUACGUAGUACUCCCUUCGUCCCAAAAUAAAUGUCUUGAGCUUAGUACAAAUUUAUACUAGAGCUAGUACAAAGUUAAGACAGUUAUUUUGGGACGGAGGGAGUAUAUGAUAUUUAUGGC
ata-miR5049c	AGACAUUUAUUUUGGGACGAAGG	CAUAAAUAUCAUAUACUCCCUCCGUCCCAAAAUAACUGUCUUAACUUUGUACUAGCUCUAGUAUAAAUUUGUACUAAGCUCAAGACAUUUAUUUUGGGACGAAGGGAGUACUACGUAAUGGGCAA
ata-miR5049c	AGACAAUAAUUUUGGGACGGAGG	AGUGUAAAAGUAGUACUCCCUCUGUCCCAAAAUUAUUAUCUUAGAUUUGUAUAAAUGCGGAAGUACCUAGUUAAGUUUUAGUGUUAGAUACAUCCGUAUCUAGACAAAUCUAAGACAAUAAUUUUGGGACGGAGGGAGUAGAUAGCGGGUGGGUG
ata-miR5049c	AGAUAAUAAUUUUGGGACAGAGG	CCCACCCGCUAUCUACUCCCUCCGUCCCAAAAUUAUUGUCUUAGAUUUGUCUAGAUACGGAUGUAUCUAACACUAAAACUUAACUAGGUACUUCCGCAUUUAUACAAAUCUAAGAUAAUAAUUUUGGGACAGAGGGAGUACUACUUUUACACUAU
ata-miR5049c	AGACACUUAUUUUGGGACGGAAG	AAAACAAACAUAAUACUCCCUCCGUCCCAAAAUAAGUGUCUCAACUUUGUACUAACUUUAGUACAAAGUUGUACUAAGCUUGAGACACUUAUUUUGGGACGGAAGGAGUAGUCUCUUUUAAAUCG
ata-miR5049c	AGACACUUAUUUUGGGACGGAGG	AUGCCCUUGAUUGUACUCCCUCCGUUCCAAAUAAGUGUCUCAGCCUUGGUACAACUUUGCAGUAAAGUUGGUACAAAGUUGAGACACUUAUUUUGGGACGGAGGGAGUAGUAGGUAGAGGGAAC
ata-miR5049c	AGACACUUAUUUUGGGACAGAGG	CAAUAGUAUAAUAUACUCCCUCCGUCCCAAAAUAAGUGUCUCAAGCUUAGUACAACUUUGCACUAAAGUUAGUAUAAAGUUAAGACACUUAUUUUGGGACAGAGGGAGUAUAUUCAUAUGUCAAC
ata-miR5049c	AGACAGUUAUUUUGGGACGGAGG	GCACUAUUUGAAUUACUUCCUCCGUCCUGAAAUAAGUGUCUCAACUUUGUAUUAACUUUAGUACAAAGUUGUACUAGAGUUGAGACAGUUAUUUUGGGACGGAGGGAGUAUGAUUUAUGGGGGCC
ata-miR5049c	AGACAAUUAUUUUGGGGCGGAGG	UGCUCAUGUAUGCUACUCCCUGCGUCUCAAAUUAGUGUCUCAAUUUUAGUACUUUGUACUAAAGUUAGUACAAAGUUGAGACAAUUAUUUUGGGGCGGAGGGAGUAUGUGUUAAAUUUAGA
ata-miR5049c	AGACAUUUAUUUUGGGACGGAGG	CCACCGAUUGAACCGUCGACCACCACCGCCCAAAAUAGAUGUCUCAAGCUUAGUACAACUUUGUAUUAAAGUUAGUGUAAAGUUGAGACAUUUAUUUUGGGACGGAGGGAGUACUAAUUAUUGAUGAU
ata-miR5049c	AGACAAUAAUUUUGGGACGGAGG	GUUUAUUGUCAACUACUCCCUCCGUCCUAAAAUUCUUGUCUUGUAUUUGUCUAAAUACGGAUGUAUCAAGUCACAUUUUAGUAUUAGAUACAUCCGUAUCUAGACAAAUCUAAGACAAUAAUUUUGGGACGGAGGGA
ata-miR5049c	AGACAAGAAUUUUAGGACGGAGG	UCCCUCCGUCCCAAAAUUAUUGUCUUAGAUUUGUCUAGAUACGGAUGUAUCUAAUACUAAAAUGUGACUUGAUACAUCCGUAUUUAGACAAAUACAAGACAAGAAUUUUAGGACGGAGGGAGUAGUUGACAAUAAACUA
ata-miR5049c	AGACACUUAUUUUGGGACGGAGG	UAAAAAUGUUAAUUACUCCUUCCGUCUUAAAAUAAAUGUCUCAACUUUAUACUAGCUCUAGUAUAAAUUUGUACUAAGGUCGAGACACUUAUUUUGGGACGGAGGGAGUACUAUAAAUCAGAGGA
ata-miR5049c	AGAUACUUAUUUUGGGAUGGAGG	ACGUGAUAGGUCAUACUCCCUCUGUCCCAAAAUAAUUGUCUCAACUUUAUACUAACUUUGGUAUAGAGUCGUACUAACAUUGAGAUACUUAUUUUGGGAUGGAGGGAGUAUCAUAUAUAUUCUUG
ata-miR5049c	AGACACUUAUUUUGGGACGGAGG	GUCCUCUAUUUUCUACUCCCUCCAUCCCAAAAUGAGUGUCUUAAUCUUAGUACAACUUUACACUGAAGCUAGUACAAAGUUGAGACACUUAUUUUGGGACGGAGGGAGUAUAUCGGAGCAAAUGU
ata-miR5049c	AGACACUCAUUUUGGGAUGGAGG	AUUUGCUCCGAUAUACUCCCUCCGUCCCAAAAUAAGUGUCUCAACUUUGUACUAGCUUCAGUGUAAAGUUGUACUAAGAUUAAGACACUCAUUUUGGGAUGGAGGGAGUAGAAAAUAGAGGACAA
ata-miR5049c	AGACACUUAUUUUGGGACGGAGG	UUUUAGUAUGUUGUACUCCAUCCCAUCCCAACAUAAGUGUCUCAACUUUGUACUAACUUUAGUACAAAGUUGUACUAAGGUUGAGACACUUAUUUUGGGACGGAGGAAAUACUACAUAUUUGCUGA
ata-miR5049c	AGACACUUAUUUUGGGACGGAGG	GAUGAUUUAUCUGUACUCCCUCCGUCCCAAAUAAGUGUCUCAACUUUGUACUAGCUCUAGUACAAAUUUAUACUAAUCUCAAGACACUUAUUUUGGGACGGAGGGAGUAUCAUGUUAUACCUGU
ata-miR5049c	AGACACUUAUUUUGGGACGGAGG	GAAUUUUGAGUACUACUCCCUCCGUUCCAAAACAAGUGUCUUAACUUUGUACUAACUUUAAUACAAAAUUGUACUAAGGUUGAGACACUUAUUUUGGGACGGAGGGAGCACUAUAUUAGAGGUUU
[truncated: 1,057 more rows]

## Sheet: A. tauschii WGA
miRNA	Mature miRNA Sequence	Pre-miRNA sequence
ata-miR160	UGGCAUACAGGGAGCCAGGCA	GAGGCAUGUAUGUACGCAUGCUUGGCUCCUUGCACGCCACCCACAGCAUCCAAUCACGCCGCGGGUUGGGCUACAUGAGUGGCAUACAGGGAGCCAGGCACACAAGCACGCACGCACGGC
ata-miR172	UGAGAAUCUUGAUGAUGCUGCAU	CACAGUCGGUUCUUGCAGGUGCAGCACCACCAAGAUUCACAUCGGAUCCGUCGUAAAAUCAAAUUUAUGCGACGCGCCAGGUGAUGAGAAUCUUGAUGAUGCUGCAUCAGCAGGCACUCGACUCGAC
ata-miR172	UGGGAAUCUUGAUGAUGCUGCAU	GCCAGCCGGUGAUUUCUGGUGUGGCAUCAUCAAGAUUCACACAAUGUAUGGCAUGCAUGCGAUGCUCUCAUCCUUCCCCAUCCAUGCAUGCAUGUGAACUGUAGUUCCGUUCAUGCAUGGAGAUGGAUGGAUUGAUGAGCUUGCUUGCUCGCUAGCCAGCGUACUAUGUGUGGGAAUCUUGAUGAUGCUGCAUCGGUGAUCAAUGGCUUUAUU
ata-miR172	UGAGAAUCUUGAUGAUGCUGCGU	GAUGGCGGGUGUUUGCGGGCGCGGCACCAUCAAGAUUCACAUCCAUCCCAUCCAGGCAUCCUUCGGUUCGUUUCCAAAACGAAACGAUCGACAACGCGUUGGAUACAAUAUAGAUGUGCAUGAGAAUCUUGAUGAUGCUGCGUCCGCACACAAGCGCCUUGGC
ata-miR396	UUCCACAGCUUUCUUGAACUU	AGCUAGUCCAUGCCAUGCCUUUCCACAGCUUUCUUGAACUUCUCUUGCGCCUCUCCUUAAUUACUCCCCACUCUCUCUGUCUCUCCCUUUCUCUCCGUUGGUAGAGAGAGACAUGAACGGGGAGAGAGAACAGGAGCAGGAGCAGCAAGAAGAGGGUCAAGAAAGCUGUGGGAAGAAAUGGCAUAUCCAGGACUU
ata-miR156c	UUGACAGAAGAGAGUGAGCAC	GUGGGUGCUGUGUGUGGAAGUUGACAGAAGAGAGUGAGCACCCAUGGUGUUUCCUUAGCAUCAAGGGGCAUGCCAGGGAGCUAUGCGUGCUCACUGCUCUAUCUGUCAGCCACUGAUCAGACCCCAU
ata-miR160-5p	UGCCUGGCUCCCUGAAUGCCA	UAUGGCUGGCUGGUGCCGCUUGCCUGGCUCCCUGAAUGCCAUCCGAGAAGCGCGCCACUGUGUGAGGCGUCCCUCCUGGUUGGCAUUGAGGGAGUCAUGCAGGCCUCGGCUCCUCCUUCCUUC
ata-miR160-5p	UGCCUGGCUCCCUGUAUGCCA	AUCUAGUCAAGAUUGUGCUGUGCCUGGCUCCCUGUAUGCCACACAUGUAGCCCAACCCAUGGAUGUGGUUGCCUGCUGGGUGGCGUGCAAGGGGCCAAGCAUGCAUAUAUGUAUAUAUC
ata-miR160-5p	UGCCUGGCUCCCUGUAUGCCA	GAGGUGAAAACAAUGGGAUAUGCCUGGCUCCCUGUAUGCCACUCGCGUAGCUGCCAACUCUCCAAACCCAGCGUUGGCUCUACCGCGGAUGGCGUGCGAGGAGCCAAGCAUGACCGUCUCUCUCUCUCUCUC
ata-miR160-5p	UGCCUGGCUCCCUGUAUGCCA	GCCGUGCGUGCGUGCUUGUGUGCCUGGCUCCCUGUAUGCCACUCAUGUAGCCCAACCCGCGGCGUGAUUGGAUGCUGUGGGUGGCGUGCAAGGAGCCAAGCAUGCGUACAUACAUGCCUC
ata-miR160-5p	UGCCUGGCUCCCUGUAUGCCA	UGCUGGGAUAUGAUAUGAUGUGCCUGGCUCCCUGUAUGCCACUCAUCCAGAGCAACACCUUUUGCAAUAAGGUUGCCUGCGAUGGAUGGCGUGCACGGAUCCAAGCAUAUCGAACCCUCUCCCUCUCCC
ata-miR167-5p	UGAAGCUGCCAGCAUGAUCUG	CAAGGUGCACCACAAGCUGGUGAAGCUGCCAGCAUGAUCUGAUGACCUAACUCAUGGAUCAGAAUCCAUGUCAAUCAGGUCAUGCUGGAGUUUCAUCUGCUGGUCGGAGCACAACGA
ata-miR167-5p	UGAAGCUGCCAGCAUGAUCUA	GUCAUGCCCAUGUGAAUGAGUGAAGCUGCCAGCAUGAUCUACCUUUGAUUCGCUUCUGCGUGUGAAUCCUUGUUAGAUCAUGACUGACAGCCUCAUUUCUUCCCAGCAAUGGGCAUA
ata-miR167-5p	UGAAGCUGCCAGCAUGAUCUA	CGAGUGCCCAAGAGAAAGCGUGAAGCUGCCAGCAUGAUCUAACUCUUGAACCAGCUAGCUUCCGCGGGGUGGUUAGAUCGUGCUGUGACAGUUUCACCCUUUCCCUGUUGGGCA
ata-miR167-5p	UGAAGCUGCCAGCAUGAUCUG	GUUUGUGCACCACAAGUAGAUGAAGCUGCCAGCAUGAUCUGAAAGCUAGCUAUGUUGCAUGUUGAUCUUGAUGGUCAUCUCCAUCAAGAUUGAAGACCAUGGGCAUGGCUGCAAUCAGGUCAUGUGGCAGCUUCAUUUUCUCAUGGUAGUACACCCA
ata-miR167-5p	UGAAGCUGCCAGCAUGAUCUA	GGACUGCCCAAGGGAACGAGUGAAGCUGCCAGCAUGAUCUAGCUCCGAGUGAUCAAACAAGAAAAGCUUGUUGAUUCAAGCUCUUGUGGUCAUGCCUUGCUAGGUCAUGCUGCGGCAGCCUCACUUCUUCCCGCCGUUGGGCACA
ata-miR394	UUGGCAUUCUGUCCACCUCC	GGGCGCUUACCGAGAGCUCUUUGGCAUUCUGUCCACCUCCUUGUGAAUCUUGCAGGGGAGAUCUCACGAUCUGUCGAGCUUGCGGGUUGCUUGGAGGUGGGCAUACUGCCAAUGGAGCUGUGUAGGCCUCCCUUU
ata-miR398	UGUGUUCUCAGGUCACCCCU	GAAGAGAAGGCGAUCCAGAGGAGUGCCACUGAGAACACAAGCGCGGGUUCCUUUGUCAGGUGCUCUGGAUCGCAUGCGAUUGUGUUCUCAGGUCACCCCUUUGGGUUGCUUCCCUUGAUU
ata-miR156a-3p	GCUCACUGCUCUAUCUGUCAGC	UGGGUGCUGUGUGUGGAAGUUGACAGAAGAGAGUGAGCACCCAUGGUGUUUCCUUAGCAUCAAGGGGCAUGCCAGGGAGCUAUGCGUGCUCACUGCUCUAUCUGUCAGCCACUGAUCAGACCCCAUUUC
ata-miR156a-5p	UGACAGAAGAGAGUGAGCAC	UGAGCUGGGCUUUGGAGGUCUGACAGAAGAGAGUGAGCACACGCGGUGGUUUCCUAGCAUGCGAGCGCCAUGCUGGGAGCUGCGCGUGCUCACCCUCUCUCUGUCAGCCAUUCACCAUCCCCAU
ata-miR156a-5p	UGACAGAAGAGAGUGAGCAC	UGGGUGCUGUGUGUGGAAGUUGACAGAAGAGAGUGAGCACCCAUGGUGUUUCCUUAGCAUCAAGGGGCAUGCCAGGGAGCUAUGCGUGCUCACUGCUCUAUCUGUCAGCCACUGAUCAGACCCCA
ata-miR156a-5p	UGACAGAAGAGAGUGAGCAC	GAAGGGAGUGAGGUGGAGGCUGACAGAAGAGAGUGAGCACACAUGGUGCCUUUCUUGCAUGGUGAAUUAAUGGGAGAAGUUCAUGCUUGAAGCUAUGUGUGCUCAUUUCUCUCUCUGUCAGCCAUUAUAACUCUCUCUCUCU
ata-miR156a-5p	UGACAGAAGAGAGUGAGCAC	UUGAUGAUGGUGCGAAUGGCUGACAGAAGAGAGUGAGCACACAGCGGCAGACUACGUCUGGUAAAGAGGACGGAUGGAUGCGAAGAGAGAGAUAGACGCAGCUGCUGUUGCGUGCUCACCCUCUCUCUGUCAGCUCUCUCUCCGCCUUGGGACU
ata-miR156a-5p	UGACAGAAGAGAGUGAGCAC	CCGGUACGGGCGCCGAACGGUGACAGAAGAGAGUGAGCACACGGCCGGUCGUUACGGCACCGCCCGGGUGUGCCGUCGCGGCCGCGUGCUCACUGCUCUUCCUGUCAUCCACUCUCCCGCUUCCCUUCC
ata-miR156c-3p	GCUCACUGCUCUAUCUGUCAGC	UGGGUGCUGUGUGUGGAAGUUGACAGAAGAGAGUGAGCACCCAUGGUGUUUCCUUAGCAUCAAGGGGCAUGCCAGGGAGCUAUGCGUGCUCACUGCUCUAUCUGUCAGCCACUGAUCAGACCCCAUUUC
ata-miR156g-5p	UGACAGAAGAGAGUGAGCAC	UGAGCUGGGCUUUGGAGGUCUGACAGAAGAGAGUGAGCACACGCGGUGGUUUCCUAGCAUGCGAGCGCCAUGCUGGGAGCUGCGCGUGCUCACCCUCUCUCUGUCAGCCAUUCACCAUCCCCAU
ata-miR156g-5p	UGACAGAAGAGAGUGAGCAC	UGGGUGCUGUGUGUGGAAGUUGACAGAAGAGAGUGAGCACCCAUGGUGUUUCCUUAGCAUCAAGGGGCAUGCCAGGGAGCUAUGCGUGCUCACUGCUCUAUCUGUCAGCCACUGAUCAGACCCCA
ata-miR156g-5p	UGACAGAAGAGAGUGAGCAC	GAAGGGAGUGAGGUGGAGGCUGACAGAAGAGAGUGAGCACACAUGGUGCCUUUCUUGCAUGGUGAAUUAAUGGGAGAAGUUCAUGCUUGAAGCUAUGUGUGCUCAUUUCUCUCUCUGUCAGCCAUUAUAACUCUCUCUCUCU
ata-miR156g-5p	UGACAGAAGAGAGUGAGCAC	UUGAUGAUGGUGCGAAUGGCUGACAGAAGAGAGUGAGCACACAGCGGCAGACUACGUCUGGUAAAGAGGACGGAUGGAUGCGAAGAGAGAGAUAGACGCAGCUGCUGUUGCGUGCUCACCCUCUCUCUGUCAGCUCUCUCUCCGCCUUGGGACU
ata-miR156g-5p	UGACAGAAGAGAGUGAGCAC	CCGGUACGGGCGCCGAACGGUGACAGAAGAGAGUGAGCACACGGCCGGUCGUUACGGCACCGCCCGGGUGUGCCGUCGCGGCCGCGUGCUCACUGCUCUUCCUGUCAUCCACUCUCCCGCUUCCCUUCC
ata-miR160a-5p	UGCCUGGCUCCCUGUAUGCCA	AUCUAGUCAAGAUUGUGCUGUGCCUGGCUCCCUGUAUGCCACACAUGUAGCCCAACCCAUGGAUGUGGUUGCCUGCUGGGUGGCGUGCAAGGGGCCAAGCAUGCAUAUAUGUAUAUAUC
ata-miR160a-5p	UGCCUGGCUCCCUGUAUGCCA	GAGGUGAAAACAAUGGGAUAUGCCUGGCUCCCUGUAUGCCACUCGCGUAGCUGCCAACUCUCCAAACCCAGCGUUGGCUCUACCGCGGAUGGCGUGCGAGGAGCCAAGCAUGACCGUCUCUCUCUCUCUCUC
ata-miR160a-5p	UGCCUGGCUCCCUGUAUGCCA	GCCGUGCGUGCGUGCUUGUGUGCCUGGCUCCCUGUAUGCCACUCAUGUAGCCCAACCCGCGGCGUGAUUGGAUGCUGUGGGUGGCGUGCAAGGAGCCAAGCAUGCGUACAUACAUGCCUC
ata-miR160a-5p	UGCCUGGCUCCCUGUAUGCCA	UGCUGGGAUAUGAUAUGAUGUGCCUGGCUCCCUGUAUGCCACUCAUCCAGAGCAACACCUUUUGCAAUAAGGUUGCCUGCGAUGGAUGGCGUGCACGGAUCCAAGCAUAUCGAACCCUCUCCCUCUCCC
ata-miR160a-5p	UGCCUGGCUCCCUGAAUGCCA	UAUGGCUGGCUGGUGCCGCUUGCCUGGCUCCCUGAAUGCCAUCCGAGAAGCGCGCCACUGUGUGAGGCGUCCCUCCUGGUUGGCAUUGAGGGAGUCAUGCAGGCCUCGGCUCCUCCUUCCUUC
ata-miR160c-3p	GCGUGCAAGGAGCCAAGCAUG	GCCGUGCGUGCGUGCUUGUGUGCCUGGCUCCCUGUAUGCCACUCAUGUAGCCCAACCCGCGGCGUGAUUGGAUGCUGUGGGUGGCGUGCAAGGAGCCAAGCAUGCGUACAUACAUGCCUCCCUC
ata-miR164a-5p	UGGAGAAGCAGGGCACGUGCA	GUUGGUGAGGAGGUCCCUGUUGGAGAAGCAGGGCACGUGCAAAUUAUGAUCGUAGCACGCUUCGUGCUUGUAUAGUACGUGCAUGCAUGGAUCGUCGUGCACGCGCUCCCCUUCUCCACCAUGGCCUUCUCACCUAGCCU
ata-miR164a-5p	UGGAGAAGCAGGGCACGUGCA	GGAUGGCGAGGCGCGCGAGGUGGAGAAGCAGGGCACGUGCAUUCAUUUCCAGCUCGGUUCCCGGCGUCCGGCCGGCUGGCUGGCACGCACCGCCCCGGCCUUUCCUGGCUAGUGUGUCGCUCGAUCCGGCCGUGCGCCGGCGGCCGGCCCAUGCAUGCAUGUGCCUUUCUUCUCCACCGUGCACACCUCGCCUGCGCG
ata-miR164a-5p	UGGAGAAGCAGGGCACGUGCU	GAGGGGCGAGCGAACGGUGCUGGAGAAGCAGGGCACGUGCUCGAUCCAUCGACCCAAAGCGGUUGCAGCACGUGCGCUCCUUCUCCAGCAUGGCUUCUCGCCCCGUCGA
ata-miR164c-5p	UGGAGAAGCAGGGCACGUGCA	GUUGGUGAGGAGGUCCCUGUUGGAGAAGCAGGGCACGUGCAAAUUAUGAUCGUAGCACGCUUCGUGCUUGUAUAGUACGUGCAUGCAUGGAUCGUCGUGCACGCGCUCCCCUUCUCCACCAUGGCCUUCUCACCUAGCCU
ata-miR164c-5p	UGGAGAAGCAGGGCACGUGCA	GGAUGGCGAGGCGCGCGAGGUGGAGAAGCAGGGCACGUGCAUUCAUUUCCAGCUCGGUUCCCGGCGUCCGGCCGGCUGGCUGGCACGCACCGCCCCGGCCUUUCCUGGCUAGUGUGUCGCUCGAUCCGGCCGUGCGCCGGCGGCCGGCCCAUGCAUGCAUGUGCCUUUCUUCUCCACCGUGCACACCUCGCCUGCGCG
ata-miR164c-5p	UGGAGAAGCAGGGCACGUGCU	GAGGGGCGAGCGAACGGUGCUGGAGAAGCAGGGCACGUGCUCGAUCCAUCGACCCAAAGCGGUUGCAGCACGUGCGCUCCUUCUCCAGCAUGGCUUCUCGCCCCGUCGA
ata-miR166a-3p	UCGGACCAGGCUUCAUUCCCC	GGAGCCUUUUCGUUUUGAGGGGAAUGUUGUCUGGCUCGGGGCUCUCUUUCUUUCUCUCUCUCUAUCCUCCUCCCCUCGACCCCUCCUUGAUCAGAUCGAGAGAAAGGUCGAAGAUCCGAUGAGGGGGGAGAAGAGAGUAGACGUGCGUAGAUCUCGGACCAGGCUUCAUUCCCCCCAAAGACAAGGGCUCCCGG
ata-miR166a-3p	UCGGACCAGGCUUCAUUCCCC	UCGGUGCAUGGCAGUUGAGGGGAAUGUUGUCUGGUUGGAGACCUGGCUCGCACGACGGAUCGAUCGGCGGCGGGCGUGCGCGCGCGGUUUCGGACCAGGCUUCAUUCCCCCCAACUCAACCCUUCUUCCA
ata-miR166a-3p	UCGGACCAGGCUUCAUUCCCC	AAGCUAUUUUGCUUCUGGGUGGAAUGUUGUCUGGUUCAAGGUCUCGCUCUGGUUUGAGGAUGGAAACCUUUCAUUUCUCUCAGCUUCCUGCGAUCUCGGACCAGGCUUCAUUCCCCUCAGAGAUAGCUUCAACCAU
ata-miR166a-5p	GGAAUGUUGUCUGGCUCGGGG	GGAGCCUUUUCGUUUUGAGGGGAAUGUUGUCUGGCUCGGGGCUCUCUUUCUUUCUCUCUCUCUAUCCUCCUCCCCUCGACCCCUCCUUGAUCAGAUCGAGAGAAAGGUCGAAGAUCCGAUGAGGGGGGAGAAGAGAGUAGACGUGCGUAGAUCUCGGACCAGGCUUCAUUCCCCCCAAAGACAAGGGCUCCCGG
ata-miR167a-5p	UGAAGCUGCCAGCAUGAUCUA	GUCAUGCCCAUGUGAAUGAGUGAAGCUGCCAGCAUGAUCUACCUUUGAUUCGCUUCUGCGUGUGAAUCCUUGUUAGAUCAUGACUGACAGCCUCAUUUCUUCCCAGCAAUGGGCAUA
ata-miR167a-5p	UGAAGCUGCCAGCAUGAUCUG	CAAGGUGCACCACAAGCUGGUGAAGCUGCCAGCAUGAUCUGAUGACCUAACUCAUGGAUCAGAAUCCAUGUCAAUCAGGUCAUGCUGGAGUUUCAUCUGCUGGUCGGAGCACAACGA
ata-miR167a-5p	UGAAGCUGCCAGCAUGAUCUA	CGAGUGCCCAAGAGAAAGCGUGAAGCUGCCAGCAUGAUCUAACUCUUGAACCAGCUAGCUUCCGCGGGGUGGUUAGAUCGUGCUGUGACAGUUUCACCCUUUCCCUGUUGGGCA
ata-miR167a-5p	UGAAGCUGCCAGCAUGAUCUA	GGACUGCCCAAGGGAACGAGUGAAGCUGCCAGCAUGAUCUAGCUCCGAGUGAUCAAACAAGAAAAGCUUGUUGAUUCAAGCUCUUGUGGUCAUGCCUUGCUAGGUCAUGCUGCGGCAGCCUCACUUCUUCCCGCCGUUGGGCACA
ata-miR167a-5p	UGAAGCUGCCAGCAUGAUCUG	GUUUGUGCACCACAAGUAGAUGAAGCUGCCAGCAUGAUCUGAAAGCUAGCUAUGUUGCAUGUUGAUCUUGAUGGUCAUCUCCAUCAAGAUUGAAGACCAUGGGCAUGGCUGCAAUCAGGUCAUGUGGCAGCUUCAUUUUCUCAUGGUAGUACACCCA
ata-miR167d-5p	UGAAGCUGCCAGCAUGAUCUGA	CAAGGUGCACCACAAGCUGGUGAAGCUGCCAGCAUGAUCUGAUGACCUAACUCAUGGAUCAGAAUCCAUGUCAAUCAGGUCAUGCUGGAGUUUCAUCUGCUGGUCGGAGCACAACGA
ata-miR167d-5p	UGAAGCUGCCAGCAUGAUCUAC	GUCAUGCCCAUGUGAAUGAGUGAAGCUGCCAGCAUGAUCUACCUUUGAUUCGCUUCUGCGUGUGAAUCCUUGUUAGAUCAUGACUGACAGCCUCAUUUCUUCCCAGCAAUGGGCAUA
ata-miR167d-5p	UGAAGCUGCCAGCAUGAUCUGA	GUUUGUGCACCACAAGUAGAUGAAGCUGCCAGCAUGAUCUGAAAGCUAGCUAUGUUGCAUGUUGAUCUUGAUGGUCAUCUCCAUCAAGAUUGAAGACCAUGGGCAUGGCUGCAAUCAGGUCAUGUGGCAGCUUCAUUUUCUCAUGGUAGUACACCCA
ata-miR167d-5p	UGAAGCUGCCAGCAUGAUCUAA	CGAGUGCCCAAGAGAAAGCGUGAAGCUGCCAGCAUGAUCUAACUCUUGAACCAGCUAGCUUCCGCGGGGUGGUUAGAUCGUGCUGUGACAGUUUCACCCUUUCCCUGUUGGGCA
ata-miR167d-5p	UGAAGCUGCCAGCAUGAUCUAG	GGACUGCCCAAGGGAACGAGUGAAGCUGCCAGCAUGAUCUAGCUCCGAGUGAUCAAACAAGAAAAGCUUGUUGAUUCAAGCUCUUGUGGUCAUGCCUUGCUAGGUCAUGCUGCGGCAGCCUCACUUCUUCCCGCCGUUGGGCACA
ata-miR169a-5p	UAGCCAAGGAUGACUUGCCGG	UCGAGAUAGAGGGCAGAAUGUAGCCAAGGAUGACUUGCCGGGUAUGUGCAUGUAUGCUUCAUGGUGAGGGUAUGCAUCCCUGCUUUGAAUCCAUGCUGAUAUUUUCCGGCAAGUUGUUCUUGGCUAGCAUCUUGUCCUUUUUCUCUCAC
ata-miR169a-5p	UAGCCAAGGAUGACUUGCCGG	AUGAGGUGCUCCUGUUUGUGUAGCCAAGGAUGACUUGCCGGCCCCUUCUCCAGUCGAGGUCGGCAAGUUUUCUUUGGCUACAUGAUAGCCUCGUUCUCUCAU
ata-miR169b-5p	UAGCCAAGGAUGACUUGCCGG	UCGAGAUAGAGGGCAGAAUGUAGCCAAGGAUGACUUGCCGGGUAUGUGCAUGUAUGCUUCAUGGUGAGGGUAUGCAUCCCUGCUUUGAAUCCAUGCUGAUAUUUUCCGGCAAGUUGUUCUUGGCUAGCAUCUUGUCCUUUUUCUCUCAC
ata-miR169b-5p	UAGCCAAGGAUGACUUGCCGG	AUGAGGUGCUCCUGUUUGUGUAGCCAAGGAUGACUUGCCGGCCCCUUCUCCAGUCGAGGUCGGCAAGUUUUCUUUGGCUACAUGAUAGCCUCGUUCUCUCAU
ata-miR169d-5p	GCAGCCAAGGAUGACUUGCCG	UAAGAGGCAGAGAACGGGAUGCAGCCAAGGAUGACUUGCCGGCUCCUGGUGUUGGGAGUUCACUGAGCUUUAGAGUUAGCCGGCAAGUUGUCCUUGGCUACACCUAGUUCUCUUCUUCU
ata-miR169d-5p	GCAGCCAAGGAUGACUUGCCG	AAAGAGGCAGAGAGUGGAAUGCAGCCAAGGAUGACUUGCCGACAGCACACAACAAGGUGGUAGUAAUCUUGCCGGCAAGUCCGUCCUUGGCUACACCUUGCUCUCUACCUCU
ata-miR169d-5p	GCAGCCAAGGAUGACUUGCCG	UCAGGCUCGGGGACUAUGGUGCAGCCAAGGAUGACUUGCCGAUCGAACAAUGAUACAUCAUCAUAUCAUAUACAUUGAUCCAUCGGCGAGUUGUUCUUGGCUACAUCUUAGCUCCUGCUCCUCAUG
ata-miR169d-5p	GUAGCCAAGGAUGACUUGCCG	AUCGAGAUAGAGGGCAGAAUGUAGCCAAGGAUGACUUGCCGGGUAUGUGCAUGUAUGCUUCAUGGUGAGGGUAUGCAUCCCUGCUUUGAAUCCAUGCUGAUAUUUUCCGGCAAGUUGUUCUUGGCUAGCAUCUUGUCCUUUUUCUCUCACG
ata-miR169d-5p	GUAGCCAAGGAUGACUUGCCG	GAUGAGGUGCUCCUGUUUGUGUAGCCAAGGAUGACUUGCCGGCCCCUUCUCCAGUCGAGGUCGGCAAGUUUUCUUUGGCUACAUGAUAGCCUCGUUCUCU
ata-miR169h-5p	UAGCCAAGGAUGACUUGCCUG	GUGGUAAGGGCUUCUUCUGGUAGCCAAGGAUGACUUGCCUGUGGAUAUAUAGCUUGAUCGAUUACACUUACAUCUCUGCAUGUAUAUAUGUGAUUUCUCACUAUGUACAACAGGCAGUCUCCUUGGCUAGCCCGAGUGGCCCUUAUCUUCCA
ata-miR169h-5p	UAGCCAAGGAUGACUUGCCUA	UGCAAGGGCCUUACCUCUGAUAGCCAAGGAUGACUUGCCUAUGUCUUCAUCCAUGUUCAAUGCUUCAUUUGCCUUGGCGUGGGUUCUCAUGGGCAGUCACCUUGGCUAGCCUGAGUGGCUCUUGCU
ata-miR169h-5p	UAGCCAAGGAUGACUUGCCUG	GCGAUGAGGGCUUCUUCUGAUAGCCAAGGAUGACUUGCCUGUGGAUAUAUAGCUUGAUCGAUUGCAGUUACAUCUCUGAAUGUACGUGAUCUGUCACUGUGUACAACAGGCAGUCUCCUUGGCUAGCCCGAGUGUCCCUCAUC
ata-miR169h-5p	UAGCCAAGGAUGACUUGCCUA	CCAGAGCCCGCCUCGUCUGGUAGCCAAGGAUGACUUGCCUAUAUGCUCUUUCAGAAGCCCCGGUUAUUCCAUGGCUGGUUUCAGAUGAGUUCCAUGAUAGGCGGUCACCUUGGCUAGCCUGAGCAGCUCUUGCCUGUCA
ata-miR169h-5p	UAGCCAAGGAUGACUUGCCUA	UGCAAGGGCCUUAUCUCUGAUAGCCAAGGAUGACUUGCCUAUGUCUUGUUCCUCCCUCAAGGCUUAAUUGGCCUUGGGGUGCGGUUUCAUGGGCAGUCUCCUUGGCUAGCCUGAGUGGCUCUUGUU
ata-miR169h-5p	UAGCCAAGGAUGAUUUGCCUG	AGGUAAGAGGCCAUCUUCGGUAGCCAAGGAUGAUUUGCCUGUGGAACCUCCUGGGAGCCGAGCUCGAGGGCCGCGUCGGGUUCCACGGGCAAGUCAGCCUGGCUACCCGAGUACCUCUUACAGUCUU
ata-miR169h-5p	UAGCCAAGGAUGACUUGCCGG	UCGAGAUAGAGGGCAGAAUGUAGCCAAGGAUGACUUGCCGGGUAUGUGCAUGUAUGCUUCAUGGUGAGGGUAUGCAUCCCUGCUUUGAAUCCAUGCUGAUAUUUUCCGGCAAGUUGUUCUUGGCUAGCAUCUUGUCCUUUUUCUCUCAC
ata-miR169h-5p	UAGCCAAGGAUGACUUGCCGG	AUGAGGUGCUCCUGUUUGUGUAGCCAAGGAUGACUUGCCGGCCCCUUCUCCAGUCGAGGUCGGCAAGUUUUCUUUGGCUACAUGAUAGCCUCGUUCUCUCAU
ata-miR169n-5p	UAGCCAAGGAUGACUUGCCUG	GUGGUAAGGGCUUCUUCUGGUAGCCAAGGAUGACUUGCCUGUGGAUAUAUAGCUUGAUCGAUUACACUUACAUCUCUGCAUGUAUAUAUGUGAUUUCUCACUAUGUACAACAGGCAGUCUCCUUGGCUAGCCCGAGUGGCCCUUAUCUUCCA
ata-miR169n-5p	UAGCCAAGGAUGACUUGCCUG	GCGAUGAGGGCUUCUUCUGAUAGCCAAGGAUGACUUGCCUGUGGAUAUAUAGCUUGAUCGAUUGCAGUUACAUCUCUGAAUGUACGUGAUCUGUCACUGUGUACAACAGGCAGUCUCCUUGGCUAGCCCGAGUGUCCCUCAUC
ata-miR170-3p	UGAUUGAGCCGUGCCAAUAUC	UUCUGGCUGGGAGAGUCCGAUGUUGGCAUGGCUCAAUCAAAUCGAGUGGGCGGCGAUCGAGGCGUGAAGAUAUGAUUGUUUAACUCGAUCUGAUUGAGCCGUGCCAAUAUCGCAAGCUCCUUGCCUAGCAG
ata-miR171a-3p	UGAUUGAGCCGCGCCAAUAUC	AAAUGAAAUCGCAGCUGCGGUAUUGGCUCGGCUCACUCAGGUCAUCGUGUUGCAGAAGCAUAUGCUUCUCGGUAUAAUCUGAUUGAGCCGCGCCAAUAUCUCAGUGCCAUUUCAUCAGUA
ata-miR171a-3p	UGAUUGAGCCGUGCCAAUAUC	UUCUGGCUGGGAGAGUCCGAUGUUGGCAUGGCUCAAUCAAAUCGAGUGGGCGGCGAUCGAGGCGUGAAGAUAUGAUUGUUUAACUCGAUCUGAUUGAGCCGUGCCAAUAUCGCAAGCUCCUUGCCUAGCAG
ata-miR172e-3p	GAAUCUUGAUGAUGCUGCAU	CACAGUCGGUUCUUGCAGGUGCAGCACCACCAAGAUUCACAUCGGAUCCGUCGUAAAAUCAAAUUUAUGCGACGCGCCAGGUGAUGAGAAUCUUGAUGAUGCUGCAUCAGCAGGCACUCGACUCGAC
ata-miR172e-3p	GAAUCUUGAUGAUGCUGCAU	GCCAGCCGGUGAUUUCUGGUGUGGCAUCAUCAAGAUUCACACAAUGUAUGGCAUGCAUGCGAUGCUCUCAUCCUUCCCCAUCCAUGCAUGCAUGUGAACUGUAGUUCCGUUCAUGCAUGGAGAUGGAUGGAUUGAUGAGCUUGCUUGCUCGCUAGCCAGCGUACUAUGUGUGGGAAUCUUGAUGAUGCUGCAUCGGUGAUCAAUGGCUUUAUU
ata-miR393a-5p	UCCAAAGGGAUCGCAUUGAUCG	UCAGGAAGCUAGUGGAGGAUUCCAAAGGGAUCGCAUUGAUCGAUCUCUCCGUCAUCGGCGUGCAAGGUCGAUGGAUCAGUGCAAUCCCUUUGGAAUUCUCCGCUCGCCUCCGCCUC
ata-miR395b-3p	CUGAAGUGUUUGGGGGGACUC	CGAGUUUCGCCUCAUCGGGAGUUCUCUUCAAGCACUUCAGGGUACAUCUUUUCGAGAACUUUUCUGAAGUGUUUGGGGGGACUCUCGGUGUCACCAAGCACUCU
ata-miR395b-3p	GUGAAGUGUUUGGGGGGACUU	UAUGUUUGGUUUUACCAUGAGUUCCCUACAAGCACUUCACAAGGCAUUAUUCCAAAUGCCAUCGUGAAGUGUUUGGGGGGACUUUCGGUGCCAUUACUCAAUAC
ata-miR395b-3p	GUGAAGUGUUUGGGGGGACUC	UAUGUUUGGUCUUAGCAUGGGUUCCUUACAAGCACUUCACUAGGCAUUGAAAUGCCAAUGUGAAGUGUUUGGGGGGACUCUUAGUGGCAUCAAGCUUUAC
ata-miR395b-3p	CUGAAGUGUUUGGGGGAACUC	CGAGUUUGGCCUCGUCAGGAGUUCUCUUGAAGCACUUCAGGAUGCAUCUUUUCAAGAACUUUUCUGAAGUGUUUGGGGGAACUCUUGGUGUCACCAAGCAUUCA
ata-miR395b-3p	CUGAAGUGUUUGGGGGAACUC	CGAGUUUGGCCUCGCCGGGAGUUCUCUUCAAGCACUUCAGGAUGUGUCUUUUCAAGAACUUAUCUGAAGUGUUUGGGGGAACUCUUGGUGUCACCAAGCAUUUA
ata-miR395b-3p	CUGAAGUGUUUGGGGGAACUC	UUGGUUGGUUGUCACCUGGAGUUCUUCUCAAAUCACUUCAGUAGCUAGCUCAUGCUACCCCAUUGUUGCAAUGCCACUGUUUUAAAAGUGUGCAUUGAGGGGAUAUAGAGCUUUGCAUACUGAAGUGUUUGGGGGAACUCUGGGUGGCAACCAGCAGUAU
ata-miR395b-3p	CUGAAGUGUUUGGGGGAACUC	CGAGUUUGGCCUCGUCGGGAGUUCCCUUCAAGCACUUCAGGAAGCAUCUUUUGUAGGGCAUUUCUGAAGUGUUUGGGGGAACUCUUGUUGUCACCAAGCAUUUA
ata-miR395b-3p	CUGAAGUGUUUGGGGGAACUC	CGAGUUUGGCUUCAUCGGGAGUUCUCUUCAAGCACUCCAGGAUGCAUCUUUUCGAGAACUUAUCUGAAGUGUUUGGGGGAACUCUCGGUGCCACCAAGCAUUUA
ata-miR395b-3p	CUGAAGUGUUUGGGGGAACUC	CGAGUUUGGCCUCGUCGGGAGUUCCCUUCAAGCACUUCAGGAAGCAUCUCUUUCAAGGCAUUUCUGAAGUGUUUGGGGGAACUCUUGUUGUCGCCAAGCAUUUA
ata-miR395c-3p	GUGAAGUGUUUGGGGGGACUU	UAUGUUUGGUUUUACCAUGAGUUCCCUACAAGCACUUCACAAGGCAUUAUUCCAAAUGCCAUCGUGAAGUGUUUGGGGGGACUUUCGGUGCCAUUACUCAAUAC
ata-miR395c-3p	CUGAAGUGUUUGGGGGGACUC	CGAGUUUCGCCUCAUCGGGAGUUCUCUUCAAGCACUUCAGGGUACAUCUUUUCGAGAACUUUUCUGAAGUGUUUGGGGGGACUCUCGGUGUCACCAAGCACUCU
ata-miR395c-3p	GUGAAGUGUUUGGGGGGACUC	UAUGUUUGGUCUUAGCAUGGGUUCCUUACAAGCACUUCACUAGGCAUUGAAAUGCCAAUGUGAAGUGUUUGGGGGGACUCUUAGUGGCAUCAAGCUUUAC
ata-miR395d-3p	CUGAAGUGUUUGGGGGAACUC	CGAGUUUGGCCUCGUCGGGAGUUCCCUUCAAGCACUUCAGGAAGCAUCUUUUGUAGGGCAUUUCUGAAGUGUUUGGGGGAACUCUUGUUGUCACCAAGCAUUUA
ata-miR395d-3p	CUGAAGUGUUUGGGGGAACUC	CGAGUUUGGCCUCGUCAGGAGUUCUCUUGAAGCACUUCAGGAUGCAUCUUUUCAAGAACUUUUCUGAAGUGUUUGGGGGAACUCUUGGUGUCACCAAGCAUUCA
ata-miR395d-3p	CUGAAGUGUUUGGGGGAACUC	CGAGUUUGGCCUCGCCGGGAGUUCUCUUCAAGCACUUCAGGAUGUGUCUUUUCAAGAACUUAUCUGAAGUGUUUGGGGGAACUCUUGGUGUCACCAAGCAUUUA
ata-miR395d-3p	CUGAAGUGUUUGGGGGAACUC	UUGGUUGGUUGUCACCUGGAGUUCUUCUCAAAUCACUUCAGUAGCUAGCUCAUGCUACCCCAUUGUUGCAAUGCCACUGUUUUAAAAGUGUGCAUUGAGGGGAUAUAGAGCUUUGCAUACUGAAGUGUUUGGGGGAACUCUGGGUGGCAACCAGCAGUAU
ata-miR395d-3p	GUGAAGUGUUUGGGGGAACUC	CAUGCUUGUUCUUACCAUGGGUACCCUGCAAGCACUUCACGAGGCAUUAUUUGAAAUGCCAAUGUGAAGUGUUUGGGGGAACUCUUGGUGGCACAAAGCUUUAC
ata-miR395d-3p	GUGAAGUGUUUGGGGGAACUC	CAUGUUUGGUCUUACCGUGGGUUCCCUACGAGCACUCCACGAGGCAUUAUUCCAAAUACCACUGUGAAGUGUUUGGGGGAACUCUUGGUGAUGCUAAGCUUUAC
ata-miR395d-3p	GUGAAGUGUUUGGGGGAACUC	CAUGUUUGGUCUUAUCAGGUGUUCCCUGCAAACACUUCACGAGGCAUUAUUCAAAAUGCAAAUGUGAAGUGUUUGGGGGAACUCUUGAUGAUGCCAAGCGGUAU
ata-miR395d-3p	GUGAAGUGUUUGGGGGAACUC	UAUGUUUGGUCUUACCAUCGGUUCCCUACAAGCACUUCACGAGGCAUUGAAAUGCCAAUGUGAAGUGUUUGGGGGAACUCUUGGUGAUGCCAAGCUUUAC
ata-miR395d-3p	GUGAAGUGUUUGGGGGAACUC	GCAUUAUUCCAAAUGCCACUGUGAAGUGUUUGGGGGAACUCUUGGUGACGCCAGGCUUUAUUCGAUGUUGUCCAAGAACUAGAGGAGAUGAUCAACAUGAGGCAUGUUUGGUAUUACCGUGGGUUUCCCUAGCAGCACUUGACGAGGCAUUAUUACAACUA
ata-miR395d-3p	AUGAAGUGUUUGGGGGAACUC	CAUGUUUGGUCUUACCAUGGGUUCCUUGCAAGCACUUCAUGAGGCAUUAUUUGAGAUGCCACUAUGAAGUGUUUGGGGGAACUCUUGGUGAUGCCAAGCUUUAU
ata-miR395d-3p	GUGAAGUGUUUGGGGGAACUC	GAUGUUUGGUCUUACCGUGGGUUCCUUACAAGCACUUCACGAGGCAUUAUUACAAAUGCCACUGUGAAGUGUUUGGGGGAACUCUUGGUGAUGCCAAGCUUUAC
ata-miR395d-3p	CUGAAGUGUUUGGAGGAACUC	CGAGCUUGGCGUCGUCAGGAGUUCUCUUCAUGCACUUCAGAAUGCGUCUUUUCAAGAACUUAUCUGAAGUGUUUGGAGGAACUCUCGGUGUCACUAAGCAUUUA
ata-miR395d-3p	CUGAAGUGUUUGGGGGAACUC	CGAGUUUGGCUUCAUCGGGAGUUCUCUUCAAGCACUCCAGGAUGCAUCUUUUCGAGAACUUAUCUGAAGUGUUUGGGGGAACUCUCGGUGCCACCAAGCAUUUA
ata-miR395d-3p	GUGAAGUGUUUGGGGGAACUC	UAUGUUUGGUUUUACCAUGGGUUCCCUACAAGAACUUCACGAGGCAUUAUUUGAAAUGCCAAUGUGAAGUGUUUGGGGGAACUCUUGGUGGCACCAAGCUUUUA
ata-miR395d-3p	CUGAAGUGUUUGGGGGAACUC	CGAGUUUGGCCUCGUCGGGAGUUCCCUUCAAGCACUUCAGGAAGCAUCUCUUUCAAGGCAUUUCUGAAGUGUUUGGGGGAACUCUUGUUGUCGCCAAGCAUUUA
ata-miR395d-3p	CUGAAGUGUUUGGGGGAACUA	CGAGUUUGGCCUCGUCGGGAGUUCCCUUCAAGCACUUCAGGAAGCAUCUUUUGUAGGGCAUUUCUGAAGUGUUUGGGGGAACUAUUGUUGUCACCAAGAAUUUA
ata-miR395d-3p	GUGAAGUGUUUGGGGGAACUC	CAUGUUUAGUUUUACCAGGAGUUUCCUGCAAGCACUUCACAAGGUAUUAUUCCAAAUGCCACCGUGAAGUGUUUGGGGGAACUCUUGGUGCCACUAAGCUUACU
ata-miR395d-3p	CUGAAGUGUUUGGGGGGACUC	CGAGUUUCGCCUCAUCGGGAGUUCUCUUCAAGCACUUCAGGGUACAUCUUUUCGAGAACUUUUCUGAAGUGUUUGGGGGGACUCUCGGUGUCACCAAGCACUCU
ata-miR395d-3p	CUGAAGUGUUUGGGGGAACUA	CGAGUUUGGCCUCGUCGGGAGUUCCCUUCAAGCACUUCAGGAAGCAUCUUUUGUAGGGCAUUUCUGAAGUGUUUGGGGGAACUAUUGUUGUCACCAAGAAUUUA
ata-miR395i	CUGAAGUGUUUGGAGGAACUC	CGAGCUUGGCGUCGUCAGGAGUUCUCUUCAUGCACUUCAGAAUGCGUCUUUUCAAGAACUUAUCUGAAGUGUUUGGAGGAACUCUCGGUGUCACUAAGCAUUUA
ata-miR395i	CUGAAGUGUUUGGGGGAACUC	CGAGUUUGGCCUCGUCAGGAGUUCUCUUGAAGCACUUCAGGAUGCAUCUUUUCAAGAACUUUUCUGAAGUGUUUGGGGGAACUCUUGGUGUCACCAAGCAUUCA
ata-miR395i	CUGAAGUGUUUGGGGGAACUC	CGAGUUUGGCCUCGCCGGGAGUUCUCUUCAAGCACUUCAGGAUGUGUCUUUUCAAGAACUUAUCUGAAGUGUUUGGGGGAACUCUUGGUGUCACCAAGCAUUUA
ata-miR395i	CUGAAGUGUUUGGGGGAACUC	UUGGUUGGUUGUCACCUGGAGUUCUUCUCAAAUCACUUCAGUAGCUAGCUCAUGCUACCCCAUUGUUGCAAUGCCACUGUUUUAAAAGUGUGCAUUGAGGGGAUAUAGAGCUUUGCAUACUGAAGUGUUUGGGGGAACUCUGGGUGGCAACCAGCAGUAU
ata-miR395i	CUGAAGUGUUUGGGGGAACUC	CGAGUUUGGCCUCGUCGGGAGUUCCCUUCAAGCACUUCAGGAAGCAUCUUUUGUAGGGCAUUUCUGAAGUGUUUGGGGGAACUCUUGUUGUCACCAAGCAUUUA
ata-miR395i	CUGAAGUGUUUGGGGGAACUC	CGAGUUUGGCUUCAUCGGGAGUUCUCUUCAAGCACUCCAGGAUGCAUCUUUUCGAGAACUUAUCUGAAGUGUUUGGGGGAACUCUCGGUGCCACCAAGCAUUUA
ata-miR395i	CUGAAGUGUUUGGGGGAACUC	CGAGUUUGGCCUCGUCGGGAGUUCCCUUCAAGCACUUCAGGAAGCAUCUCUUUCAAGGCAUUUCUGAAGUGUUUGGGGGAACUCUUGUUGUCGCCAAGCAUUUA
ata-miR396b-5p	UUCCACAGCUUUCUUGAACUU	AGCUAGUCCAUGCCAUGCCUUUCCACAGCUUUCUUGAACUUCUCUUGCGCCUCUCCUUAAUUACUCCCCACUCUCUCUGUCUCUCCCUUUCUCUCCGUUGGUAGAGAGAGACAUGAACGGGGAGAGAGAACAGGAGCAGGAGCAGCAAGAAGAGGGUCAAGAAAGCUGUGGGAAGAAAUGGCAUAUCCAGGACUU
ata-miR398a-3p	UGUGUUCUCAGGUCACCCCUU	UGAAGAGAAGGCGAUCCAGAGGAGUGCCACUGAGAACACAAGCGCGGGUUCCUUUGUCAGGUGCUCUGGAUCGCAUGCGAUUGUGUUCUCAGGUCACCCCUUUGGGUUGCUUCCCUUGAUUG
ata-miR398b-3p	UGUGUUCUCAGGUCACCCCUU	UGAAGAGAAGGCGAUCCAGAGGAGUGCCACUGAGAACACAAGCGCGGGUUCCUUUGUCAGGUGCUCUGGAUCGCAUGCGAUUGUGUUCUCAGGUCACCCCUUUGGGUUGCUUCCCUUGAUUG
ata-miR399a-3p	UGCCAAAGGAGAUUUGCCCCG	GAGUGUGAAGGUGCAUUGCAGGGCAACUGCUCCAUUGGCAGAGGGAUGGAUGUGGAUUACCCCUCCUACCUUGAUGUUUUGUCUGUCUGCCAAAGGAGAUUUGCCCCGCGAUUCACCACCACUUGUUC
ata-miR399a-3p	UGCCAAAGGAGAUUUGCCCCG	GAGUGUGAAGGUGCAUUGCAGGGCAACUGCUCCAUUGGCAGAGGGAUGGAUGUGGAUUACCCCUCCUACCUUGAUGUUUUGUCUGUCUGCCAAAGGAGAUUUGCCCCGCGAUUCACCACCACUUGUUC
ata-miR399a-3p	UGCCAAAGGAGACUUGCCCGG	GUACGGGCCCAUGCAUUACUGGGCGGGUCUCCUUUGGCAGUGGCCUCAUCAAACAACCAAAACCACUGCCAAAGGAGACUUGCCCGGCGAUGCAGCUUUUGCGCCCC
ata-miR399a-3p	UGCCAAAGGAGAUUUGCCCAG	CAUGGGAGUUGUAGAUUACUGGGCCAUUUCUCCUUGGGCAGACCGUGAUUGGGCUUUGCUUCGUUCUAGCCGGCUUAUUUCGUUCUGCCAAAGGAGAUUUGCCCAGCAAUCCACAUUUUCGAUCUU
ata-miR399a-3p	UGCCAAAGGAGAUUUGCCCAA	UAUGCGAGUGGUAGAUUACUGGGCCAUUUCUCCUUGGGCAGACCGUGAUUGCGCUUCACUUUGUUCUAGCCUGCUUAUUUUGUUCUGCCAAAGGAGAUUUGCCCAACAAUCCACAUUUUGCGAUCU
ata-miR399a-3p	UGCCAAAGGAGAUUUGCCCAG	AGUAGGGCUCAUGCAUUACCGGGCUAGUCUUCCUUGGCAGUGUUCGUACCCGCGCAACGUGGCGAUGCACCGGCCACUGCCAAAGGAGAUUUGCCCAGCAAUGCACCACAGCGCCCUU
ata-miR399b-3p	UGCCAAAGGAGAGUUGCCCUG	AACUAAGCAGUCCAGUUUCAGGGCUCCUCUUUAUUGGCAGGGAGCGUGUGAGGCCAUGUAGCUCCAUUCAGCGCUCUGCCAAAGGAGAGUUGCCCUGUAACUGGAAAUAGCUUAAGG
ata-miR399b-3p	UGCCAAAGGAGAAUUGCCCUG	UGUUCAGGGUGAGAAUCACAGUGCAGUUCUCCUCUGGCAUGGAUGCCAAUGUAGCAGGUCCUGGAAAAUGGCCUAUGCUAUCACCUUCCCUGCCAAAGGAGAAUUGCCCUGCCAUUCAGUAUAAACCCUGC
ata-miR399b-3p	UGCCAAAGGAGAAUUGCCCUG	GUUGCGGCGUGUGAAUCCCAGGGCGCUUCUCCAUUGGCACGGCGGCAUGCAUGCAUGUAGCCAGGUGAGUUGAAGAAGCUCCAUGCACGGAAGCUACCUAGCUAGCCAUGCUGUGCGUGCCAAAGGAGAAUUGCCCUGCGAUUCACCUCGGCUGCUCU
ata-miR399d-3p	UGCCAAAGGAGAUUUGCCCCG	GAGUGUGAAGGUGCAUUGCAGGGCAACUGCUCCAUUGGCAGAGGGAUGGAUGUGGAUUACCCCUCCUACCUUGAUGUUUUGUCUGUCUGCCAAAGGAGAUUUGCCCCGCGAUUCACCACCACUUGUUC
ata-miR399d-3p	UGCCAAAGGAGAUUUGCCCCG	GAGUGUGAAGGUGCAUUGCAGGGCAACUGCUCCAUUGGCAGAGGGAUGGAUGUGGAUUACCCCUCCUACCUUGAUGUUUUGUCUGUCUGCCAAAGGAGAUUUGCCCCGCGAUUCACCACCACUUGUUC
ata-miR399d-3p	UGCCAAAGGAGAUUUGCCCAG	CAUGGGAGUUGUAGAUUACUGGGCCAUUUCUCCUUGGGCAGACCGUGAUUGGGCUUUGCUUCGUUCUAGCCGGCUUAUUUCGUUCUGCCAAAGGAGAUUUGCCCAGCAAUCCACAUUUUCGAUCUU
ata-miR399d-3p	UGCCAAAGGAGAUUUGCCCAA	UAUGCGAGUGGUAGAUUACUGGGCCAUUUCUCCUUGGGCAGACCGUGAUUGCGCUUCACUUUGUUCUAGCCUGCUUAUUUUGUUCUGCCAAAGGAGAUUUGCCCAACAAUCCACAUUUUGCGAUCU
ata-miR399d-3p	UGCCAAAGGAGAUUUGCCCAG	AGUAGGGCUCAUGCAUUACCGGGCUAGUCUUCCUUGGCAGUGUUCGUACCCGCGCAACGUGGCGAUGCACCGGCCACUGCCAAAGGAGAUUUGCCCAGCAAUGCACCACAGCGCCCUU
ata-miR399e-3p	UGCCAAAGGAGAUUUGCCCCG	GAGUGUGAAGGUGCAUUGCAGGGCAACUGCUCCAUUGGCAGAGGGAUGGAUGUGGAUUACCCCUCCUACCUUGAUGUUUUGUCUGUCUGCCAAAGGAGAUUUGCCCCGCGAUUCACCACCACUUGUUC
ata-miR399e-3p	UGCCAAAGGAGAUUUGCCCCG	GAGUGUGAAGGUGCAUUGCAGGGCAACUGCUCCAUUGGCAGAGGGAUGGAUGUGGAUUACCCCUCCUACCUUGAUGUUUUGUCUGUCUGCCAAAGGAGAUUUGCCCCGCGAUUCACCACCACUUGUUC
ata-miR399f-3p	UGCCAAAGGAGAUUUGCCCCG	GAGUGUGAAGGUGCAUUGCAGGGCAACUGCUCCAUUGGCAGAGGGAUGGAUGUGGAUUACCCCUCCUACCUUGAUGUUUUGUCUGUCUGCCAAAGGAGAUUUGCCCCGCGAUUCACCACCACUUGUUC
ata-miR399f-3p	UGCCAAAGGAGAUUUGCCCCG	GAGUGUGAAGGUGCAUUGCAGGGCAACUGCUCCAUUGGCAGAGGGAUGGAUGUGGAUUACCCCUCCUACCUUGAUGUUUUGUCUGUCUGCCAAAGGAGAUUUGCCCCGCGAUUCACCACCACUUGUUC
ata-miR399f-3p	UGCCAAAGGAGAUUUGCCCAG	CAUGGGAGUUGUAGAUUACUGGGCCAUUUCUCCUUGGGCAGACCGUGAUUGGGCUUUGCUUCGUUCUAGCCGGCUUAUUUCGUUCUGCCAAAGGAGAUUUGCCCAGCAAUCCACAUUUUCGAUCUU
ata-miR399f-3p	UGCCAAAGGAGAAUUGCCCUG	UGUUCAGGGUGAGAAUCACAGUGCAGUUCUCCUCUGGCAUGGAUGCCAAUGUAGCAGGUCCUGGAAAAUGGCCUAUGCUAUCACCUUCCCUGCCAAAGGAGAAUUGCCCUGCCAUUCAGUAUAAACCCUGC
ata-miR399f-3p	UGCCAAAGGAGAUUUGCCCAA	UAUGCGAGUGGUAGAUUACUGGGCCAUUUCUCCUUGGGCAGACCGUGAUUGCGCUUCACUUUGUUCUAGCCUGCUUAUUUUGUUCUGCCAAAGGAGAUUUGCCCAACAAUCCACAUUUUGCGAUCU
ata-miR399f-3p	UGCCAAAGGAGAUUUGCCCAG	AGUAGGGCUCAUGCAUUACCGGGCUAGUCUUCCUUGGCAGUGUUCGUACCCGCGCAACGUGGCGAUGCACCGGCCACUGCCAAAGGAGAUUUGCCCAGCAAUGCACCACAGCGCCCUU
ata-miR399f-3p	UGCCAAAGGAGAGUUGCCCUG	AACUAAGCAGUCCAGUUUCAGGGCUCCUCUUUAUUGGCAGGGAGCGUGUGAGGCCAUGUAGCUCCAUUCAGCGCUCUGCCAAAGGAGAGUUGCCCUGUAACUGGAAAUAGCUUAAGG
ata-miR399f-3p	UGCCAAAGGAGAAUUGCCCUG	GUUGCGGCGUGUGAAUCCCAGGGCGCUUCUCCAUUGGCACGGCGGCAUGCAUGCAUGUAGCCAGGUGAGUUGAAGAAGCUCCAUGCACGGAAGCUACCUAGCUAGCCAUGCUGUGCGUGCCAAAGGAGAAUUGCCCUGCGAUUCACCUCGGCUGCUCU
ata-miR845b-5p	UCAAUUGGUAUCAGAGCAACG	CUAGUCGAUAUAACGCACUUUCAAUUGGUAUCAGAGCAACGUACUCCCUUGUUCUGCGUAAUUUUGAUUUAACCGCCUGGAGUUUUAGUUAUGUCGACCGCA
ata-miR160a	UGCCUGGCUCCCUGUAUGCCA	AUCUAGUCAAGAUUGUGCUGUGCCUGGCUCCCUGUAUGCCACACAUGUAGCCCAACCCAUGGAUGUGGUUGCCUGCUGGGUGGCGUGCAAGGGGCCAAGCAUGCAUAUAUGUAUAUAUC
ata-miR160a	UGCCUGGCUCCCUGUAUGCCA	GAGGUGAAAACAAUGGGAUAUGCCUGGCUCCCUGUAUGCCACUCGCGUAGCUGCCAACUCUCCAAACCCAGCGUUGGCUCUACCGCGGAUGGCGUGCGAGGAGCCAAGCAUGACCGUCUCUCUCUCUCUCUC
ata-miR160a	UGCCUGGCUCCCUGUAUGCCA	GCCGUGCGUGCGUGCUUGUGUGCCUGGCUCCCUGUAUGCCACUCAUGUAGCCCAACCCGCGGCGUGAUUGGAUGCUGUGGGUGGCGUGCAAGGAGCCAAGCAUGCGUACAUACAUGCCUC
ata-miR160a	UGCCUGGCUCCCUGUAUGCCA	UGCUGGGAUAUGAUAUGAUGUGCCUGGCUCCCUGUAUGCCACUCAUCCAGAGCAACACCUUUUGCAAUAAGGUUGCCUGCGAUGGAUGGCGUGCACGGAUCCAAGCAUAUCGAACCCUCUCCCUCUCCC
ata-miR160a	UGCCUGGCUCCCUGAAUGCCA	UAUGGCUGGCUGGUGCCGCUUGCCUGGCUCCCUGAAUGCCAUCCGAGAAGCGCGCCACUGUGUGAGGCGUCCCUCCUGGUUGGCAUUGAGGGAGUCAUGCAGGCCUCGGCUCCUCCUUCCUUC
ata-miR166a	UCGGACCAGGCUUCAUUCCCC	GGAGCCUUUUCGUUUUGAGGGGAAUGUUGUCUGGCUCGGGGCUCUCUUUCUUUCUCUCUCUCUAUCCUCCUCCCCUCGACCCCUCCUUGAUCAGAUCGAGAGAAAGGUCGAAGAUCCGAUGAGGGGGGAGAAGAGAGUAGACGUGCGUAGAUCUCGGACCAGGCUUCAUUCCCCCCAAAGACAAGGGCUCCCGG
ata-miR166a	UCGGACCAGGCUUCAUUCCCC	UCGGUGCAUGGCAGUUGAGGGGAAUGUUGUCUGGUUGGAGACCUGGCUCGCACGACGGAUCGAUCGGCGGCGGGCGUGCGCGCGCGGUUUCGGACCAGGCUUCAUUCCCCCCAACUCAACCCUUCUUCCA
ata-miR166a	UCGGACCAGGCUUCAUUCCCC	AAGCUAUUUUGCUUCUGGGUGGAAUGUUGUCUGGUUCAAGGUCUCGCUCUGGUUUGAGGAUGGAAACCUUUCAUUUCUCUCAGCUUCCUGCGAUCUCGGACCAGGCUUCAUUCCCCUCAGAGAUAGCUUCAACCAU
ata-miR166c	UCGGACCAGGCUUCAUUCCC	GAGCCUUUUCGUUUUGAGGGGAAUGUUGUCUGGCUCGGGGCUCUCUUUCUUUCUCUCUCUCUAUCCUCCUCCCCUCGACCCCUCCUUGAUCAGAUCGAGAGAAAGGUCGAAGAUCCGAUGAGGGGGGAGAAGAGAGUAGACGUGCGUAGAUCUCGGACCAGGCUUCAUUCCCCCCAAAGACAAGGGCUCCCG
ata-miR166c	UCGGACCAGGCUUCAUUCCC	CGGUGCAUGGCAGUUGAGGGGAAUGUUGUCUGGUUGGAGACCUGGCUCGCACGACGGAUCGAUCGGCGGCGGGCGUGCGCGCGCGGUUUCGGACCAGGCUUCAUUCCCCCCAACUCAACCCUUCUUCC
ata-miR166c	UCGGACCAGGCUUCAUUCCC	AGCUAUUUUGCUUCUGGGUGGAAUGUUGUCUGGUUCAAGGUCUCGCUCUGGUUUGAGGAUGGAAACCUUUCAUUUCUCUCAGCUUCCUGCGAUCUCGGACCAGGCUUCAUUCCCCUCAGAGAUAGCUUCAACCA
ata-miR167	UGAAGCUGCCAGCAUGAUCUA	GUCAUGCCCAUGUGAAUGAGUGAAGCUGCCAGCAUGAUCUACCUUUGAUUCGCUUCUGCGUGUGAAUCCUUGUUAGAUCAUGACUGACAGCCUCAUUUCUUCCCAGCAAUGGGCAUA
ata-miR167	UGAAGCUGCCAGCAUGAUCUA	CGAGUGCCCAAGAGAAAGCGUGAAGCUGCCAGCAUGAUCUAACUCUUGAACCAGCUAGCUUCCGCGGGGUGGUUAGAUCGUGCUGUGACAGUUUCACCCUUUCCCUGUUGGGCA
ata-miR167	UGAAGCUGCCAGCAUGAUCUA	GGACUGCCCAAGGGAACGAGUGAAGCUGCCAGCAUGAUCUAGCUCCGAGUGAUCAAACAAGAAAAGCUUGUUGAUUCAAGCUCUUGUGGUCAUGCCUUGCUAGGUCAUGCUGCGGCAGCCUCACUUCUUCCCGCCGUUGGGCACA
ata-miR169a	UAGCCAAGGAUGACUUGCCUA	CCAGAGCCCGCCUCGUCUGGUAGCCAAGGAUGACUUGCCUAUAUGCUCUUUCAGAAGCCCCGGUUAUUCCAUGGCUGGUUUCAGAUGAGUUCCAUGAUAGGCGGUCACCUUGGCUAGCCUGAGCAGCUCUUGCCUGUCA
ata-miR169a	UAGCCAAGGAUGACUUGCCUA	UGCAAGGGCCUUACCUCUGAUAGCCAAGGAUGACUUGCCUAUGUCUUCAUCCAUGUUCAAUGCUUCAUUUGCCUUGGCGUGGGUUCUCAUGGGCAGUCACCUUGGCUAGCCUGAGUGGCUCUUGCU
ata-miR169a	UAGCCAAGGAUGACUUGCCUA	UGCAAGGGCCUUAUCUCUGAUAGCCAAGGAUGACUUGCCUAUGUCUUGUUCCUCCCUCAAGGCUUAAUUGGCCUUGGGGUGCGGUUUCAUGGGCAGUCUCCUUGGCUAGCCUGAGUGGCUCUUGUU
ata-miR169a	UAGCCAGGGAUGACUUGCCUA	UGCAAGGGCCUCAUCUCUGAUAGCCAGGGAUGACUUGCCUAUGUCUUGUUCCUCCCUCAAGGCUUAAUUGGCCUUGGGGUGUGGUUUCAUGGGCAGUCUCCUUGGCUAGCCUGAGUGGCUCUUGCC
ata-miR169a	UAGCCAAGGAUGACUUGCCUG	GUGGUAAGGGCUUCUUCUGGUAGCCAAGGAUGACUUGCCUGUGGAUAUAUAGCUUGAUCGAUUACACUUACAUCUCUGCAUGUAUAUAUGUGAUUUCUCACUAUGUACAACAGGCAGUCUCCUUGGCUAGCCCGAGUGGCCCUUAUCUUCCA
ata-miR169a	UAGCCAAGGAUGACUUGCCUG	GCGAUGAGGGCUUCUUCUGAUAGCCAAGGAUGACUUGCCUGUGGAUAUAUAGCUUGAUCGAUUGCAGUUACAUCUCUGAAUGUACGUGAUCUGUCACUGUGUACAACAGGCAGUCUCCUUGGCUAGCCCGAGUGUCCCUCAUC
ata-miR169a	UAGCCAAGAAUGACUUGCCUA	GAGAGCCUCCCUUCAUCUGGUAGCCAAGAAUGACUUGCCUAUGCAAUGCCUCUGCUAACUGAUCCAUCUCACCAUCGGCUGGGAAGCCCCUGUGAUGGAUGCAGUGAGUGUGGCUGCAUGGGUGGGUCUUCUUGGCUAGCCAGAGUGGCUCUCAUCCACCA
ata-miR169a	UAGCCAAGGAUGACUUGCCGG	UCGAGAUAGAGGGCAGAAUGUAGCCAAGGAUGACUUGCCGGGUAUGUGCAUGUAUGCUUCAUGGUGAGGGUAUGCAUCCCUGCUUUGAAUCCAUGCUGAUAUUUUCCGGCAAGUUGUUCUUGGCUAGCAUCUUGUCCUUUUUCUCUCAC
ata-miR169a	UAGCCAAGGAUGACUUGCCGG	AUGAGGUGCUCCUGUUUGUGUAGCCAAGGAUGACUUGCCGGCCCCUUCUCCAGUCGAGGUCGGCAAGUUUUCUUUGGCUACAUGAUAGCCUCGUUCUCUCAU
ata-miR171a	UGAUUGAGCCGUGCCAAUAUC	UUCUGGCUGGGAGAGUCCGAUGUUGGCAUGGCUCAAUCAAAUCGAGUGGGCGGCGAUCGAGGCGUGAAGAUAUGAUUGUUUAACUCGAUCUGAUUGAGCCGUGCCAAUAUCGCAAGCUCCUUGCCUAGCAG
ata-miR171a	UGAUUGAGCCGCGCCAAUAUC	AAAUGAAAUCGCAGCUGCGGUAUUGGCUCGGCUCACUCAGGUCAUCGUGUUGCAGAAGCAUAUGCUUCUCGGUAUAAUCUGAUUGAGCCGCGCCAAUAUCUCAGUGCCAUUUCAUCAGUA
ata-miR171f	UGAUUGAGCCGUGCCAAUAUC	UUCUGGCUGGGAGAGUCCGAUGUUGGCAUGGCUCAAUCAAAUCGAGUGGGCGGCGAUCGAGGCGUGAAGAUAUGAUUGUUUAACUCGAUCUGAUUGAGCCGUGCCAAUAUCGCAAGCUCCUUGCCUAGCAG
ata-miR395a	CUGAAGUGUUUGGAGGAACUC	CGAGCUUGGCGUCGUCAGGAGUUCUCUUCAUGCACUUCAGAAUGCGUCUUUUCAAGAACUUAUCUGAAGUGUUUGGAGGAACUCUCGGUGUCACUAAGCAUUUA
ata-miR398b	UGUGUUCUCAGGUCGCCCCCG	CAUGCGAGGAAGUUCCUGCAGGGUCGAACUGAGAACACAUGAGAUAUAUUGACGAGCGACUAACUCAUGUGUUCUCAGGUCGCCCCCGCUGGAGCCUCCUCGCCGCAG
ata-miR398b	UGUGUUCUCAGGUCGCCCCCG	CACGCGAGGAAAUUCCUGUGGGGUCGAGCUGGGAACACAUGAGAUAUGAACCGCUUGAUUGACGAGCGUCUCUUAUCAACUCAUGUGUUCUCAGGUCGCCCCCGCUGGAGCCUCCUCGCCACAG
ata-miR399	UGCCAAAGGAGAGUUGCCCUG	AACUAAGCAGUCCAGUUUCAGGGCUCCUCUUUAUUGGCAGGGAGCGUGUGAGGCCAUGUAGCUCCAUUCAGCGCUCUGCCAAAGGAGAGUUGCCCUGUAACUGGAAAUAGCUUAAGG
ata-miR169	UAGCCAAGGAUGAAUUGCCAG	UAGCUGCUGCGCUGUACAUGUAGCCAAGGAUGAAUUGCCAGCGUUUUGUGGAGCUCUCAGUCGGAGUGAUCCGUCGCGCAGGCAAGUCAUUACUGGCUACGUGUUUGCCUCGUUUCCUCAU
ata-miR165a	UCGGACCAGGCUUCAUUCCCC	GGAGCCUUUUCGUUUUGAGGGGAAUGUUGUCUGGCUCGGGGCUCUCUUUCUUUCUCUCUCUCUAUCCUCCUCCCCUCGACCCCUCCUUGAUCAGAUCGAGAGAAAGGUCGAAGAUCCGAUGAGGGGGGAGAAGAGAGUAGACGUGCGUAGAUCUCGGACCAGGCUUCAUUCCCCCCAAAGACAAGGGCUCCCGG
ata-miR165a	UCGGACCAGGCUUCAUUCCCC	UCGGUGCAUGGCAGUUGAGGGGAAUGUUGUCUGGUUGGAGACCUGGCUCGCACGACGGAUCGAUCGGCGGCGGGCGUGCGCGCGCGGUUUCGGACCAGGCUUCAUUCCCCCCAACUCAACCCUUCUUCCA
ata-miR165a	UCGGACCAGGCUUCAUUCCCC	AAGCUAUUUUGCUUCUGGGUGGAAUGUUGUCUGGUUCAAGGUCUCGCUCUGGUUUGAGGAUGGAAACCUUUCAUUUCUCUCAGCUUCCUGCGAUCUCGGACCAGGCUUCAUUCCCCUCAGAGAUAGCUUCAACCAU
ata-miR5021	GGAGAAGAAGAAGAAGAAAA	AAAAUAGAAGAAAAAAAAGAGGAGAAGAAGAAGAAGAAAAAAUAGAAGAAAAAAAAGAGGAGAAGAAGAAGGAAUAGAGGAGGAGAAGAAAAAAUCGAAAAUUUCUAUUUUUUCUUCUUCUCCUCUAUUCCUUCUUAUUCUCCUUUUUUCUUCUACUUCCUCUCCUUAUUUUUUUCUCCUCUUCUUCUCCUUCUUCUUCUCCUUCUUCCUUCUUCCUCUU
ata-miR5021	GGAGAAGAAGAAGAAGAAAA	CUUAGAGCUAACUUCAUUUUGGAGAAGAAGAAGAAGAAAACUAGAAGAAGAAGAAGAAUUUCUUCUUCUUUUCUUCUUCUUCUUUUCUUCCUAUUCCUUCUUUUCU
ata-miR5021	GGAGAAGAAGAAGAAGAAAA	AGGAAGAAGAAGAAAAAAGAGGAGAAGAAGAAGAAGAAAAAAUAGAAGAAAACAAAAGAGGAUAAGAAGAAAAAAUAGAAAAAAAUUCUAUUUUUUCUUCUUCUCCUCUAUUCCUUCUUCUUCUCCUUUUUUUCUUCUUCUUCCUCUUCUUAUUUUUUUCUCCUCUUCU
ata-miR5021	GGAGAAGAAGAAGAAGAAAA	UACCAAGCUAACUUCAUAUUGGAGAAGAAGAAGAAGAAAACUAGAAGAAGAAGAAGAAGAAGAAGCUUCUUCUUCUUCUCUUCUUUUUCUUCUUCUUCUUUUCUUCCUUUUCCUGGAUUUUCUUCAUCUUAUUAUGUCAUUUGUGGACUAAAUAGGCUAAAUUAUGUCAUAAAUGGACUAAAUAGGCUACAUAAGAAGAAAAAUGCCAUUUUUUAGCUUACCUAGCUAAUUAUGCCAUUUUUUACCUAGCUAACUUCAUUUUGGAGAAGAAGAAGAAGAAAACUAGAAGAAGAAGAAAAAGAAGAAGAAGAAGACUAGAAGAAGAAGAAGAAGAAUUCUUCUUCUUCUCUUCUUUUUCUUCUUCUUCUUUUCUUCCUUUUCCUUCUUUUCU
ata-miR5021	GGAGAAGAAGAAGAAGAAAA	CUUAGAGCUAAAUUCCUUUUGGAGAAGAAGAAGAAGAAAACUAGAAGAAGAAGAAGAAGUUCUUCUUCUUCUUUUUCUUCUUCUUCUUUUCUUCCUAUUCCUUCUUUUCU
ata-miR5021	AGAGAAGAAGAAGAAGAAAA	GAGGAGAAGAAGAAAGGAAUAGAGAAGAAGAAGAAGAAAAAAUAGAAUAAUAUAUUAUUCUAUUUCUUCUUCUUCUCCUCUAUUCCUUCCUCUUCUCCUCUGU
ata-miR5021	GGAGAAGAAGAAGAAGAAAA	CUUAGAGCUUACUUCAUUUUGGAGAAGAAGAAGAAGAAAACUACAAGAAGAAGAAGAAGAAGUUCUUCUUUUCUUCUCCUUCUUUUUCUGUUUCUUCUUCUACUUCUUUUCUUCUUCUUCUUCUUCUUCUUCUUCUUCUUCUUCUUCUUCUUCUUUUCUUCCUAU
ata-miR5021	AGAGAAGAAGAAGAAGAAAA	AAGAGGAGAAAAAAAUAAGAAGAGAAGAAGAAGAAGAAAAAAAGAGGAGAAGAAGAAGGAAUAGGGGAAGAAGAAGAAAAAAUAGAAUAAGACAAAAAAGAGGAGAAGAAGAAGGAAUAGAGGAGAGGAAGAAAAAAUAGAAUAAAAAUUAUUCUAUUUUCUCUUCUUCUCUCUAUUCCUUCUUCUUCUCCUCUUUAUUUUUAUUCUAUUUUUUCUUCUUCUCCUCUUUUUUUUCUUCUUCUAUUUUUCUUCUUCUUCCCCUAUUCCUUCUUCUUCUCCUCUUUUU
ata-miR5021	GGAGAAGAAGAAGAAGAAAA	CUUAGAGCUAAUUUCAUUUUGGAGAAGAAGAAGAAGAAAACUAGAAGAAGAAGAAGACUAGAAUAAGAACUUCUUCUUCUUUUCUUCUUCUUCUUUUUCUUCUUCUUCUUCUUCUUU
ata-miR5021	GGAGAAGAAGAAGAAGAAAA	AAGAAGAAGAAGAAGAAGAUGGAGAAGAAGAAGAAGAAAACUAGAAGAAGAAGAGGAAGAAGAAGGAGAAGAAGAAGAAUUAGAUUUUCUUCUUAUUCUUCUAGUCUUCUUCUCCUUCUUCUUCUUCUUCUUCUUCUUCUUUUCUUCCUAUUCCUUCUUUCCUUCCUCUUCCUUGAUUUUCUUC
ata-miR5021	GGAGAAGAAGAAGAAGAAAA	GAAGAAGAAGAAAAAAUAGAGGAGAAGAAGAAGAAGAAAAAAAUAGAAGAAAAAAAAGAAGAAAAAAAAGAGGAGAAGAAGAAGAAAUAGAGGAGAAGAAGAAAAAAUAGAAAAUUUUCUAUUUUUUCUUCUUCUCCUCUAUUCCUUCUUCUUCUCCUCUUUUGUUUUCUUCUUCUUCCUCUUCUUAUCUUUUUUCUGCUCUUCUUCCACUCCUCUUCUUCCCUUCUUCUUCUCC
ata-miR5021	GGAGAAGAAGAAGAAGAAAA	UAUAGAGCUAACUUCAUUUAGGAGAAGAAGAAGAAGAAAAUUAGAAGAAGAAGAAGAAGAAGCUUCUUCUUCUUUUCUUCUUCUUCUUCUUCUUCUUCUUCUUCUUCUUC
ata-miR5021	GGAGAAGAAGAAGAAGAAAA	UUCUUCUCUUUCUUCUUCUAUUCUUUCUUUUUAUCCUCUUCCUUGUUUUUCUUCUUCUUAUUCCUUAUUUGUGUCAUUUUAGAGGGAGGAGGGAGGAAGUGGAGGAGAAGAAGAAGAAGAAAAGAAGAAGAAGAAGAAGAAGA
ata-miR5021	GGAGAAGAAGAAGAAGAAAA	CUUAGAGCUUACUUCAUUUUGGAGAAGAAGAAGAAGAAAACUAGAAGAAGAAGAAGAAGAACUUCUUCUUCUUCUUGUUUUCUUCCUAUUCCUUCUUUUCUUUCUCUUCCUUGAUUUUC
ata-miR5021	GGAGAAGAAGAAGAAGAAAA	CUUAGAGCUAACUUCAUUUUGGAGAAGAAGAAGAAGAAAACCAGAAGAAGAAGAAGAAGAAGAAGUUCUUCUUCUUUUCUUCUCCUUCUUUUUCUUCUUCUUUUCUUCUCCUUCUUCUUCUUCUUCUUCUUCUUCUUCUUCUUCUUCUUUUCUUCCUAUUCCUUCUUUUCU
ata-miR5021	GGAGAAGAAGAAGAAGAAAA	CUUAGAGCUAACAUCAUUUUGGAGAAGAAGAAGAAGAAAACUAGAAGAAGAAGACUUUCUUCUUCUUCUUCUUCUUCUUCUUCUUCUUUUCUUCCUAUUCCUUCUUUCCU
ata-miR5021	GGAGAAGAAGAAGAAGAAAA	GGAAGAAGAAGAAAAAAAGAGGAGAAGAAGAAGAAGAAAAAAUAGAAGAAAAAAAGAGGAGAAGAAGAAAAAAUAGAAAAAAAAAAUCAAUUUUUUCUUCUUCUCCUCUAUUCCUUCUUCUCUCCUUUCUUUUUCUUCUUCUUCCUCUUCUUAUUUUUUCUCCUCUU
ata-miR5021	GGAGAAGAAGAAGAAGAAAA	CUUAGAGCUUACUUCAUUUUGGAGAAGAAGAAGAAGAAAACUAGAAGAAGAAGAAGCAGAAGAAGAAGAAGGAAAGAAGAAGAAGAAGACUAGAAGAAGAAGAAGAAGAAGUUCUUCUUUUCUUCUCCUUCUUUUUCUUCUUCUUUUCUUCUUCUUCUUCUUCUUCUUCUUCUUCUUCUUUUCUUCUUCUUCUUCUUCUUCUUCUUCUUCUUCUUC
ata-miR5021	GGAGAAGAAGAAGAAGAAAA	GAGGAAGAAGAAAAAAAAGAGGAGAAGAAGAAGAAGAAAAAAAAAUAGAAGAAAAAAAGAGGAGAAGAAGAAGGAAUAGAGGAGAAGAAGAAAAAAUAGUUCUAUUUUUUCUUCUUCUCCUCUAUUCCUUCUUCUUCUCCUUUUUCUUCUUCUUCUUCUUCUUCUUCUUCUUCUUCCUCUUAUUAUUUUUUCUCCUCUU
ata-miR5021	GGAGAAGAAGAAGAAGAAAA	CUUAGAGCUAACUUCAUUUUGGAGAAGAAGAAGAAGAAAACUAGAGCUAACUUCUUCUAGUCUUCUUCUUCUUUUCUUCUUCUUCUUCUUCUUCUUCUUC
ata-miR1122	UAGAUACAUCCGUAUUUGGA	AUUUUUGUCUUAAAUUUAUCUAGAUACGGAUGUAUCUAAUACUAAAACGUAACUAGAUACAUCCGUAUUUGGACAAAUCUAAGACAAGAAUUU
ata-miR1127	AACUACUCCCUCCGUCCCAUA	UGUGCGUCACAGGAUCAAUCAACUACUCCCUCCGUCCCAUAAUAUAAAGUGUCAAAAAUGCUCUUAUAUUAUGGGACGAAGGGGGUAGCUGUCUAAUCUACCCGAGUG
ata-miR1127	AACUACUCCCUCCGUCCCAUA	CGGGUUACAAUGAUGUUAAUAACUACUCCCUCCGUCCCAUAAUAUAGGACGUUUUUUGACACUAGCGUAGUGUUAAAAAACGUCUUACAUUAUGGGACGGAGGGAGUACUUUUCAGCAUCCAAUUGAAA
ata-miR1127	AACUACUCCCUCCGUCCCAUA	UCGGAUAAAGUUGAAUAGCGAACUACUCCCUCCGUCCCAUAUUAAUUGUCACUCAAACUGCUAGAUACAUCCGUUUGAGCGUCAAUUAAUAUGGGACGGAGGGAGUAUUUAACUAUUUAUGUACUUGA
ata-miR1127	AACUACUCCCUCCGUCCCAUA	GGGUCAAAAGAUGUCAAUCGAACUACUCCCUCCGUCCCAUAAUAUAAGAACGUUUUUGACAGUACACUAGUCUAAAAACGCUCUUAUAUUAUGGGACAGAGGGAGUAUUUGUUUACACUUCAUGCAAACAA
ata-miR1127	AACUACUCCCUCCGUCCCAUA	GGAUAUGUUAAAGUCUUUAAAACUACUCCCUCCGUCCCAUAAUAUAAGCGCAUUUUUUACACUAGUGUAGUGUCAAGAACGCACUUUAUAUUAUGGGACAGAGGGAGUACUUUGGAAGCAACCUACAUUA
ata-miR1127	AACUACUCCCUCCGUCCCAUA	AACUUGACAUUUUCGUUUGCAACUACUCCCUCCGUCCCAUAAUAUAAGAGUGUUUCUGACAAGUGUGAAAAACGCUCUUAUAUUAUGGGACGGAGGGAGUAGUUCUGGGUGUAACUGGCAUU
ata-miR1127	AACUACUCCCUCCGUCCCAUA	UUAAUGCCAGUUACACCCAGAACUACUCCCUCCGUCCCAUAAUAUAAGAGCGUUUUUCACACUUGUCAGAAACACUCUUAUAUUAUGGGACGGAGGGAGUAGUUGCAAACGAAAAUGUCAAG
ata-miR1127	AACUACUCCCUCCGUCCCAUA	CAACUUCUCUAUGGUUUAUAAACUACUCCCUCCGUCCCAUAAUAUAAGAGCGUUUUUGACACUAGUGUCGCUCUUAUAUUAUGGGACGGAGGGAGUAUUUUACUAGCCAUAGAUUCAUCAAA
ata-miR1127	AACUACUCCCUCCGUCCCAUA	AAGACUGAAGGUACCAUCUGAACUACUCCCUCCGUCCCAUAAUAUAAGAACGUUUUGACACUAGUGUAGUGUCAAAAACGUUCUUAUAUUAUGGGACGGAGGGAGUAGCUUUGAAUUUUUUUCAUAAUAUUA
ata-miR1127	AACUACUCCCUCCGUCCAAUA	CAUUAUUACACCCAUUGGAGAACUACUCCCUCCGUCCAAUAAUAUAAUUAAGAACGUUUUUAACAUUAGUGAAAUGACAAAAACGUUCUUAUAUUAUGGGACAGAGGGAGUAGUUAUUAUUUGUUUUAUAGGCGAGG
ata-miR1127	AACUACUCCCUCCGUCCCAUA	UAACCUCCUUUUCGAAAAAAAACUACUCCCUCCGUCCCAUAAUAUGUGUCAAAAAGCGUCUUACAUUAUGGGACGGAGGGAGUGGCUUGUUAAAUUGAAGAGCAGCUGG
ata-miR1127	AACUACUCCCUCCGUCCCAUA	GUCACAACCUAAGCGAUACAAACUACUCCCUCCGUCCCAUAAUGUAAGACGUUUUUUGGCACUAGUGUAGUGCCAAAAAAUGUCUUACAUUAUGGGACGGAGGGAGUAGUUCCGAUUCAUCAAUCAUAU
ata-miR1127	AACUACUCCCUCCGUCCCAUA	ACAUAUGAUUGAUGAAUCGGAACUACUCCCUCCGUCCCAUAAUGUAAGACAUUUUUUGGCACUACACUAGUGCCAAAAAACGUCUUACAUUAUGGGACGGAGGGAGUAGUUUGUAUCGCUUAGGUUGUG
ata-miR1127	AACUACUCCCUCCGUCCCAUA	CUCGGAGAGGAAAACGAUAGAACUACUCCCUCCGUCCCAUAAUGUAAGACGUUUUUUCACACUAGUGUAGUGUUAAAAAACGUCUUACAUUAUGAGACGGAGGGAGUACGUAUUUAUUUACGGUGCAGAUUCACU
ata-miR1127	AACUACUCCCUCCGUCCGAAA	CUUAUGCCACACACUCACGCAACUACUCCCUCCGUCCGAAAAUACUUGUCAUCAAAAUGGACAAAAUAGGAUGUAUCUAGAACUAAAAUACAUCUAGAUACAUCCUCUUUUAUUCAUUUUGAUGACAAGUAUUUCCGGACGGAGGGAGUAGUUUAGUAUGGUCUCUAAUAG
ata-miR1127	AACUACUCCCUCCGUCCCAUA	AUCACUGUACUUACAUUAACAACUACUCCCUCCGUCCCAUAAUAUAAGAACGUUUUGUAAAGUACACCAAUGUUCAAAACACUCUUGUAUUAUGGGAAGAGGGAUUGGUUGAUUAUGUAUCAUUCUAC
ata-miR1127	AACUACUCCCUCCGUCCGAAA	AGUUUCUCGAAGAAGAAAACAACUACUCCCUCCGUCCGAAAAAGUUUGUCCCAAGCUUGUCCCUCAAAUGGAUGUAUCUAGCACUAACUUGGUGCUAGAUACAUCCAUUUGAGGGACAAGCUUUUUCGGACGGAGGGAGUACUUGGAAUCACUUUAAUGAAG
ata-miR1127	AACUACUCCCUCCGUCCCAUA	AUGGAGGGAGAGUAGAACUGAACUACUCCCUCCGUCCCAUAAUAUAGGACGUUUUUUGACACUACACUACAUUAUGGGACGGAGGGAGUAGUUUGUUCGGAAUUGAUGUAA
ata-miR1127	AACUACUCCCUCCGUCCCAUA	UUUUACAUCAAUUCCGAACAAACUACUCCCUCCGUCCCAUAAUGUAGUGUAGUGUCAAAAAACGUCCUAUAUUAUGGGACGGAGGGAGUAGUUCAGUUCUACUCUCCCUCCAUUCC
ata-miR1127	AACUACUCCCUCCGUCCCAUA	GAACGAAAAGAAGAUCUGACAACUACUCCCUCCGUCCCAUAAUAUAACAGCGUUCUUGACACUAGUGUAGUGUAAACAACGCUCUUAUAUUAUGGGACGGAGGGAGUAUUUGAUAGACUAUUUACUUGA
ata-miR1135	UUUCGACAAGUAAUUCCGAACGGA	ACCCACAAUGGUACUCUCUCCGUUUCGAAUUACUUGUCGUAGAAAUGGAUGUAUCUAGAACUAAAAAAUGUCUAGAUACAUCCAUUUUUUCGACAAGUAAUUCCGAACGGAGGGAGUACUAAUUAAGUAAU
ata-miR1135	CUUCGACAAGUAAUUCCGAACGGA	UGACAAACAGCUCCUCCCUCCGUUCGGAAUUACUUGUCUCGGAAAUGGAUGUAUUUAGAACUAAAAUACAUCUAGAUACAUCCAUUUCUUCGACAAGUAAUUCCGAACGGAGGGAGUACAUCUUUAACACC
ata-miR1135	CUUCGACAAGUAAUUCCGAACGGA	UGACAAACAGCUACUCCCUCCGUUCGGAAUUACUUGUCUCGGAAAUGGAUGUAUCUAGAACUAAAAUACGUCUAGAUACAUCCAUUUCUUCGACAAGUAAUUCCGAACGGAGGGAGUAGGUCACAGUUUAG
ata-miR1135	CUUCGACAAGUAAUUCCGAACGGA	CCCUUCACUUAUACUCCCUUCGUUCGGAAGUACUUGUCUCGGAAAUGGAUGUAUUUAGAACUAAAAUACAUCUAGAUACAUCCAUUUCUUCGACAAGUAAUUCCGAACGGAGGGAGUACAUCUUUAACACC
ata-miR1135	UUUCGAUAAGUAAUUCCGAACGGA	CCCUUGUUACGUACUCCCUCCGUUCGGAAUUACUGGUCUCGAAAAUGGAUGUAUUUAGAAUUAAAAUACGUUUAGAUAUAUCAUUUUUUCGAUAAGUAAUUCCGAACGGAGGGAGUACGUACAGCCGAUG
ata-miR1135	UUACGACAAGUAAUUCCGAACGGA	CUCUUAUGAACUACUCCCUCCGUUCGGAAUUACUUGUCUCGGAAAUGGAUGUAUUUAGAACUAAAAUACGUCUAGAUACAUUCAUUUUUACGACAAGUAAUUCCGAACGGAGUGAGUACACACGAGCAGCU
ata-miR1135	UUACGACAAGUAAUUCCGAACGGA	CAUUUACAAUGUACUCCCUCCGUUCCGAAUUACUUGUCGCAGAAAUAGAUGUAUCUAGAACUAAAAAAUGUCUAGAUACAUCCAUUUUUACGACAAGUAAUUCCGAACGGAGGGAGUAUAUACCAUGACGU
ata-miR1135	UUACGACAAGUAAUUCCGAACGGA	UAGUGUACUAUUACUCCCUCCGUUUGAAAUUACUUGUCUCGGAAAUGGAUGUAUCUAGAACUAAAAUACGUCUAGAUAUAUCCAUUUUUACGACAAGUAAUUCCGAACGGAGGGAGUACUUAGGAAGCACC
ata-miR1135	UUGCGACAAGUAAUUCCGAACGGA	AUCUUAGUAUAUACUCCCUCCGUUCGGAAUUACUUGUCUCGAAAAUGGAUGUAUCUAGAACUAAAAUACGUCUAGAUACAUUCAUUUUUGCGACAAGUAAUUCCGAACGGAGGGAGUAGAUGUUUAUAAAG
ata-miR1135	UUUCGACAAGUAUUUCCGAACGGA	GCAGUAUAACCUACUCCCUCUGUCCCGAAAUACUUGUCGGAGAAAUGGAUAAAAAUAGAUGUAUCUAGAACUAAAAUACGUCUAAGUACAUCCAUUUUUUCGACAAGUAUUUCCGAACGGAGACAGCUAUCCAAAGAUUAA
ata-miR1135	UUGCGACAAGUAAUUCCGAACGGA	CGUAAUCAAGGUACUCCCUCCGUUCGGAAUUACUCGUCCAAGAAAUGAAUGUAUCUAGAUGUAUUUUAGUUGUAGAUACAUCCAUUUUUGCGACAAGUAAUUCCGAACGGAGGGAGUACAAGAGAGUUAAC
ata-miR1135	UUGCGACAAGUAAUUCCGAACGGA	UCAUUUGUAACUACUCCCUCCGUUCGGAAUUACUCGUCCAAGAAAUGAAUGUAUCUAGAUGUAUUUUAGUUGUAGAUACAUCCAUUUUUGCGACAAGUAAUUCCGAACGGAGGGAGUAGCAGAGAAAGGUA
ata-miR1135	UUUUGACAAGUAAUUCCGAACGGA	UCUUUCAGAAGUACUCCCUCCGUUCGGAAUUACUCGUCCAAGAAAUGGAUGUAUCUAGAUGUAUUUUUGUUGUAGAUACAUUCAUUUUUUUGACAAGUAAUUCCGAACGGAGGGAGUAGUUAUGAUGAAAA
ata-miR1135	UUACGACAAGUAAUUCCGAACGGA	UGAUUGAUAUAUACUCCCUCCGUUUGGAAUUACUUGUCUCAGAAAUGGAUGUAUUUAGAACUAAAAUACGUCUAGAUACAUUCAUUUUUACGACAAGUAAUUCCGAACGGAGGGAGUACGUACGAGAAGAA
ata-miR1135	UUUGGACAAGUAAUUCCGAACGGG	GCCCUUUAAACUACUCCCUCCGUUCGGAAUUACUCGUCCACGAAAUGAAUGUAUCUAGAUGUAUUUUAGUUGUAGAUACACCCAAUUUUAUCCAUUUUUGGACAAGUAAUUCCGAACGGGGGGAGCAGAAGGGAGGUAGU
ata-miR1135	CUUCGACAAGUAUUUCCGAACGGA	GAUUUGCCAAGUACUCCCUCCGUCCGGAAAUACUUGUCGGAGGAAUGGAUGUAUCUAGAAAUAUCUUAGUUCUAGAUACAUUCAUUUUAUUCCAUUUCUUCGACAAGUAUUUCCGAACGGAGGGAGUAAGUCGCUUUGUCA
ata-miR1135	CUUCGACAACUAAUUCCGAACGGA	AUAGUUCAAAAUACUCCCUCCGUUCGGAAUUACUUGUCUCGGAAAUAGAUGUAUCUAGAACUAAAAUACGUCUAGAUACAUCCAUUUCUUCGACAACUAAUUCCGAACGGAGGGAGUAUUCCCUAAAAAAC
ata-miR1139	GAGUAACAUACACUAGUAACA	AGACUAGUAACGUAUGCAUGUUACUAGUCUAAGUUACACUCCCCACUAUGACCAGCCACAAUGGAGAGUAACAUACACUAGUAACAUACACAUAUCCCUAGACUAU
ata-miR1139	GAGUAACAUACACUAGUAACA	UUAUCUAGAUAUGUGUGAUGUUACUACCUAUGUUACUUUCACUAUGGAUAGACUAGCCAUAAUGGAGAGUAACAUACACUAGUAACAUACACAUUUCCCUAGACUAC
ata-miR1139	UAGUAACAUACACUAGUAACA	GUUACUCCCCACUAUAGAGGUAGUAACAUACACUAGUAACAUGUGCAUGUUACUAGUCUAUGUUACUACCCAUUGUGGCUAGUCUAACUA
ata-miR1139	UAGUAACAUACACUAGUAACA	AUGAGACUAGCCACAAUGGGUAGUAACAUACACUAGUAACAUGCCCAUGUUAUUAGUCUAUGUUACUACCUCUAUAGUGGGGAAUAACAU
ata-miR1139	UAGUAACAUACACUAGUAACA	GUUACUCCCCACUAUAGAGGUAGUAACAUACACUAGUAACACAUGGGCAUGUUACUAGUCUAUGUUACUACCCACUGUGGCUAGUCUGAGUA
ata-miR1139	UAGUAACAUACACUAGUAACA	GUUACUCCCCACUAUAGAGGUAGUAACAUACACUAGUAACACAUGGGCAUGUUACUAGUCUAUGUUACUACCCAUUGUGGCUAGUCUGAGUA
ata-miR1139	UAGUAACAUACACUAGUAACA	GUUACUCCCCACUAUAGAGGUAGUAACAUACACUAGUAACAUGUGCAUGUUACUAGUCUAUGUUACUACCCAUUGUGGCCACUCUAACUA
ata-miR1139	UAGUAACAUACACUAGUAACA	GUUACUCCCCACUGUAGAGGUAGUAACAUACACUAGUAACAUAUGCAUGUUACUACUCUAAGUUACUACCCAUUGUGACUAGUCUAAGUG
ata-miR1139	UAGUAACAUACACUAGUAACA	CUCAGACUAGCCACAAUGGGUAGUAACAUACACUAGUAACAUGCCCAUGUGUUACACUAGUCUAUGUUACUACCACUAUAGUGGGGAGUAACAU
ata-miR1139	GAGUAACUUACACUAGUAACA	CUAAGGCUGGUCAUAGUGGGGAGUAACUUACACUAGUAACAUGCAUAUGUUACUAGUCUAUUUUACUACCUCUAUAGUGCAUAGUAUCAUAG
ata-miR156a	UGACAGAAGAGAGUGAGCACA	UGAGCUGGGCUUUGGAGGUCUGACAGAAGAGAGUGAGCACACGCGGUGGUUUCCUAGCAUGCGAGCGCCAUGCUGGGAGCUGCGCGUGCUCACCCUCUCUCUGUCAGCCAUUCACCAUCCCCAU
ata-miR156a	UGACAGAAGAGAGUGAGCACA	GAAGGGAGUGAGGUGGAGGCUGACAGAAGAGAGUGAGCACACAUGGUGCCUUUCUUGCAUGGUGAAUUAAUGGGAGAAGUUCAUGCUUGAAGCUAUGUGUGCUCAUUUCUCUCUCUGUCAGCCAUUAUAACUCUCUCUCUCU
ata-miR156a	UGACAGAAGAGAGCGAGCACA	GCCCCGUCGCUGCGGGAGACUGACAGAAGAGAGCGAGCACACGGCGGAGGCCGGCGUCAUGGAGACGCCGUCCCCGACGCGUGCUCCCUCCUCUUUCUGUCGGUCUCGGGCUCACUGGCACUGG
ata-miR156a	UGACAGAAGAGAGUGAGCACA	UUGAUGAUGGUGCGAAUGGCUGACAGAAGAGAGUGAGCACACAGCGGCAGACUACGUCUGGUAAAGAGGACGGAUGGAUGCGAAGAGAGAGAUAGACGCAGCUGCUGUUGCGUGCUCACCCUCUCUCUGUCAGCUCUCUCUCCGCCUUGGGACU
ata-miR156a	UGACAGAAGAGAGUGAGCACA	CCGGUACGGGCGCCGAACGGUGACAGAAGAGAGUGAGCACACGGCCGGUCGUUACGGCACCGCCCGGGUGUGCCGUCGCGGCCGCGUGCUCACUGCUCUUCCUGUCAUCCACUCUCCCGCUUCCCUUCC
ata-miR164c	UGGAGAAGCAGGGCACGUGCU	GAGGGGCGAGCGAACGGUGCUGGAGAAGCAGGGCACGUGCUCGAUCCAUCGACCCAAAGCGGUUGCAGCACGUGCGCUCCUUCUCCAGCAUGGCUUCUCGCCCCGUCGA
ata-miR164c	UGGAGAAGCAGGGCACGUGCA	GUUGGUGAGGAGGUCCCUGUUGGAGAAGCAGGGCACGUGCAAAUUAUGAUCGUAGCACGCUUCGUGCUUGUAUAGUACGUGCAUGCAUGGAUCGUCGUGCACGCGCUCCCCUUCUCCACCAUGGCCUUCUCACCUAGCCU
ata-miR164c	UGGAGAAGCAGGGCACGUGCA	GGAUGGCGAGGCGCGCGAGGUGGAGAAGCAGGGCACGUGCAUUCAUUUCCAGCUCGGUUCCCGGCGUCCGGCCGGCUGGCUGGCACGCACCGCCCCGGCCUUUCCUGGCUAGUGUGUCGCUCGAUCCGGCCGUGCGCCGGCGGCCGGCCCAUGCAUGCAUGUGCCUUUCUUCUCCACCGUGCACACCUCGCCUGCGCG
ata-miR164f	UGGAGAAGAAAGGCACAUGCA	CGCAGGCGAGGUGUGCACGGUGGAGAAGAAAGGCACAUGCAUGCAUGGGCCGGCCGCCGGCGCACGGCCGGAUCGAGCGACACACUAGCCAGGAAAGGCCGGGGCGGUGCGUGCCAGCCAGCCGGCCGGACGCCGGGAACCGAGCUGGAAAUGAAUGCACGUGCCCUGCUUCUCCACCUCGCGCGCCUCGCCAUCCUC
ata-miR166e	CUCGGACCAGGCUUCAUUCCC	GAGCCUUUUCGUUUUGAGGGGAAUGUUGUCUGGCUCGGGGCUCUCUUUCUUUCUCUCUCUCUAUCCUCCUCCCCUCGACCCCUCCUUGAUCAGAUCGAGAGAAAGGUCGAAGAUCCGAUGAGGGGGGAGAAGAGAGUAGACGUGCGUAGAUCUCGGACCAGGCUUCAUUCCCCCCAAAGACAAGGGCUCCCG
ata-miR166e	CUCGGACCAGGCUUCAUUCCC	AGCUAUUUUGCUUCUGGGUGGAAUGUUGUCUGGUUCAAGGUCUCGCUCUGGUUUGAGGAUGGAAACCUUUCAUUUCUCUCAGCUUCCUGCGAUCUCGGACCAGGCUUCAUUCCCCUCAGAGAUAGCUUCAACCA
ata-miR166e	UUCGGACCAGGCUUCAUUCCC	CGGUGCAUGGCAGUUGAGGGGAAUGUUGUCUGGUUGGAGACCUGGCUCGCACGACGGAUCGAUCGGCGGCGGGCGUGCGCGCGCGGUUUCGGACCAGGCUUCAUUCCCCCCAACUCAACCCUUCUUCC
ata-miR166e	CUCGGACCAGGCUUCAAUCCC	GGUUGAAGUUAGGUUAAGGGGGUUGUUGUCUGGUUCAAGGUCUCCACAUACAUCAUAUACAUGGAGAGCAUGGUAUAUGGAUUGUAUGAUUUGGUGAUCUCGGACCAGGCUUCAAUCCCUUUAACCAGCAUCUGCACAA
ata-miR166f	UCUCGGACCAGGCUUCAUUCC	AGCCUUUUCGUUUUGAGGGGAAUGUUGUCUGGCUCGGGGCUCUCUUUCUUUCUCUCUCUCUAUCCUCCUCCCCUCGACCCCUCCUUGAUCAGAUCGAGAGAAAGGUCGAAGAUCCGAUGAGGGGGGAGAAGAGAGUAGACGUGCGUAGAUCUCGGACCAGGCUUCAUUCCCCCCAAAGACAAGGGCUCCC
ata-miR166f	UCUCGGACCAGGCUUCAUUCC	GCUAUUUUGCUUCUGGGUGGAAUGUUGUCUGGUUCAAGGUCUCGCUCUGGUUUGAGGAUGGAAACCUUUCAUUUCUCUCAGCUUCCUGCGAUCUCGGACCAGGCUUCAUUCCCCUCAGAGAUAGCUUCAACC
ata-miR166f	UUUCGGACCAGGCUUCAUUCC	GGUGCAUGGCAGUUGAGGGGAAUGUUGUCUGGUUGGAGACCUGGCUCGCACGACGGAUCGAUCGGCGGCGGGCGUGCGCGCGCGGUUUCGGACCAGGCUUCAUUCCCCCCAACUCAACCCUUCUUC
ata-miR166f	UCUCGGACCAGGCUUCAAUCC	GUUGAAGUUAGGUUAAGGGGGUUGUUGUCUGGUUCAAGGUCUCCACAUACAUCAUAUACAUGGAGAGCAUGGUAUAUGGAUUGUAUGAUUUGGUGAUCUCGGACCAGGCUUCAAUCCCUUUAACCAGCAUCUGCACA
ata-miR167c	UGAAGCUGCCAGCAUGAUCUGA	CAAGGUGCACCACAAGCUGGUGAAGCUGCCAGCAUGAUCUGAUGACCUAACUCAUGGAUCAGAAUCCAUGUCAAUCAGGUCAUGCUGGAGUUUCAUCUGCUGGUCGGAGCACAACGA
ata-miR167c	UGAAGCUGCCAGCAUGAUCUAC	GUCAUGCCCAUGUGAAUGAGUGAAGCUGCCAGCAUGAUCUACCUUUGAUUCGCUUCUGCGUGUGAAUCCUUGUUAGAUCAUGACUGACAGCCUCAUUUCUUCCCAGCAAUGGGCAUA
ata-miR167c	UGAAGCUGCCAGCAUGAUCUGA	GUUUGUGCACCACAAGUAGAUGAAGCUGCCAGCAUGAUCUGAAAGCUAGCUAUGUUGCAUGUUGAUCUUGAUGGUCAUCUCCAUCAAGAUUGAAGACCAUGGGCAUGGCUGCAAUCAGGUCAUGUGGCAGCUUCAUUUUCUCAUGGUAGUACACCCA
ata-miR167c	UGAAGCUGCCAGCAUGAUCUAA	CGAGUGCCCAAGAGAAAGCGUGAAGCUGCCAGCAUGAUCUAACUCUUGAACCAGCUAGCUUCCGCGGGGUGGUUAGAUCGUGCUGUGACAGUUUCACCCUUUCCCUGUUGGGCA
ata-miR167c	UGAAGCUGCCAGCAUGAUCUAG	GGACUGCCCAAGGGAACGAGUGAAGCUGCCAGCAUGAUCUAGCUCCGAGUGAUCAAACAAGAAAAGCUUGUUGAUUCAAGCUCUUGUGGUCAUGCCUUGCUAGGUCAUGCUGCGGCAGCCUCACUUCUUCCCGCCGUUGGGCACA
ata-miR169b	UAGCCAAGGAUGACUUGCCGG	UCGAGAUAGAGGGCAGAAUGUAGCCAAGGAUGACUUGCCGGGUAUGUGCAUGUAUGCUUCAUGGUGAGGGUAUGCAUCCCUGCUUUGAAUCCAUGCUGAUAUUUUCCGGCAAGUUGUUCUUGGCUAGCAUCUUGUCCUUUUUCUCUCAC
ata-miR169b	UAGCCAAGGAUGACUUGCCGG	AUGAGGUGCUCCUGUUUGUGUAGCCAAGGAUGACUUGCCGGCCCCUUCUCCAGUCGAGGUCGGCAAGUUUUCUUUGGCUACAUGAUAGCCUCGUUCUCUCAU
ata-miR169b	UAGCCAAGGAUGACUUGCCUA	CCAGAGCCCGCCUCGUCUGGUAGCCAAGGAUGACUUGCCUAUAUGCUCUUUCAGAAGCCCCGGUUAUUCCAUGGCUGGUUUCAGAUGAGUUCCAUGAUAGGCGGUCACCUUGGCUAGCCUGAGCAGCUCUUGCCUGUCA
ata-miR169b	UAGCCAAGGAUGACUUGCCUG	GUGGUAAGGGCUUCUUCUGGUAGCCAAGGAUGACUUGCCUGUGGAUAUAUAGCUUGAUCGAUUACACUUACAUCUCUGCAUGUAUAUAUGUGAUUUCUCACUAUGUACAACAGGCAGUCUCCUUGGCUAGCCCGAGUGGCCCUUAUCUUCCA
ata-miR169b	UAGCCAAGGAUGACUUGCCUA	UGCAAGGGCCUUACCUCUGAUAGCCAAGGAUGACUUGCCUAUGUCUUCAUCCAUGUUCAAUGCUUCAUUUGCCUUGGCGUGGGUUCUCAUGGGCAGUCACCUUGGCUAGCCUGAGUGGCUCUUGCU
ata-miR169b	UAGCCAAGGAUGACUUGCCUA	UGCAAGGGCCUUAUCUCUGAUAGCCAAGGAUGACUUGCCUAUGUCUUGUUCCUCCCUCAAGGCUUAAUUGGCCUUGGGGUGCGGUUUCAUGGGCAGUCUCCUUGGCUAGCCUGAGUGGCUCUUGUU
ata-miR169b	UAGCCAAGGAUGACUUGCCUG	GCGAUGAGGGCUUCUUCUGAUAGCCAAGGAUGACUUGCCUGUGGAUAUAUAGCUUGAUCGAUUGCAGUUACAUCUCUGAAUGUACGUGAUCUGUCACUGUGUACAACAGGCAGUCUCCUUGGCUAGCCCGAGUGUCCCUCAUC
ata-miR169d	UAGCCAAGAAUGACUUGCCUA	GAGAGCCUCCCUUCAUCUGGUAGCCAAGAAUGACUUGCCUAUGCAAUGCCUCUGCUAACUGAUCCAUCUCACCAUCGGCUGGGAAGCCCCUGUGAUGGAUGCAGUGAGUGUGGCUGCAUGGGUGGGUCUUCUUGGCUAGCCAGAGUGGCUCUCAUCCACCA
ata-miR169d	UAGCCAAGGAUGACUUGCCUA	UGCAAGGGCCUUAUCUCUGAUAGCCAAGGAUGACUUGCCUAUGUCUUGUUCCUCCCUCAAGGCUUAAUUGGCCUUGGGGUGCGGUUUCAUGGGCAGUCUCCUUGGCUAGCCUGAGUGGCUCUUGUU
ata-miR169d	UAGCCAAGGAUGACUUGCCUA	CCAGAGCCCGCCUCGUCUGGUAGCCAAGGAUGACUUGCCUAUAUGCUCUUUCAGAAGCCCCGGUUAUUCCAUGGCUGGUUUCAGAUGAGUUCCAUGAUAGGCGGUCACCUUGGCUAGCCUGAGCAGCUCUUGCCUGUCA
ata-miR169d	UAGCCAAGGAUGACUUGCCUA	UGCAAGGGCCUUACCUCUGAUAGCCAAGGAUGACUUGCCUAUGUCUUCAUCCAUGUUCAAUGCUUCAUUUGCCUUGGCGUGGGUUCUCAUGGGCAGUCACCUUGGCUAGCCUGAGUGGCUCUUGCU
ata-miR169k	UAGCCAAGGAUGAUUUGCCUGU	AGGUAAGAGGCCAUCUUCGGUAGCCAAGGAUGAUUUGCCUGUGGAACCUCCUGGGAGCCGAGCUCGAGGGCCGCGUCGGGUUCCACGGGCAAGUCAGCCUGGCUACCCGAGUACCUCUUACAGUCUU
ata-miR169k	UAGCCAAGGAUGACUUGCCUGU	GUGGUAAGGGCUUCUUCUGGUAGCCAAGGAUGACUUGCCUGUGGAUAUAUAGCUUGAUCGAUUACACUUACAUCUCUGCAUGUAUAUAUGUGAUUUCUCACUAUGUACAACAGGCAGUCUCCUUGGCUAGCCCGAGUGGCCCUUAUCUUCCA
ata-miR169k	UAGCCAAGGAUGACUUGCCUGU	GCGAUGAGGGCUUCUUCUGAUAGCCAAGGAUGACUUGCCUGUGGAUAUAUAGCUUGAUCGAUUGCAGUUACAUCUCUGAAUGUACGUGAUCUGUCACUGUGUACAACAGGCAGUCUCCUUGGCUAGCCCGAGUGUCCCUCAUC
ata-miR1878	AUUUGUAGUGUUCGGAUUGAGUUU	CUUACAAACCACUUUUGCAAACUUAGUCCUGGCACUAUAAAUUUAAAAAUGUGCAUGUGAAAAUAUGCUCAUUAUAAAUUUGUAGUGUUCGGAUUGAGUUUAUAAUAGUCGUUCUAAGAUU
ata-miR393a	UCCAAAGGGAUCGCAUUGAUC	UCAGGAAGCUAGUGGAGGAUUCCAAAGGGAUCGCAUUGAUCGAUCUCUCCGUCAUCGGCGUGCAAGGUCGAUGGAUCAGUGCAAUCCCUUUGGAAUUCUCCGCUCGCCUCCGCCUC
ata-miR395a	UGAAGUGUUUGGGGGAACUC	CACGUUUGGUAUUACCAGGAGUUCCCUACAAGCACUUUACGAAGAGCCUUUCAAAGGGCUUAUUUGAAGUGUUUGGGGGAACUCUUGGUGUAACCCAGCAUUUA
ata-miR395a	UGAAGUGUUUGGGGGAACUA	CGAGUUUGGCCUCGUCGGGAGUUCCCUUCAAGCACUUCAGGAAGCAUCUUUUGUAGGGCAUUUCUGAAGUGUUUGGGGGAACUAUUGUUGUCACCAAGAAUUUA
ata-miR395a	UGAAGUGUUUGGGGGAACUC	CGAGUUUGGCCUCGUCGGGAGUUCCCUUCAAGCACUUCAGGAAGCAUCUUUUGUAGGGCAUUUCUGAAGUGUUUGGGGGAACUCUUGUUGUCACCAAGCAUUUA
ata-miR395a	UGAAGUGUUUGGGGGAACUC	CAUGUUUAGUUUUACCAGGAGUUUCCUGCAAGCACUUCACAAGGUAUUAUUCCAAAUGCCACCGUGAAGUGUUUGGGGGAACUCUUGGUGCCACUAAGCUUACU
ata-miR395a	UGAAGUGUUUGGGGGAACUC	CAUGCUUGUUCUUACCAUGGGUACCCUGCAAGCACUUCACGAGGCAUUAUUUGAAAUGCCAAUGUGAAGUGUUUGGGGGAACUCUUGGUGGCACAAAGCUUUAC
ata-miR395a	UGAAGUGUUUGGGGGAACUC	CAUGUUUGGUCUUACCGUGGGUUCCCUACGAGCACUCCACGAGGCAUUAUUCCAAAUACCACUGUGAAGUGUUUGGGGGAACUCUUGGUGAUGCUAAGCUUUAC
ata-miR395a	UGAAGUGUUUGGGGGAACUC	CAUGUUUGGUCUUAUCAGGUGUUCCCUGCAAACACUUCACGAGGCAUUAUUCAAAAUGCAAAUGUGAAGUGUUUGGGGGAACUCUUGAUGAUGCCAAGCGGUAU
ata-miR395a	UGAAGUGUUUGGGGGAACUC	CGAGUUUGGCCUCGUCAGGAGUUCUCUUGAAGCACUUCAGGAUGCAUCUUUUCAAGAACUUUUCUGAAGUGUUUGGGGGAACUCUUGGUGUCACCAAGCAUUCA
ata-miR395a	UGAAGUGUUUGGGGGAACUC	UUGGUUGGUUGUCACCUGGAGUUCUCCUCAAAUCACUUCAAUUGCUAGCUUAUGCCUAAUUGUUGCAUUGGCACUGUUUUAAAGUGUGCAUUGCAGGGAUAAGAGAGGCGUGCAUAGUGAAGUGUUUGGGGGAACUCUGGGUGGCAACCAGCAGUUU
ata-miR395a	UGAAGUGUUUGGGGGAACUC	UAUGUUUGGUCUUACCAUCGGUUCCCUACAAGCACUUCACGAGGCAUUGAAAUGCCAAUGUGAAGUGUUUGGGGGAACUCUUGGUGAUGCCAAGCUUUAC
ata-miR395a	UGAAGUGUUUGGGGGAACUC	CAUUAUUCCAAAUGCCACUGUGAAGUGUUUGGGGGAACUCUUGGUGACGCCAGGCUUUAUUCGAUGUUGUCCAAGAACUAGAGGAGAUGAUCAACAUGAGGCAUGUUUGGUAUUACCGUGGGUUUCCCUAGCAGCACUUGACGAGGCAUUAUUACAACUACCA
ata-miR395a	UGAAGUGUUUGGGGGAACUC	CAUGUUUGGUCUUACCAUGGGUUCCUUGCAAGCACUUCAUGAGGCAUUAUUUGAGAUGCCACUAUGAAGUGUUUGGGGGAACUCUUGGUGAUGCCAAGCUUUAU
ata-miR395a	UGAAGUGUUUGGGGGAACUC	CGAGUUUGGCCUCGCCGGGAGUUCUCUUCAAGCACUUCAGGAUGUGUCUUUUCAAGAACUUAUCUGAAGUGUUUGGGGGAACUCUUGGUGUCACCAAGCAUUUA
ata-miR395a	UGAAGUGUUUGGGGGAACUC	GAUGUUUGGUCUUACCGUGGGUUCCUUACAAGCACUUCACGAGGCAUUAUUACAAAUGCCACUGUGAAGUGUUUGGGGGAACUCUUGGUGAUGCCAAGCUUUAC
ata-miR395a	UGAAGUGUUUGGGGGAACUC	CAUGUUUGGUCUUACCAUGGGUUCCUUGCAAGCACUUCAUGAGCAUUAUUUCAAAUGCCAUUGUGAAGUGUUUGGGGGAACUCUUGGUGAUGCCAAGCUUUAU
ata-miR395a	UGAAGUGUUUGGGGGAACUC	UUGGUUGGUUGUCACCUGGAGUUCUUCUCAAAUCACUUCAGUAGCUAGCUCAUGCUACCCCAUUGUUGCAAUGCCACUGUUUUAAAAGUGUGCAUUGAGGGGAUAUAGAGCUUUGCAUACUGAAGUGUUUGGGGGAACUCUGGGUGGCAACCAGCAGUAU
ata-miR395a	UGAAGUGUUUGGGGGAACUC	UAUGUUUGGUUUUACCAUGGGUUCCCUACAAGAACUUCACGAGGCAUUAUUUGAAAUGCCAAUGUGAAGUGUUUGGGGGAACUCUUGGUGGCACCAAGCUUUUA
ata-miR395a	UGAAGUGUUUGGGGGAACUC	CGAGUUUGGCUUCAUCGGGAGUUCUCUUCAAGCACUCCAGGAUGCAUCUUUUCGAGAACUUAUCUGAAGUGUUUGGGGGAACUCUCGGUGCCACCAAGCAUUUA
ata-miR395a	UGAAGUGUUUGGGGGAACUC	UUGGUUGGUUGUCCACUGGAGUUCUCCUCAAAUCACUUCAGUAGCUAGCUUAACUAUGUCUCAGUGCAUUGACACUUUUGCAAGUGUGCGCAGGGUGCUUGACAGCUGUGCAUAGUGAAGUGUUUGGGGGAACUCUGGGUGGCAACUAGCAAUUU
ata-miR395a	UGAAGUGUUUGGGGGAACUC	CGAGUUUGGCCUCGUCGGGAGUUCCCUUCAAGCACUUCAGGAAGCAUCUCUUUCAAGGCAUUUCUGAAGUGUUUGGGGGAACUCUUGUUGUCGCCAAGCAUUUA
ata-miR395a	UGAAGUGUUUGGGGGAACUA	CGAGUUUGGCCUCGUCGGGAGUUCCCUUCAAGCACUUCAGGAAGCAUCUUUUGUAGGGCAUUUCUGAAGUGUUUGGGGGAACUAUUGUUGUCACCAAGAAUUUA
ata-miR398b	GAGGAGUGCCACUGAGAACACA	AAUGAAGAGAAGGCGAUCCAGAGGAGUGCCACUGAGAACACAAGCGCGGGUUCCUUUGUCAGGUGCUCUGGAUCGCAUGCGAUUGUGUUCUCAGGUCACCCCUUUGGGUUGCUUCCCUUGAUUGAU
ata-miR399a	UGCCAAAGGAGAAUUGCCCUG	UGUUCAGGGUGAGAAUCACAGUGCAGUUCUCCUCUGGCAUGGAUGCCAAUGUAGCAGGUCCUGGAAAAUGGCCUAUGCUAUCACCUUCCCUGCCAAAGGAGAAUUGCCCUGCCAUUCAGUAUAAACCCUGC
ata-miR399a	UGCCAAAGGAGAAUUGCCCUG	GUUGCGGCGUGUGAAUCCCAGGGCGCUUCUCCAUUGGCACGGCGGCAUGCAUGCAUGUAGCCAGGUGAGUUGAAGAAGCUCCAUGCACGGAAGCUACCUAGCUAGCCAUGCUGUGCGUGCCAAAGGAGAAUUGCCCUGCGAUUCACCUCGGCUGCUCU
ata-miR399b	UGCCAAAGGAGAAUUGCCCUG	UGUUCAGGGUGAGAAUCACAGUGCAGUUCUCCUCUGGCAUGGAUGCCAAUGUAGCAGGUCCUGGAAAAUGGCCUAUGCUAUCACCUUCCCUGCCAAAGGAGAAUUGCCCUGCCAUUCAGUAUAAACCCUGC
ata-miR399b	UGCCAAAGGAGAAUUGCCCUG	GUUGCGGCGUGUGAAUCCCAGGGCGCUUCUCCAUUGGCACGGCGGCAUGCAUGCAUGUAGCCAGGUGAGUUGAAGAAGCUCCAUGCACGGAAGCUACCUAGCUAGCCAUGCUGUGCGUGCCAAAGGAGAAUUGCCCUGCGAUUCACCUCGGCUGCUCU
ata-miR399b	UGCCAAAGGAGAGUUGCCCUG	AACUAAGCAGUCCAGUUUCAGGGCUCCUCUUUAUUGGCAGGGAGCGUGUGAGGCCAUGUAGCUCCAUUCAGCGCUCUGCCAAAGGAGAGUUGCCCUGUAACUGGAAAUAGCUUAAGG
ata-miR437	AAACUUAGAGAAGUUUGACUU	UACGUAUUAGUUUUCAAAAAGUUAAACAUUGUCUAUGUUUGACCAAGUUUAUAGCAAAUAUAUAAAGAUCUACCAUACUAAAUAAACAAAAUACCAAAAUAUGUUUCAUCGUGGUGAUACUAAUUUGGUAUUCUAGACAUUGAUAUUUUUGUCUGUAAACUUGGUCAAACUUAGAGAAGUUUGACUUUUAAAAAAUAUAGCACAUAU
ata-miR5057	AAAUUUCAAAUCAUUUGGACA	UGAUGCGCGAGGUCCGCUUUAAAUUUCAAAUCAUUUGGACAUCUGAGCAGUUCUCGGCAAAAAAGACAAAUUGGGUCAGAACAGUGCGUGAACAGUGAACUUUUUUACACACCCUAAUUUUGUCUUUUUUUCAAGAGCUGCUCAGAUGUCCAAAUGAGUUGAAAUUUAGGGCAGACCUCACGCAU
ata-miR5057	AAAUUUCAAAUCAUUUGGACA	UGGUGUGUGAUGUACGCUCCAAAUUUCAAAUCAUUUGGACAUCUGAGUACCUCUCGGCAAAAAGACAAAUUUAGGGUCUGUUAAAUAGUGUACUGUUCAUAUACUGUUCUGACCCAAUUUAUCUUUUUUGCUGAGCGCUACUCAAAUGUCCAAAUGCUCUGAAAUUUGGAGCACACCUCACGCACCAAA
ata-miR5057	AAAUUUCAAAUCAUUUGGACA	UGGUGCGUGAUGUCCGGUCCAAAUUUCAAAUCAUUUGGACAUCUGAGUAGCUCUCGGCAAAAAGACAAAUUUGGGGUCUGUUAAAUAGUGUAAUGUUCGUAUACCGUUCUGACCCAAUUUGUCUUUUUUGCUGAGAGCUACUCAAAUGUCCAAAUGUUCUGAAAUUUGGAGCACACCUCACGCACCAAA
ata-miR5057	AAAUUUCAAAUCAUUUGGACA	UCGUGCGUGAGGUGCGCUCCAAAUUUCAAAUCAUUUGGACAUGCAACUAGCUCUCGGCAAAAAAAUACAAAUUUGGAGUCUGUGAAAAAGUUUACUGUUCAUGUAUUUUUCUUACCGAAUUUGUCUUUUUUUUCUGAGAUAAACUCAUGUGUCCAAAUCAUGUGAAAUUUGGUGCGCACCUCACACACUAAA
ata-miR5057	AAAUUUCAAAUCAUUUGGACA	AGGUGCGUGAUGUCCGCCCCAAAUUUCAAAUCAUUUGGACAUCUGAGUAGCUCUCGGCAAAAAAGACAAAUUUGGGGUCUGUUAAAUAGUGUAUUGUUCAUAUAUUGUUCUGACCCAAUUUGUCUUUUUUGCUGAGAGCUACUCAAAUGUCCAAAUGCUCUGAAAUAUGGAGCGCACCUCACGCACCAAA
ata-miR5057	AAAUUUCAAAUCAUUUCGACA	UGGUGCGUGAUGUACGGUCCAAAUUUCAAAUCAUUUCGACAUCUUAGUAGCUCUCGGCAAAAAAGACAAAUUUGAGGUCUGUUAAAUAGUGUACUGUUCAUAUACUGUUAUGACUCAGUUUGUCUUUUUUGCUGAGAGCUACUCAAAUGUCCAAAUGCUCUGAAAUUUGGGGCGCACCUCACGCACCAAA
ata-miR5057	AAAUUUCAAAUCAUUUGGACA	UUGUGCGUGAUGUCCGCUCCAAAUUUCAAAUCAUUUGGACAUGUGAGUAGCUCUCGGCAAAAAAGACAAAUUUGGGGUCUGUUAAAUAGUGUAUUGCUCAUAUACAGUUCUGGCCCAAUUUGUCUUUUUUGCUGAGAGCUACUCAAAUGUUCAAAUGCUCUGAAAUUUGGAGCGCACCUCACGCACCAAA
ata-miR5057	AAAUUUCAAAUCAUUUGGACA	UGGUGCGUGAUGUGCACCCCAAAUUUCAAAUCAUUUGGACAUCUCAGUAGCUCUCGGCAAAAAAGACAAAUUUGGGGUCUGUUAAAUAGUGUACUGUUCAUAUACUGUUCUGACCCAAUUUGUCUUUUUUGCUGAGAGCUAGUCAAAUGUCCAAAUGCUCUGAAAUUUGGAGCGCAUCUGCCGCACCAAA
ata-miR5057	AAAUUUCAAAUCAUUUGGACA	UGGUGCUUGAUGUCCGUCCCAAAUUUCAAAUCAUUUGGACAUCUAAGUAGCUCUUGGCAAAAAGACGAAUUUGGGGUCCGUUAAAUAGUGUACUGUUCAUAUACUCUGACCCAAUUUGUCUUUUUUGCUAAGAGCUACUCAAAUGUCCAAAUGAUCUGAAAUUUGGAGCGCACCUCACACACCAAA
ata-miR5057	AAAUUUCAAAUCAUUUGGACA	UGGUGCGUGAUGUUCGGUCCAAAUUUCAAAUCAUUUGGACAUCUGAGUAGCUCUCGGCAAAAAAGACAAAUUUGGGGUCUGUUAAAUAGUGUACUGUUCAUAUACUGUUCUGACCCAAUUUGUCUUUUUUGCUAAGAGCUACUCAAAUGUCCAAAUGCUCCGAAAUUUGGAGCGCACCCCACGUACCAAA
ata-miR5057	AAAUUUCAAAUCAUUUGGACA	UGGUGCGUGAUGUACUUUCCAAAUUUCAAAUCAUUUGGACAUCUGGGUAGCUCUAGGCAAAAAAGAUAAAUUUAGGGUCUGCUAAAUAGUGUACUGUUCAUAUACUGUUCUGACCCAAUUUAUCUUUUUUGCUGAGAGCUACUCAAAUGUCCAAAUGCUCUGAAAUUUGGAGCGCAUUUCACGCAUCAAA
ata-miR5057	AAAUUUCAAAUCAUUUGGACA	UGGUGAGUGAUGUCCGGUCCAAAUUUCAAAUCAUUUGGACAUCUGAGUAGCUCUCGGCAAAAACGACAAAUUUGGGUUCUGUUAAAUGGUGUAGUGCUCGUAUACUGAUCUGAUCCAAUUUGUCUUUUUUGCUGAGAGCUACUCAAGUGUCCAAAUGAUCUGAAAUUUGGAGCACACCUCACGCACCAAA
ata-miR5057	AAAUUUCAACUCAUUUUGACA	UGAUGGGUGAGAUCCGCUCCAAAUUUCAACUCAUUUUGACAUAUGAGUAGCUCUAGAAAAACAAAUUGGAUUAGAACAGUACAUGAAAAGUAAAAUGUUUCAUAUACCUCAAAUUUGUCUUUUUUGCCGAGAGCUACUCAAAUGUCCAAAUGGGCUCAAGUUUGGAGCCGACCUCACGCACCUAA
ata-miR5057	AAAUUUCAAAUCAUUUGGACA	GAGUGUGUGAGGUGCGUUCCAAAUUUCAAAUCAUUUGGACAUCUUAGUAGCUCUCAGCAAAAAAAAAAUAUCGGGUCUGCACAAACAGUGAACUUUUUCAUAGAUCUCAAAUUUGCCUCUUUUUUUGCUGAGAGCUACUCAAACAUUCAAAUGCUUUGAAAUUUGGCAUGGACAUCAGGCACUCAG
ata-miR5057	AAUUUUCAAAUCAUUUUGACA	UGAUGCGUGAGGUACUCUCCAAUUUUCAAAUCAUUUUGACAUCUGAGCAGCUCUCGAAAAAAAAGACAAAAUCAGGGUCAGUAAAAAUGUUUACUGUUCAUGCACUGUUCUGAUCCAAUUUGUCUUUUUUGCUGAAAGCUUCGCAGAAGUCCAAAUGAUUUAAAAUUUGGAACGGACCUCACAUGAUAAA
ata-miR5057	AAAUUUCAAAUCAUUUGGACA	UGGUGCGUGAUGCCCGCUCCAAAUUUCAAAUCAUUUGGACAUCUGAGUAGCUCGCGGCAAAAAAGACAAAUUUGGGGUAUGUUGAAAAGUGUAUUAUUCAUAUACUGUUCUGAUCCAAUUUGUCUUUUUUGCUGAGAUCUACUCAGAUGUCCAAAUGCCCUGAAAUUUGGAGUACACCUCACGCACCAAA
ata-miR5057	AAAUUUCAAAUCAUUUGGACA	UGGUGCGUGAUGUCCGGUCCAAAUUUCAAAUCAUUUGGACAUCUGAGUAGCUCUCGGCAAAAAAGACAAUUUUGGGGUCUGUUACAUAGUGUAUUGUUCGUAUACUGUUCUGACCCAAUUUGUCUUUUUUGCUGAGAGCUACUCAAAUGUCCAAAUGUUCUGAAAUUUGGAGCGCACCUCACGCAUCAAA
ata-miR5057	AAAUUUCAAAUCAUUUGGACA	UGGUGCGUGAUGUCCGGUCCAAAUUUCAAAUCAUUUGGACAUCUGAGUAGCUCUCGGCAAAAAAGACAAAUUUAGGGUCUGUUAAAUAGUGUACUGUUCAUAUACUGUUUUGACCCAAUUUGUCUUUUUUGCUGAGAGCUACUCAAAUGUCGAAAUGCUCUGAAAUUUGGAGCGCAUCUCACGCACCAAA
ata-miR5057	AAAUUUCAAAUCAUUUCGACA	UGGUGUGUGAUGUCCGUUCCAAAUUUCAAAUCAUUUCGACAUCUAAGUAACUCUCAGUGAAAAAGACAAAUUUAGGGUCUGUUAAAUAGUGUACUGUUCAUAUACUGUUCUGACCCAAUUUGUCUUUUUUGCGGAGAGCUACUCAAAUGUCCAAAUGCUCUGAAAUUUGGAGCGCACGUCACGCACCAAA
ata-miR5057	AAAUUUCAAAUCAUUUGGACA	UGGUGCGUAAUGUCCGGUCCAAAUUUCAAAUCAUUUGGACAUCUGAGUAGCUCUCGGCAAAAAAGACAAAUUUGGGGUCUGUUAAAUAGUGUAUUGUUUGUAUACUGUUCUGACCCAAUUUGGCUUUUUUGCUGAGAGCUAUUCAAAUGUCCAAAUGCUCUGAAAUUUGGAGCGCACCUCAUGCGCCAAA
ata-miR5057	AAAUUUCAAAUCAUUUGGACA	UGGUGCGUGAUGUCCAGUCCAAAUUUCAAAUCAUUUGGACAUCUGAGUAGCUCUCGGCAAAAAAGACAAUUUGGGAUCUGUUAAAUAGUGUACUGUUCGUAUACUGUUCUGACUCAAUUUGUCUUUUUUGCUGAGAGCUACCCAAAUGUCCAAAUGCUCUGAAAUUUGGAGCGCACCUCACGCACCAAA
ata-miR5057	AAAUUUCAAAUCAUUUGGACA	UGGUGCGUGAUGUCCAGUCCAAAUUUCAAAUCAUUUGGACAUCUGAGUAGCUCUCGGCAAAAAAGACAAUUUGGGAUCUGUUAAAUAGUGUACUGUUCGUAUACUGUUCUGACUCAAUUUGUCUUUUUUGCUGAGAGCUACCCAAAUGUCCAAAUGCUCUGAAAUUUGGAGCGCACCUCACGCACCAAA
ata-miR5057	AAAUUUCAAAUCAUUUGGACA	UGAUGCGUGAGGCCUGCUCCAAAUUUCAAAUCAUUUGGACAUAUGAGUAGCUCUCAGCAAAAAAGACAAAUUGAGGGUCUGUAAAAAUGUUUACUGUUUUGGCCCGAUUUGUCUUUUUUUCUGAGAGCUGCUCAUAUGUUCAAAUGACUUGAAAUUUGGAGCGGGCCUCACGCAUCAAA
ata-miR5057	AAAUUUCAAAUCAUUUGGACA	UGGUGUGUGAUGUCCGGUUCAAAUUUCAAAUCAUUUGGACAUCUGAGUAGCUCUCGGCAAAAAAGAUAAAUUUGGGGUCCGUUAAAAAGUUACAUGUUCAUAUACUGUUCUGACCCAAUUUAUCUUUUUUUGCUGAGAGCUACUCAAAUGUCCAAAUGCUAUGAGAUUUGGAGCGCUCCUCACGCACCAAA
ata-miR5057	AAAUUUCAAAUCAUUUGGACA	UGAUGCGUGAGGCCCGCUCCAAAUUUCAAAUCAUUUGGACAUCUGACCAGCUCUCAGCAAAAACGACAAACCGGGGCAAAACAGUAAAUGAACACUAAACUUUUUUACAGACACCAAAUUUGUCUUCUUUGCCGAGAGCUACUCAGAUCUCCAAAUGAUUUGGAAAUUGGAGCGGACCUCACGCAUCAAA
ata-miR5057	AAAUUUCAAAUCAUUUGGACA	UGGUGCGUGAUGUCCGGUCCAAAUUUCAAAUCAUUUGGACAUCUGAGUAGCUCUCGGCAAAAAAGAUAAAUUUGAAGUCUGUUAAAUAGUGUACUGUUCUGGACCAAUUUGUCUUUUUUGCUGAGAGCUACUCAAAUGUCCAAAUGCUCUGAAAUUUGGAGCGCACCUCACGCCCGAAC
ata-miR5064	UGAAUUUGUCCAUAGCAUCAU	AGAACUGAAAAUCCUCUGGUUGAAUUUGUCCAUAGCAUCAUCCAUCCUACCAUUCAACGGUGGCUGCUGCUGCCCAACAGUGGGUAGGAUGGCUGGUGCUAUGGAUAGCUUCAACCUGAUGUUGGUGACAUACCC
ata-miR5064	UGAAUUUGUCCAUAGCAUCAG	CAGGGAGCCAAUCCUCUGGUUGAAUUUGUCCAUAGCAUCAGCCAAUCCUCUGUUUUUUUGUACUAUGGGUACUACGAUGGCUGGUGCUAUGGAUAAAUUCAACCCGAUGGUUGACAAACCCGA
ata-miR5064	UGAAUUUGUCCAUAGCAUCAU	CAGGGAGCCAAUCCUCUGGUUGAAUUUGUCCAUAGCAUCAUCCAUCUUGCAUUCAACUGCAUUUUUGCACGAUGGGGAAGAUGGCUGGUGCUAUGGAUAAUUUCAACCCGAUGGUUGUGCGUACCCG
ata-miR5067	UCAGCGACAACUAAUAUGGAU	AAAUUAGCACUCCCUCCGAUUCAUAUUACUUGCCGCUCAAACGGAUGUAUCUAGCACUGAAAUACGUCUAGAUACAUCCGUUUCAGCGACAACUAAUAUGGAUGGGAGGGAGUAUCAGUGUAU
ata-miR5067	UCAGCGACAACUAAUAUGGAU	CAUUUAGUACUCCCUAUGAUCCAUAUUUGUUGUCGCUCAAAUGAAUGUAUCUAGCACUAAAAUACAUCUAGAUACAUCUGUUUCAGCGACAACUAAUAUGGAUCAGAGGAAAUACUACUAAUU
ata-miR5067	UCAGCGACAACUAAUAUGGAU	AGUUUACCACCCCCUCUGAUCCAUAUUAAUUGUCGCUGAUUUAGUAAUUGUACUAAAUCAGCGACAACUAAUAUGGAUCGGGAGUACAACAAUUUCGG
ata-miR5067	UCAGCGACAAUUAAUAUGGAU	GAAAUUGUUGUACUCCCGAUCCAUAUUAGUUGUCGCUGAUUUAGUACAAUUACUAAAUCAGCGACAAUUAAUAUGGAUCAGAGGGGGUGGUAAACUUA
ata-miR5067	UCAGCGACAACUAAUAUGGAA	GUGCUACUACUCCCUCCGUUCCAUAUUAGUUGUUGCUCAAAUGGAUGUAUCUAGCACUGAAAUACGUCUAGAUACAUCCGUUUCAGCGACAACUAAUAUGGAACGGAGGGAGUACAUUGGUAG
ata-miR5067	UCAGCGACAACUAAUAUGGAA	AAUUUAUUACUCCCUCCGUUCCAUAUUAGUUGUCGCUCAAACGGAUGUAUCUAGCACUAAAAUACGUCUAGAUACAUCGGUUUCAGCGACAACUAAUAUGGAACGGAGGGAGUACUUAUAUAU
ata-miR5067	UCAGCGACAACUAAUAUGGAA	UAUUUACUACUCCCUCGAUUUCAUAUUAGUUGUCGUUGAUUUAGUAUAAAUUUGUACUAAAUCAGCGACAACUAAUAUGGAACGGAAGGAGUACUCAGCACA
ata-miR5067	UCAGCGACAACUAAUAUGGAA	UAUGAUAUACUCCCUCCGUUCCAUAAUAGUUGUCGCUCAAAUGGAUGUAUCUAGCACUGAAAUACGACUAGAUACAUCCGUUUCAGCGACAACUAAUAUGGAACGGAGGGAGUACUACUUCUC
ata-miR5067	UCAGCGACAACUAAUAUGGAA	UGUUAUGCACUCCCUCCGUUCCAUGUCUGUUGUUGCUGAUUUAGUAAAGUUAAAAUCAGCGACAACUAAUAUGGAACGGAGGGAGUAUGAUGUGUA
ata-miR5067	UCAGCGACAACUAAUAUGGAA	ACAGAUAUACUCCCUCUGUUCCAUAUUGUUGUCGCUCAAACGGAUGUAUCUAGCACUGAAAUAUGUCUACAUACAUCCAUUUCAGCGACAACUAAUAUGGAACGGAGGGAAUAGUAUGUACC
ata-miR5067	UCAGCGACAACUAAUAUGGAA	UAUUUAUUACUCCCUCCGUUCCAUAUUAGUUGUUGCUGAUUUAGUACAACUUUGUAAUAUAUCAGCGACAACUAAUAUGGAACGGAGGGAGUACCAUUUUUG
ata-miR5067	UCAGCGACAACUAAUAUGGAA	UUACAUCUACUCCCUCCGUUCCAUAUUAUUGUCGCUCAAGCGGAUGUAUCUAGCACUGAAAUAUAUCUACAUACAUCCGUUUCAGCGACAACUAAUAUGGAACGGAGGGAGUAGCACUUUGU
ata-miR5067	UCAGCGACAACUAAUAUGGAA	UGUAUACUACUCCCUCCGUUCCAUAUUAGUUGUCGCUCAAACGGAUGUAUCUAGCAUUGAAAUACGUCUAGAUACAUCCAUUUCAGCGACAACUAAUAUGGAACGGAGGGAGUACUAAUAUAU
ata-miR5067	UCAGCGACAACUAAUAUGGAA	UUGCUAGUACUCUCUCCGUUUCAUAUUAGUUGUCGCUCAAACGGAUGUAUGUAGCACUGAAAUAUGUCUACAUGCAUCCGUUUCAGCGACAACUAAUAUGGAACGGAGGGAGUACAAGGCAAA
ata-miR5067	UCAGCGACAACUAAUAUGGAA	UUGGAUUAUACUCCGUACGUCUCAUAUUAGUUGUAGCUCAAAUGGAUAUAUCUAACACUAAAAUAUAUUUAGAUACAUCAAUUUCAGCGACAACUAAUAUGGAAUGGAGGAACGAUCUGCAAAU
ata-miR5067	UCAGCGACAACUAAUAUGGAA	CAUUUAAUACUCCCUCCGUUCUAUAUUAGUUGUCGCUCAAACCGAUGUAUCUAGCACUGAAAUAUGUCCACAUACAUCCGUUUCAGCGACAACUAAUAUGGAAUGGAGGGAGCAAAAGACAAU
ata-miR5067	UCAGCGACAACUAAUAUGGAA	AAGCUACUACUCCCUCCGUUCCAUAUUAGUUGUCGCUCAAACGGAUGUAUCUAGCACUGAAAUAUGUCUACAUACAUCCAUUUCAGCGACAACUAAUAUGGAACGGAGGGAGUACAAGCUACA
ata-miR5067	UCAGCGACAACUAAUAUGGAA	AAAAUGAUAUCCCCUCCGUUCCAUAUUAGUUGUCGCUGAUUUAGUAUAAAGUUACUAAAUCAGCGACAACUAAUAUGGAAUGGAGGGAGUAGAUGUUUAA
ata-miR5067	UCAGCGACAACUAAUAUGGAA	AAACAUCUACUCCCUCCAUUCCAUAUUAGUUGUCGCUGAUUUAGUAACUUUAUACUAAAUCAGCGACAACUAAUAUGGAACGGAGGGGAUAUCAUUUUAU
ata-miR5067	UCAGCGACAACUAAUAUGGAA	AAACACAUACUCCCUCCAUUCCAUAUUAGUUGUCGCUCAAACGGAUGUAUCUAGCACUGACAUACGUCUAGAUACAUUCGUUUCAGCGACAACUAAUAUGGAACAGAGGGAGUACUUAUCGCU
ata-miR5067	UCAGCGACAACUAAUAUGGAA	UUUGUCAUGUACUCCCUCUUCCAUAUUAGUUGUCGCUCAAACGGAUGUAUCUAGCACUGAAAUACGUUUAGAUACAUCCGUUUCAGCGACAACUAAUAUGGAAUGGAGGGAGUAGUUAGCUAC
ata-miR5067	UCAGCGACAACUAAUAUGGAA	AAUAGCAUACUCCCUCCGUUUCAUAUUAGUUGUCGCUGAAACCGAUGUAUGUAGAGACAUACAUCGGUUUCAGCGACAACUAAUAUGGAACGGAGGGAGUACUUGCAAGA
ata-miR5067	UCAGCGACAACUAAUAUGGAA	UAGAUAAUACUCCCUAUGUUCCAUAUUAGUUGUCGUUGAUUUACUACACAGCUGUAUUAAAUCAGCGACAACUAAUAUGGAAUGGAGGGAGUACAAGUCAAA
ata-miR5067	UCAGCGACAACUAAUAUGGAA	UACUAAGUACUCCCUCCGUUCCAUAUUAGUUUUCGCUCAAAUGGAUGUAUCUACUGAAAUACGUCUGCUAGAUACAUCCGUUUCAGCGACAACUAAUAUGGAACGGAGGGAGUACUAUUUUUC
ata-miR5067	UCAGCGACAACUAAUAUGGAA	UAGUACCUACUUCCUCCGUUCCAUAUUAGUUCUCGCUCAAACGGAGGUAUCUAGCACUGAAAUACGUCUAAAUACAUCCGUUUCAGCGACAACUAAUAUGGAAUGGAGGGAGUAUUUUCAGUG
ata-miR5067	UCAGCGACAACUAAUAUGGAA	UAAAUACUACUCCAUCCGUUCCAUAUUAGUCGUCGCUCAAACGGAUAUAUCUAGCACUGAAAUACGUCUAGAUACAUCCGUUUCAGCGACAACUAAUAUGGAACGGAGGGAGUACUAGUUUGG
ata-miR5067	UCAGCGACAACUAAUAUGGAA	UCCAAAUUACUCCCUCCGUUUCAUAUUAAUUGUCGCUCAAACGGAUGUAUCUAGCACUGAAAUACGUCUAGAUACAUUCGCUUCAGCGACAACUAAUAUGGAACGGAGGGAGUACUUGUGGUG
ata-miR5067	UCAGCGACAAUUAAUAUGGAU	AGUUUAGUACUCCCUCCGAUCUAUAUUAAUUGUCGCUGAUUUAGUACAAAAUCAGCGACAAUUAAUAUGGAUUGGAGGGAGUAGGUGAGUUA
ata-miR5067	UAAGCGACAACUAAUAUGGAU	AAAAUCAUAUUCCCUCCAGCCCAUAUUAAUUGUCGCUCAAAUGAAUGUAGCACUGAAAUAAAUCUAGAUACAUAUGUUUAAGCGACAACUAAUAUGGAUCAGGGAGUACUAAUAUGCUA
ata-miR5067	UGAGCGACAACUAAUAUGGAU	CAUUAAUUACUCCCUCCGGUCCAUAUUACUUGUUGCUGAAAUAUAUGUAUUUAGAUGUAUUUAAGUGCUAGAUACAUCCGUUUGAGCGACAACUAAUAUGGAUCGGAGGGCGUAAUAUUUAUU
ata-miR5067	UCAGCGACAAUUAAUAUGGAU	CAAUGUUUAUGCCGUCCAAUUCAUAUUAAUCAUCGCCGAUCUAGUGCAAAUUUAUACUAAAUCAGCGACAAUUAAUAUGGAUCGGAGGGAUUAGUUUAAAAG
ata-miR5067	UCAGCGACAACUAAUAUGGGA	UUAAUAUGUACUCCCUCAUUCGAUAUUAGUUGUAGCCCAAACGGAUGUAUCUGGCACUAAAAUACAUCUUGAUACAUCCAUUUCAGCGACAACUAAUAUGGGAUGAAGUGAGAAUUUGAAAAA
ata-miR5067	UCAGCGACAAUUAAUAUGGAU	AAUGUGGUACUCCCUCCGAUUCAUAUUAAUUGUCGCUGAUUUAGUACAAUUUUGGAAAUCAGCGACAAUUAAUAUGGAUCGGAGGGAGUAGUUCUUUGG
ata-miR5067	UCAGUGACAACUAAUAUGGAU	UAUAAAACACUCCCUCCGAUCUAAAUUGGUUGUUGCUCAAACGGAUGUAUCUAGCAUUGAAAUAUGUCUAGAUACAUCCAUUUCAGUGACAACUAAUAUGGAUCGGAGGGAGUAAUAACUUUG
ata-miR5067	UCAGCGACAAUUAAUAUGGAU	AAAACAAUACACCCUCCGAUUCAUGUUAGUUGUUACUCAAACGGAUGUAUCUAGCACUAAAAUACACCUAGAUACAUCCCUUUCAGCGACAAUUAAUAUGGAUCGGACAUGAAAAGGGCCUUC
ata-miR5067	UCAGCGACAAUUAAUAUGGAU	AUUAAUUGUCACUGAUUUAUCCGUAUUAAUUGUUGCUGAUUUAAUACAAAGUUGUACUAAAUCAGCGACAAUUAAUAUGGAUCGGAGGGAGUAGUACUACAA
ata-miR5067	UCAGCGACAAGUAAUAUGGAU	AUAUUGUUACUCCCUUCAAUCCAUAUUACUUGCCACUUAAAUGGAUGUAUCUAGCACUGAAAUACGUCUAGAUACAUUCAUUUCAGCGACAAGUAAUAUGGAUCGGAGGGAGUACAAGUGUUU
ata-miR5067	UGAGCGACAACUAAUAUGGAU	UAAACGCUACUCCCUCUGAUCCAUAUUACUUGUCGCUCAAACGGAUGGAUCUAACAUCUAGAUACAUUUGUUUGAGCGACAACUAAUAUGGAUCGGAGAGAGUAGUAUAUUAC
ata-miR5067	UGAGCGACAACUAAUAUGGAU	AAAACACUACUUACUCCAAUCUAUAUUAGUUGUUUCUGAAACAAAUGUAUCGUAAUUCAGUGCUAGAUACAUCUAUUUGAGCGACAACUAAUAUGGAUCGGAGGGAGUACAUAGAUUU
ata-miR5067	UGAGCGACAACUAAUAUGGAU	AAUCCAAUACUCCCUCCGAUCCAUAUUAAUUGUCACUGAAACGGAUGUAUCUAGACGUAUUUCAGUGCUAGAUACAUACCUUUGAGCGACAACUAAUAUGGAUCGGAGGGAGUACUACUCUUA
ata-miR5067	UAAGCGACAACUAAUAUGGAU	GAUCAGAAGGUGUACUCCCUCCAUAUUAAUUGUCGUUGAAACAGAUGUAUCUAGAUAUAUUUCAGUGCUAGAUACAUUCGUUUAAGCGACAACUAAUAUGGAUUGGAAGAGGAGGAUGCUGGA
ata-miR5067	UCAGCGACAACUGAUAUGGAU	AGUAGUGUACUUCCUCCGAUUCAAAUUAGUUGUCGCUCAAACGGAUGUAUCUAGCACUGAAAUAUAUCUAGAUACAUCCGUUUCAGCGACAACUGAUAUGGAUCAGAGGGAGUACAUGAAAAA
ata-miR5067	UCAGCGACAAUUAAUAUGGAU	UCACUGAUCUAGUACAAGAUCCAUAUUAAUUGUCGCUGAUUUAGUACAAGAUCCAUACUAAUUGUCGCUGAUUUAGUACAAACUUUGCACUAAAUCAGCGACAAUUAAUAUGGAUCGGAGGGAGUAUUAAAAAUA
ata-miR5067	UCAGCGACAAUUAAUAUGGAU	AAUGUUUUACUCCAUCUGAUCCAUAUUAAUUGUCGGUGAUUUACUAAAUCAGCGACAAUUAAUAUGGAUCAGAGGGAGUACUAAAUUUA
ata-miR5067	UCAGCGACAAUUAAUAUGGAU	GAUGUUCUACUCCCUCCGAUCCAUAUUAAUUGUCUCUAAUUUAGUACAAAGUUGUACUAAAUCAGCGACAAUUAAUAUGGAUCGAAGGGAGUAACUUAUUUU
ata-miR5067	UGAGCGACAACUAAUAUGGAU	AACAUGCUACUCCUGCUGGUCCAUAUUAAUUGUCGCCGAAAUGGAUGUAUCUAGGCGUAUUUCAGUGCCAGAUACAUCCGUUUGAGCGACAACUAAUAUGGAUCGGAGGGAGUACUAUAAAUU
ata-miR5067	UCAGCGACAAUUAAUAUGGAU	CAAUAUUUACUCCCCCCGAUCCAUAUAUUAACUAUCGCUGAUUUAGUACACACUAAAUCAGCGACAAUUAAUAUGGAUCGGAGGGGAUAACAAUGAAU
ata-miR5067	UCAGCGACAAGUAAUAUGGAU	ACUUGAAUACUCCCUCCGAUCCAUAUUACUUGUCGCUCAAACGGAUUUAUCUUACACUGAAAUACGUCAUAUAUCCGUUUCAGCGACAAGUAAUAUGGAUCAGAGGAGUACUAGAUUUUG
ata-miR5067	UCAGCGACAAUUAAUAUGGAU	UAGUUAUUACUCCCUCCGAUCCAUACUAAUUGCCGUUGAUUUGGUACAACUUUGUACUAAAUCAGCGACAAUUAAUAUGGAUCGGAAGGAGUAGAGAGCAAG
ata-miR5067	UUAGCGACAACUAAUAUGGAU	AACGUUACCCUCCCUCCUAUCCAUAAUAAUUGUCGUUGAAAUGAAUGUAUCUAGACGUAUUUCAGUGCUAGAUACAUCCAUUAGCGACAACUAAUAUGGAUCGAAGGGAAUAGCAGUUUCA
ata-miR5067	UCAGCGACAAUUAAUAUGGAU	CUGUAUGGUUUUAAAGGGGUCUCUAUUAAUUGUCCCUGAUUUAAUAUAACUUUAUACUAAAUCAGCGACAAUUAAUAUGGAUCGAACGAGUAUUAAAAAUUU
ata-miR5067	UCAGCGACAACUAAUAUGGGA	UUAAUAAUACUCGCCCCGUCCCAUAUUAGUUGUCGGUGAAACAGCUGUAUCUAGCAUUGAAAUACGCCGAGAUACAUCCAUUUCAGCGACAACUAAUAUGGGACAGAGGGAAAGUAAACCUAA
ata-miR5067	UCAGUGACAACUAAUAUGGAU	UAGCACAUACUCCCUCAGAUCCAUAUUAAUUGUUGUUGAUUUAGUACAACUUUGAAAUAAAUCAGUGACAACUAAUAUGGAUUGAAGGGAGUAUAUUCUAGC
ata-miR5067	UCAGCGACAAUUAAUAUGGAU	AAAUAUGUAGCCCCUCCGAUCCAUAUUAAUUUUCGUUGAUUAAUUAAACUUUGAACUAAAUCAGCGACAAUUAAUAUGGAUCGGAGGGAGUAGUAUGAUAG
ata-miR5067	UCAGCAACAACUAAUAUGGAU	AAUUUACUACUCCCUCCGAUCAAUAUUAAUUAUUGUUGAUUUAGUAUUUAGUACGGCUUUGUACUACAUCAGCAACAACUAAUAUGGAUCGUAGGGAGAAUAUUUUUUU
ata-miR5067	UCAGCGACAACUAAUAUGGGA	UCCAAACUACUCCCUCUGCCCCAUAGUAGUUGUCGCUCAAAGGGAUAGAUCUAGCACUGAAAUACGUCUAGAUACAUUCAUUUCAGCGACAACUAAUAUGGGACGGAGGGAGUACAAGAUUAC
ata-miR5067	UCAGCGACAAUUAAUAUGGAU	ACUCACCUACGCCCUCCAAUCCAUAUUAAUUGUCGCUGAUUUUAUACUGAAUCAGCGACAAUUAAUAUGGAUCGGAGGGAGUACUAAACUUC
ata-miR5067	UCAGCGACAAUUAAUAUGGAU	AGUUUAGUACUCCCUCCGAUCCAUAUUAAUUGUCGCUGAUUCAGUAUAAAAUCAGCGACAAUUAAUAUGGAUUGGAGGGCGUAGGUGAGUUA
ata-miR5067	UCAGCGACAAUUAAUAUGGAU	AUUUUACUACUCCCUCCGAUCCAUAUUAAUUAUUGCUGAUUUAGUACAACUGUGUACUAAAUUAACGACAAUUAAUAUGGAUCGAACAGAGUAUUGAAAAACAUAAUAGGGACACGAGCUCAUAGUGUGCUAAAUCAGCGACAAUUAAUAUGGAUCGAAGGGAGUACUAGAAAAC
ata-miR5067	UCAGCGACAACUCAUAUGGAU	ACCCAAGUACUCCCUCCGAUCCAAAUUAGUUGUCGCUUAAACGGAUGUAUCCAGCGCUAAAAUAUGUCUAGAUACAUCCGUUUCAGCGACAACUCAUAUGGAUCGGAGGGAGUAGUAUAUUAC
ata-miR5067	UCAGCGACAAUUAAUAUGGAU	AAAAUGUUACUCCCUCCAAUCCAUAUUAAUUGUCGCUGAUUUAAUACAAAUUUGUACUAAAUCAGCGACAAUUAAUAUGGAUCGGAGGAAGUAUAACAUAAU
ata-miR5067	UCAGCGACAAUUAAUAUGGAU	UAUGUUAUACUUCCUCCGAUCCAUAUUAAUUGUCGCUGAUUUAGUACAAAUUUGUAUUAAAUCAGCGACAAUUAAUAUGGAUUGGAGGGAGUAACAUUUUAC
ata-miR5067	UCAGCGACAAUUAAUAUGGAU	AAUGAACUACUUCCUCUGGUCCAUAUUAAUUGUCGCUGAUUUAAUCAAAUUGACUAAAUCAGCGACAAUUAAUAUGGAUCGGAGGGGGUAGAAAUUCUG
ata-miR5067	UCAGCGACAAUUAAUAUGGAU	CUAAAUUAUACUCCCUCGAUCCAUAUUAAUUGUCGAAGUUGUACUAAAUCAGCGACAAUUAAUAUGGAUCAGACGGAACAAGCUUCAGU
ata-miR5067	UCAGCGACAAGUAAUAUGGAU	GAUCAUGUACUCCCUCCGAUCCAAAUUAGUUGUAGUUCAAAUGAAUGUAUCUAACACUAAGAUACAUCUAGAUACAUCUGUUUCAGCGACAAGUAAUAUGGAUCGGAGGUAGUACUUUUUUUG
ata-miR5067	UCAGCGACAACUGAUAUGGAU	GUAGAGUUACUCCCUCCGAUCCAAAUUAGUUGUCACUCAAACGGAUGUAUCUAGCACUGAAAUAUGUCUAGAUACAUCCGUUUCAGCGACAACUGAUAUGGAUCAGAGGGAGUACUAAAAAUG
ata-miR5067	UCAGCGACAAUUAAUAUGGAU	AAUCUAGUACUCCCUUCGAACCAUAUUACUUGUCGCUGAUUUAGCAACUUUGUACUAAAUCAGCGACAAUUAAUAUGGAUCAGAGGGAGUACUUAAAUUA
ata-miR5067	UCAGCGACAAUUAAUAUGGAU	AUUUUGUUACUCCCUCCGAUCCAUCUUAAUUGUAGCUGAUUUAGUACAAAGUCGUACUGAAUCAGCGACAAUUAAUAUGGAUCUGAGGGAGUAUAAUAUUCA
ata-miR5067	UCAGCGACAAUUAAUAUGGAU	AAAAAACUACUCCCUCCAAUCCAUAUUAAUUAUCGCUGAAUUAAUACAACUUUAGUAAAAAGUUCUACUAACUCAGCGACAAUUAAUAUGGAUUGGAGAGAGUAUCAAAAUCU
ata-miR5067	UCAGCGACAAUUAAUAUGGAU	AAUGUAUUACUCCCUCCAAUCCGUAAUAAUUGUUGCUGAUUUAAUAUAAAGUUGUACUAUAUCAGCGACAAUUAAUAUGGAUUGGAGGGAGUAGAUAUUUUG
ata-miR5067	UCAGCGACAAUUAAUAUGGAU	GAACAUACUACCCCUUUGAUCCAUAUUGAUUGUCGCCUAUGUAGUAUAAUUUUAUAAUAAAUCAGCGACAAUUAAUAUGGAUCGGACGAAGUAUAUGAAACA
ata-miR5067	UGAGCGACAACUAAUAUGGAU	AAUGUAAUACUCCCUCCGAUCCAUAUUUGUUGUAGCUCAAACGGAUGUAUCUAAAACUGAAAUACACCAAGAUACAUCCGUUUGAGCGACAACUAAUAUGGAUCAGAGGGAGUACUAUUGUUU
ata-miR5067	UCAGCGACAAUUAAUAUGGAU	CUAACAGUACUCCCUCCGAUCCAUAUUAAUUAUCGCUGAUUUUGUAUAAAGUUGUACUAAAUCAGCGACAAUUAAUAUGGAUCAGAGGGAGUGCUUAAUUAU
ata-miR5067	UGAGCGACAACUAAUAUGGAU	AUUCUACUACUCCCUUCGGUCCAUAUUAAUUGUCGAUGAAAUGGAUGUAUCUAGACGUAUUUCAGUACUAGAUAUAUCAUAUAUCUAUUUGAGCGACAACUAAUAUGGAUCUGAGGGAGUAUUGUUUCUU
ata-miR5067	UCAGCGACAAUUAAUAUGGAU	AUAAUUUUACUCCCUCCGAUCCAUAUCAAUUGUCGCUGACUUUGUACUAAAUCAGCUAAGUCAGCGACAAUUAAUAUGGAUCGGAUGCAGUAUAUUACAAC
ata-miR5067	UCAGCGACAAUUAAUAUGGAU	AUAAAAGUAAUCCCUUUGAUCCAUAUUAAUUAUCACUGGUUUAGUAAAACUUUGUACUAAACCUAAACUUUGUACUAAAUCAGCGACAAUUAAUAUGGAUCAAAGGGAGUACAUGAUUUU
ata-miR5070	AACUAAGUAGGGUCAGAGGGU	AUUUGGAACCUUGAGGGUACCCUCUGACCCUCUUUAGUUCAACUAAACGAACAAUUUUUUUUGAAUCACUUCAUUUUUUGAACUUCAAUUCAUUUUGUUAAACUAAGUAGGGUCAGAGGGUACCCUAAAGGUUCCAAAUUU
ata-miR5070	AACUAAGGAGGGUCAGAGGGU	AAAUGGACCCUUAAGGAUAUCCUUUUGCCCUCUUCAGUUCGACCAAAUGAAGUAAAUUUUCAGAAGUUACAUCACUUUUUGAAAUUUUUGUUAAUAUGGUUGAACUAAGGAGGGUCAGAGGGUACCCUAAGGGUCACAGAUUU
ata-miR5070	AACUAAGUAGGGUCGGAGGGU	AUUGGGAACCUAAAGGGUACCUUCUGACCCUUCUUAGUUCAACCAAAUAAACUAAUUUUUCCUAAUUUAGUUCAUUCAGUUGAACUAAGUAGGGUCGGAGGGUACCCUGGAGGUGCCAAAUUU
ata-miR5070	AAUUAAGUAGGGUCAGAGGGU	UAAAAGUUACCCUAGGGUACCUUCUGACCCCUUUUAGUUCAACCAAAUGAACUAAGUUUUCAAAAUCACAUCACUUUCAGAAAUUUUGUUCAUUUGGUUGAAUUAAGUAGGGUCAGAGGGUACCAUAAGAACAAUCAAUUU
ata-miR5070	AACUAAGUAGGGUCGGAGGGU	AUUUGGAACCUUGAGGGCACCCUCCGACCCUCUUAAGUUUAACUAAAUGAACUAGAUUUUCAGAAUUCACACUACUUUUUAAAUUUUAGUUCAUUUGAUUGAACUAAGUAGGGUCGGAGGGUACCCUAAAGGUCCUAAAUUU
ata-miR5070	AACUAAGUAGGGUCGGAGGGU	AUAUGGAACCUUGAGGGUACCCUUUGACCCUCUUUAGUUCAAGUAAAUGAACUAAAUUUUCAGGAUUCACGUCAUUUUUGAAACUUUAGUUCAUUUGAUUGAACUAAGUAGGGUCGGAGGGUACCCUAAAGGUUCCAAAUUU
ata-miR5070	AACUAAGUAGGGUCGGAGGGU	AUUUGGAACCUAAAGGGUACCCUCCGACCCUAACUAGUUCAACUGAAGGAACUAAAUUUUCAGAAUUUACUUGUGAAAACUUAUUUCAUUUGGUUGAACUAAGUAGGGUCGGAGGGUACCCUGUAGGUUCCAAAGUU
ata-miR5070	AGCUAAGUAGGGUCAGAGGGU	AUUUGGAACCUUGAGUCUACCCUCCGACCCUCUUUACUUCAACCAAAUGAAUUACAUUUUCAGAAUUCACUUCAUUUUUGAAACUUUUAGUUCAAUUGGUUGAGCUAAGUAGGGUCAGAGGGUACCCUAUCUAUAUUGGCACC
ata-miR5070	AACUAAGUAGGGUCGGAGGGU	CUUUGAAACCUUUAGGGUACCCUCUGACUCUCCUUAGUUCAAUUAAAUAAACCAACUUUUCAGAAAUUCACACUAUGUUUGAAAUUUUAGUCCAUUUGGUUGAACUAAGUAGGGUCGGAGGGUACCCUAAAGGUUCCAAAUUU
ata-miR5070	AACUAAGAAGGGUCAGAGGGU	AUUUGGAACCUUCAGGGUACCCUUCAACCCUACUUAGUUCAACUAAAUGAACUAAAUUUUCAGAAUUCACAUCAUUUUUGAAAAUUUAGUUCAUUUGGUUGAACUAAGAAGGGUCAGAGGGUACCCUAAAGGUUCCAAGUUU
ata-miR5169	UUUGACCAAGUUUGUAGAAAA	AGAAGUCAAACUUUGCAAACUUUGACCAAGUUUGUAGAAAAAAUAUUUAUAUCUACAAUAGCAAAAAUAUAUAAUGCGAAACUACAUCAUAUGAUGAAUCUAGUGAUAUAUGUUUUGCACUCUAGAUGUAAAUAUUUUUCUCCACAAACUUGGUCAAAGUUUGUGAGGUUUGACUUCUCA
ata-miR5169	UUUGACCAAGUUUGUAGAAAA	AGAAGUCAAACUUUGCAAACUUUGACCAAGUUUGUAGAAAAAUAUAUUUAUAUCUACAACAGCAAAAAUAUAUAAUGCGAAACUACAUCAUAUGAUGAAUCUAGUGAUAUAUGUUUCGCACUCUAGAUGUAAAUAUUUUUUCUCCACAAACUUGGUCAAAGUUUGUGAGGUUUGACUUUUCA
ata-miR5169	UUUGACUAAGUUUGUAGAACA	CAAAGUCAAACUUUGUUAACUUUGACUAAGUUUGUAGAACAAAUAUCAAGAUUCACAAUAUGAAAUCAAUAAUGUUAGAUGCAUCAUGAAAUUAAUUUUCAUACCAUAUAGCUUUAAUAUUGUAGAUGUUGAUAUUUUUUUCUACAAAAUUGGUCAAACUUUACAAAGUUUGACUUUGAC
ata-miR5169	UUUGACCAAGUUUGUAGAAAA	AGAAGUCAAACUUUGCAAACUUUGACCAAGUUUGUAGAAAAAUAUUUAUAUCUACAAUAGCAAAAAUAUAGAAUGCGAAACUACAUCAUAUGAUGAAUCUAGUGAUAUAUGUAUAUCGCACUCUAGAUGUAAAUAUUUUUCUCCACAAACUUGGUCAAAGUUUGUGAGGUUUGACUUUUCA
ata-miR5169	UUUGACCAAGUUUGUAGAAAA	AGAAGUCAAACUUUGCAAACUUUGACCAAGUUUGUAGAAAAAAUAUUUAUAUCUACAAUAGCAAAAAUAUAUAAUGCAAAACUACAUCAUAUGAUGAAUCUAGUGAUAUAUAUUUCGCACUCUAGAUGUAUAUAUUUUUCUCCACAAACUUGGUCAAAGUUUGUGAGGUUUGACUUUUCA
ata-miR5169	UUUGACCAAGUUUGUAGAAAA	AGAAGUCAAACUUUGCAAACUUUGACCAAGUUUGUAGAAAAAAAUAUUUAUAUCUACAAUAGCAAAAAUAUAUAAUGCGAAACUACAUCAUAUGAUGAAUCUAGUGAUAUAUGUUUCACACUCUAGAUGUAAAUAUUUUUUCCACAAACUUGGUCAAAGUUUGUGAGGUUUGACUUUUCA
ata-miR5175a	AAGUAUUUAGGAACGGAGGGA	CCUAAGCUUAUAUGCUGCUCCCUCCGUUCCUAAAUACUUGUCUUUUUAGGCAUUUCAACAAGUGACUACAUACGGAAUAAAAUGAGUGAAUCUACACUUUAAAAUAUGUCUACAUUCCAUAUGUGAUAGUCAUUUAAAAUGGCUAGAAAGACAAGUAUUUAGGAACGGAGGGAGUAAUUGCUUGUGCACAAUA
ata-miR5175a	AAGUAUUUAGGAACGGAGGGA	AGUAGCCUUAAUAUUUACUCCCGUCGUUCCUAAAUAUUUAAGGUAUAGAUUCACUCAUUUUGCUCCGUAUGUACUCAUUGCGGUGUAGUCACAAGUUGAAAUCUCUAGAAAGACAAGUAUUUAGGAACGGAGGGAGUAUUUGCUAACUAAUACCA
ata-miR5175a	AAGUAUUUAGGAACGGAGGGA	AAAUUCGGUGACAGGUACUCCCUCCGUUCCUAAAUACUUGUCUUAUGUGAUAUUCAUUUGAAAUGCCUAGAAAGACAAGUAUUUAGGAACGGAGGGAGUAAAAUACUACUCUAAAAA
ata-miR5175a	AAGUAUUUAGGAACGGAGGGA	UUUAGAGUAGUAUUUUACUCCCUCCGUUCCUAAAUACUUGUCUUUCUAGGCAUUUCAAAUGAAUAUCACAUAAGACAAGUAUUUAGGAACGGAGGGAGUACCUGUCACCGAAUUUAA
ata-miR5175a	AAGAAUUUUGGAACGGAGGGA	CAUCUUUUAAAGAUAUACUCCCUUCGUCCCAAAAUUUUUGUCUUAGAUUUGUCUAGAUAAGGAUGUACCUAAUACUAAAAUAUGAGUUGAUACAUUCGUAUUUAGACAAAUCUAAGAUAAGAAUUUUGGAACGGAGGGAGUAUAAGAGCGAGAGAAAGU
ata-miR5175a	AAGAAUUUUGGAACGGAGGGA	CAUCAACUAUGUGUUUACUCCCUCCGUCCCAAAAUUCUUAUCUUAGAUUUGUCUAGAUGCGGAUGUAUCUAAUACUAAAACGUGACUUGAUACAUCCGUAUUUAGACAAAUCUAAGGCAAGAAUUUUGGAACGGAGGGAGUACAUGUUAACACCUCCCU
ata-miR5175a	AAGAAUUUUGGAACGGAGGGA	GUUGACCACAUGAUGUACUCCCUCCGUCCCAAAAUUCUUGUCUUAGAUUUGUCUAAAUACGGAUGUAUCAAGUCAUAUUUUAGUAUUAGAUACAUCCGUAUCUAGACAAAUGUAAGACAAGAAUUUUGGAACGGAGGGAGUAAGAAACAAGAUAUUUUU
ata-miR5175a	AAGUAUUUAGGAACGGAGGGA	CCCUUUGUAAACUAAUACUCCCUCCGAUUUUUAAAUAUUUGUCUUUCUAAAGAUUUCAAAUGGACUAUCACAUACAAAUGUAUAUAGACACAUUUUACAGUGUAGAUUCACUCAUUUUGCUUCGUAUAUAGUCACUUAUUGAAAUCUCUAGAAAGAUAAGUAUUUAGGAACGGAGGGAGUAUAAGAUUUAGUGAUCUA
ata-miR5175a	AAGUAUUUAGGAACGGAGGGA	AAUAAUAUAAAUAUAUACUCCCUCCAUUCCUAAAUAUUUGUCUUUCUAGAGAUUUCAAAUGGACUACCACAUACGAAUGUAUAUAGACAUACUUUAGAGUGUAGAUCCACUCAUUUUGUAUCGUAUGUGGUCACUUGUUGAAAUCUCCAGAAAGACAAAUAUUUAGGAACAGAGGGAGUACACAUACGGAGUAAAAUGAGUGAAUCUACACUCUAAAAUAUGUCUACAUACAUCCGUAUGUGAUAGUUAUUUGAAAUGCCUAAAAAGACAAGUAUUUAGGAACGGAGGGAGUAUUUGUUUCUCUGCGAAC
ata-miR5175a	AAGAAUUUAGGGACGGAGGGA	GAGACUAAACCAUAGUACUCCCUCCGGUCCAAAAUUCUUGUCUUAGAUUUGUCUAAAUACGGAUGUAUCAAGUCACAUUUUAGUAUUAGAUACAUCCGUAUCUAGACAAAUCUAAGACAAGAAUUUAGGGACGGAGGGAGUAUGUGUUAUUGUAAAAAA
ata-miR5175a	AAGAAUUUUGGAACGGAGGGA	UAUGUGGUUGGAAUGUAGUUCCUCCGUCCCAAAAUUCUUGUCUUAGAUUUGUCUAGAUACAGAUGUAUCAAGUCAUGUUUUAGUACUUGAUACAUCCGUAUUUAUACAAAUCUACGACAAGAAUUUUGGAACGGAGGGAAUACAACAGGAAUAGAAUAC
ata-miR5175a	AAGUAUUUAGGAACGGAGGGA	GCCAUGCAUGACACAUACUCCCUCCGUUCCUAAAUACUUGUCUUUUUAGGCAUUUCAACAAGUGACUACAUACGGAGUAAAAUGAGUGCAUCUACACUCUAAAAUAUGUCAACCUACAUCCGUAUGUGAUAGUCAUUUGAAAUGCCUAGAAAGACAAGUAUUUAGGAACGGAGGGAGUACUAGCCUAACAUUUAUU
ata-miR5175a	AAGUAUUUAGGAACGGAGGGA	CAUGGUUUUAAUAUCUACUCCCUCCGUUCCUAAAUACUUGUCUUAUGUGAUAUUCAUUUGAAAUGCCUAGAAAGACAAGUAUUUAGGAACGGAGGGAGUAAUACAUUGGUGACCCUC
ata-miR5175a	AAGUAUUUAGGAACGGAGGGA	GGGUCACCAAUGUAUUACUCCCUCCGUUCCUAAAUACUUGUCUUUCUAGGCAUUUCAAAUGAAUAUCACAUAAGACAAGUAUUUAGGAACGGAGGGAGUAGAUAUUAAAACCAUGAU
ata-miR5175a	AAGUAUUUAGGAACGGAGGGA	UCCGUUGUACAAUAGUAUUCCCUCCGUUUCUAAAUACUUGUCUUUCUAGGCAUUUCAAAUGACUAUCACAUACGGAUGUAUGUAGAUAUAUUUUAAAGUGUAGAUUCAUUCAUUUUACUCCGUAUGUAGUCACUUGUUGAAAUGCCUAGAAAGACAAGUAUUUAGGAACGGAGGGAGUAAUUGAUAAGCAAGAUAA
ata-miR5175a	AAGAAUUUUGGAACGGAGGGA	GCUGCUACAUCCAUAUACUCCCUCCGUCUCAAAAUUCUUGUCUUAGAUUUGUCUAGAUACGGAUGUAUGUAGUAUUACAUACAUCCGUAUCUAGACAAAUGUAAGACAAGAAUUUUGGAACGGAGGGAGUACUUAUCUAUCUCUAAUU
ata-miR5175a	AAGAAUUUUGGAACGGAGGGA	UUUGAGGAGUUCAUGUACUCCCUCCGUCCCAAAAUUCUUGUCUUAAAUUUGUCUAAAUACGGAUGUAUCAAGUCACGUUUUAGUAUUAGAUACAUUCGUAUCUAGACUAAUCUAAGACAAGAAUUUUGGAACGGAGGGAGUAUUCACUAUGUGUUAAUG
ata-miR5175a	AAGAAUUUUGGAACGGAGGGA	GUCCCAAAUGCAUGAUACUCCCUCCGUCCCAAAAUUCUUGUCUUAAAUUUAUCUACAUGCGGAUGUAUCUAACACUAAACCGUGACUAGAUACAUCCGUAUCUAGACAAAUCUAAGACAAGAAUUUUGGAACGGAGGGAGUACUACUUAUGUCACCCCC
ata-miR5175a	AAGUAUUUAGGAACGGAGGGA	ACAACCAAUAUUUAAUACUCCCUCCGUUCCUAAAUAUUUGUCUUUCUAGAGAUUUUAACAAAUGACUACAUACGAAGCAAAAUGAAUGAAUCUACACUCUAAAAUGUCUAUAUACAUUCGUAUUUGGUGGUCCAUUUGAAAUCUCUAAAAAGACAAGUAUUUAGGAACGGAGGGAGUAUGUUGUUUAAUCACAUU
ata-miR5175a	AAGUAUUUAGGAACGGAGGGA	UACACAUUAUAUAUAUACUCCCUUCGUUCCUAAAUACUUGUCUUUCUAGGCAUUUCAACAAGUGACUACAUACGGAGUAAAAUGAAUGGAUCUACACUUUAAAAUAUGUCUAUACAUCCGUAUGUGAUAGUCAUUUGAAAUGCCUAGAAAGACAAGUAUUUAGGAACGGAGGGAGUAUAUAUAUAUACAAUAUU
ata-miR5175a	AAGAAUUUUGGAACGGAGGGA	UGGAUCCUUCCGAUCUACUCCCUCGGUCCCAAAAUUUUUGUCUUAAAUUUGUCUAGAUACGGAUGUACCUAAUACUAUAUGUGACUUGAUACAUUUGUAUUUAGAUAAAUCUAAGACAAGAAUUUUGGAACGGAGGGAGUACGUUAUUCUUCAUCUGC
ata-miR5175a	AAGAAUUUAGGGACGGAGGGA	GUACUUCUAGUUUUAUACUCCCUCCUUUCCAAAAUUCUUGUCUUAGAUUUGUCUAGAUACGGAUGUAUCUAAUACUAAAACGUGACUUGGUACAUCCGUAUUUAGAGAAAUCUAUGACAAGAAUUUAGGGACGGAGGGAGUACUUGUUAUAGGUAAAGC
ata-miR5175a	AAGAAUUUUGGAACGGAGGGA	UUAAAUCCAAUGAAAUACUCCCUCCGUCCCAAAAUUCUUAUCUUAGAUUUGUCUAAAUACGGAUGUAUCAAGUCACGUUUUGGUAUUAGAUACAUCCGUAUCAAGACUAAUCUAAGACAAGAAUUUUGGAACGGAGGGAGUAUAAGAUAUCAGUGAAGA
ata-miR5175a	AAGAAUUUUGGAACGGAGGGA	UGAUAAGAACUUUAUUACUCCCUCCGUCCCAAAAUUCUUGUCUUUGAUUUGUCUAAAUACGGAUUUAUCUAGUUACGUUUUAGUGUUAGAUACAUCUGUAUCUAGACAAAUCUAAGACAAGAAUUUUGGAACGGAGGGAGUAGUUUGGUAGGGUGAAAA
ata-miR5175a	AAGAAUUUUGGAACGGAGGGA	UUGUCAGAUAAAAACUAUUCUCUCCGUUCCAAAAUAAUUGUUGUGGUUUUAAUUGAAAUUUGAACUUAAACCACCACAAGAAUUUUGGAACGGAGGGAGUACUUGAAAUUCUUUUGAA
ata-miR5175a	AAGUAUUUAGGAACGGAGGGA	CGCGGUCAUGCAUGGUACUCCCUCCAUUCCUAAAUAUUUGUCUUUCUAGAUAUUUUAACAAGUGACUACAUACGGAGCAAAAAUGCGUGAAUCUACACUCUAAAAUAUGUAUAUAUACAUCCGUAUGUGGUAGUCCAUUUGAAAUCUCUAAAAAGACAAGUAUUUAGGAACGGAGGGAGUACGUACAAAAAUUAUGAA
ata-miR5175a	AAGUAUUUAGGAACGGAGGGA	UCUUCAGUUAUCAUUUACUCCCUCCGUUCCUAAAUACUUGUCUUUCUAGGCAUUUCAAAUGAAUAUCACAUACGGAUGUAUCUAGACAUAUUUUAAAGUGUAGAUUCACUCAUUUUACUCCGUAUGUAGUCACUUGUUGAAAUGCCUAAAAAGACAAGUAUUUAGGAACGGAGGGAGUAUAAUGGUACACCAAACC
ata-miR5175b	CCUCUGUUCCAAAAUUCUUGU	CAUGGUUAAUGCUUGUACUCCCUCUGUUCCAAAAUUCUUGUCUUAUAGAUUUGUCUAAAUAUGGAUGUAUCAAGUCACGCUUUAGUAUUAGAUACAUCCGUAUCUAGACAAAUGUAAGACAAGAAUUUUGGGACAGAGGGAGUAUAAGAGAAGAAACUUCU
ata-miR5175b	CCUCUGUUCCAAAAUUCUUGU	UCUGUGUCUAGCAACUACUCCCUCUGUUCCAAAAUUCUUGUCUUACAUUUGUCUAAAUGCGCAUGUAUGAAGUCACAUUUUAGUAUUAGAUACAUCUGUAUCAAGACAAAUCUAAGACAAGAAUUUUGGGACGGACGGAGUACUUACGACAUUGUCUAA
ata-miR5175b	CCUCUGUUCCAAAAUUCUUGU	AUGAACAUUUUUUAAUACUCCCUCUGUUCCAAAAUUCUUGUCUUACAUUUGUCUAGAUAUGGAUGUAUCUAACACUAAAACUUAACUGGAUACAUCCGUAUUUAGACAAAUCUAAGAUAAGAAUUUUGGGACGGAGGGAGUACAUCCUUAAUAUUUUUA
ata-miR5175b	CCUCUGUUCCAAAAUUCUUGU	GGGAGGAUUAUAUAAUAUUGCCUCUGUUCCAAAAUUCUUGUUUUAGAUCUUAAAUAAAAAUGUGUCUAGCUAACACUAAAAUAUGAAUAAUACAUACAGAUCUAGACAAAUUUAGAACAAGUAUUUUGAGACAAAGAGUGCAUAUAAUAUAUGAGGUGGUGU
ata-miR5175b	CCUCUGUUCCAAAAUUCUUGU	UUGGUGUUCAUAAAGUACUCCCUCUGUUCCAAAAUUCUUGUCUUAGAUUUGUCUAGAUACGGAUGUAUCAAGGCACAUUUUAGUAUUAGAUACAUCCGUAUCUAGACAAAUCUAAGACAAGAAAUUUGGGACAGAGGGAGUAGUUGAAAGUAAUCUAUA
ata-miR5180a	UAAGUGUCUCAGUUUUGAACU	CUGCUCCCUUUGAUCCAUGAUAAGUGUCUCAGUUUUGAACUAAGGUUGAAUUAACCUUGGUUCAAAAUUGCACACUUAUUAUGUAUCGGAGGGAGUACAG
ata-miR5180a	AAAGUGUCUCAGUUUUGAACU	UACGGCGUCCGAUCAGAAAAAAAGUGUCUCAGUUUUGAACUAAGAUUGAACCAACCUUAUUCAAAGCUGAGGUUCAACCAUAGUUCAGAGUUGAGACACUUUUUUUCGAUUCGAGGGAGUAUUA
ata-miR5180a	UAAGUGUCGCAGUUUUGAACU	AUACUCCCUCCGAUACAUAAUAAGUGUCGCAGUUUUGAACUAAGGUUGGACAACUUUUGUUUAAAAUUGCAACACUUAUUUGGGAUCAGAGUGAGUAAUA
ata-miR5180a	UAAGUGUCGCAGUUUUGAACU	GUAGUCCUUCUGAUCCGUAAUAAGUGUCGCAGUUUUGAACUGAGGUUGAACUAAUCUUAGUUCAAAACUGCAACACUUAUUUUGGAUCGGAGGGAGUAGUA
ata-miR5180a	UAAGUGUCGCAGUUUUGAACU	AUACUACCUCCGAUCCAUAAUAAGUGUCGCAGUUUUGAACUUACCCCAGUUCAAAACUGCAACACUUAUUUCGGAUCGGAGGGAGUACUA
ata-miR5180a	UAAGUGUCGCAGUUUUGAACU	CUACUCCCUCCGAUCCAUAAUAAGUGUCGCAGUUUUGAACUAAGAUUGAACUAACCUUAGUUCAAAACUGCGACACUUAUUUUGGAUCCUGUCGCAGUUUUGAACUAAGAUUGAAAUAACCUUAGUUCAAAACUGUGACACUUAUUUUGGAUCGGAGGGAGUACAA
ata-miR5180a	UAAGUGUCACAGUUUUGAACU	GUACUCCCUCCGAUCCAAAAUAAGUGUCACAGUUUUGAACUAAGGUUAUUUCAAUCUUAGUUCAAAACUGCGACAGGAUCCAAAAUAAGUGUCGCAGUUUUGAACUAAGGUUAGUUCAAUCUUAGUUCAAAACUGCGACACUUAUUAUGGAUCGGAGGGAGUAGUG
ata-miR5180a	UAAGUGUCACAGUUUUGAACU	UUAUGUACUCCGAUCCAUAAUAAGUGUCACAGUUUUGAACUAAGGUUGAACUAACCUUAGUUCAAAACUGCGACACUCAUUUUGAUUCUGUUCAUAGUCAU
ata-miR5180a	UAAGUGUCGCAGUUUUGAACU	GUACUCCAUACGAUCCAAAAUAAGUGUCGCAGUUUUGAACUAAGAUUGAACUAACCGUAGUUCAAAACUGCGACACUUAUUAUGGAUCGGAGAGUAAUUCU
ata-miR5180a	UAAGUGUCGCAGUUUUGAACU	AAUUACUCUCCGAUCCAUAAUAAGUGUCGCAGUUUUGAACUACGGUUAGUUCAAUCUUAGUUCAAAACUGCGACACUUAUUUUGGAUCGUAUGGAGUACCA
ata-miR5180a	UAAGUGUCGCAGUUUUGAACU	CUACUACCUCCGAUCCAUAAUAAGUGUCGCAGUUUUGAACUAACUCCAGUUCAAAACUGCGAUACUUGUAUAUAUUUGACUGCAAACUCA
ata-miR5180a	UAAGUGUCUUAGUUUUGAACU	UUACUCGCUCCGAUCCAUAAUAAGUGUCUUAGUUUUGAACUAAGGUUGAACUAACCUUAAUUCGAAAUUGUGACACUAAUUAUGGAUGGGAGGGAGUAGUA
ata-miR5180a	UAAGUGUCGCAGUUUUGAACU	AUACUACCUCCGAUCCAUAAUAAGUGUCGCAGUUUUGAACUAACCCUAGUUGAAAACUGCGACACUUAUUUUGGAUCGGAGGGAGUACAU
ata-miR5180a	UAAGUGUCGCAGUUUUGAACU	GUAUUACCUCCAAUCCAUAAUAAGUGUCGCAGUUUUGAACUGGGGUUAGUUCAAAACUGCGACACUUAUUAUGAAUCGGAAGGAGUAGUA
ata-miR5180a	UAAGUGUCGCAGUUUUGAACU	CUACUCCUUCCGAUUCAUAAUAAGUGUCGCAGUUUUGAACUAACCCCAGUUCAAAACUGCGACACUUAUUAUGGAUUGGAGGUAAUACUA
ata-miR5180a	UAAGUGUCGCAGUUUUGAACU	CUACUCCCGCCGAUCAAAAAUAAGUGUCGCAGUUUUGAACUCUUAGUUCAACCUUAGUUCAAAUUGCGACAAUUAUUAUGGAUCGGAGGGAGUAUAC
ata-miR5180a	UAAGUGUCACAGUUUUGAACU	AUGAUCCCCCUGAUCCAAAAUAAGUGUCACAGUUUUGAACUAAGGUUAGUUCAGUUCACAGUUUUGAACUAAGGUUAGUUCAGUUUUGAACUAAGGUUAGUUCAAAACUGCGACACUUAUUUUGGAUCGUAGGGAGUACGU
ata-miR5180a	UAAGUGUCGCAGUUUUGAACU	AUACUACCUGCGAUCCAUUAUAAGUGUCGCAGUUUUGAACUAACCCCGGUUCAAAACUGCAACACUUAUUUUGGAUCGAGGGAUUA
ata-miR5180a	UAAGUGUCGCAGUUUUGAACU	GUACUCCCUACGAUCCAAAAUAAGUGUCGCAGUUUUGAACUAAGCAACCUUAUUUCAAAACUGCUGACACUUAUACCAUGGAUACGAGGGA
ata-miR5180a	UAAGUGUCACAGUUUUGAACU	CUACUCCUUCCAAUCCAAAAUAAGUGUCACAGUUUUGAACUAACCCCAGUUCAAAACUGGGGCACUUAUUUUGGAUCGGAGGUAGUACAU
ata-miR5180a	UAAGUGUCGCAGUUUUGAACU	AUACUCCCUCUGACCUAUAAUAAGUGUCGCAGUUUUGAACUAAGGUUAGUUCAACCUUGGUUCAAAACUGCGACACUUAUUUUGAAUUGGAGGGAAUAAGA
ata-miR5180a	UAAGUGUCGCAGUUUUGAACU	ACAGUACCUUUGAUCCAUAAUAAGUGUCGCAGUUUUGAACUAAACUGGGGUAGUUCAAAACUGCGACACUUAUUUUGGAUAGGAGGGAGUAUAA
ata-miR5180a	UAAGUGUCGCAGUUUUGAACU	AUACUCCCUCCUAUCCAAAAUAAGUGUCGCAGUUUUGAACUACCCCAGUUUAGUUCAAAACUGCGACACUUAUUAUGGAUCAAAGGUACUGUAG
ata-miR5180a	UAAGUGUCGCAGUUUUGAACU	CUACUCCCUCUGAUCCAAAAUAAGUGUCGCAGUUUUGAACUAAGAUUAGUUCAGCCUUACUUCAAAACCACGACGCUUAUUAUGGAUCGGUGGGGGCAGUA
ata-miR5180a	UAAGUGUCGCAGUUUUGAACU	AUACUCCCUCCGAUCCAUAAUAAGUGUCGCAGUUUUGAACUAAUGUCGAACUAACCUUAGUUCAUAGCUGCGACACUUAUUUUGAAUCGGAGGGAGUAUCA
ata-miR5180a	UAAGUGUCGCAGUUUUGAACU	UUACUCCCUCCGAUCCAUAAUAAGUGUCGCAGUUUUGAACUAAGGUUGAACUAACCUUAGUGCAAAACUACGACACUUACUUUGGAUUGGAGGGAGU
ata-miR5180a	UAAGUGUCUCAGCUUUGAACU	CUAUUCCCUCCGAUCCAAAAUAAGUGUCUCAGCUUUGAACUAAGAUUGAAUAACCUUAGUUCAAAGCUGAGACACUUACUUUGGAUCGGAGGGAGUACAA
ata-miR5180a	UAAGUGUCUCAGCUUUGAACU	GUACUCCCUCCGAUCCAAAGUAAGUGUCUCAGCUUUGAACUAAGGUUAUUCAAUCUUAGUUCAAAGCUGAGACACUUAUUUUGGAUCGGAGGGAAUAGUA
ata-miR5180a	UAAGUGUCACAGUUUUGAACU	GUACUCCCUCUGAUCCAAAAUAAGUGUCACAGUUUUGAACUAAGGUUAGUUCAACCUUAGUCCAAAACUGCUACACUUAUUAUGGAUCAGAGGGAGUACCA
ata-miR5180a	UAAGUGUCGCAGUUUUGAACU	CUACUACCUCUGAUCCACAGUAAGUGUCGCAGUUUUGAACUAACCGGGGUUUAAAACAAUGACACAUUUUGAAUUAGAGGGAGUAUAU
ata-miR5180a	UAAGUGUCACAGUUUUGAACU	AUACUCCCUCCUAUCCAAAAUAAGUGUCACAGUUUUGAACUGUGGUUAGUUCAAAAUUGUGACAGUUAUUAUGGAUUAGAGAUAGUAUAU
ata-miR5180a	UAAGUGUCGCAGUUUUGAACU	CUACUCUCUCCGAUCCAAAAUAAGUGUCGCAGUUUUGAACUAACCCCAGUUCAAAACUUUAGUUCAAAACUGCGACACUUAUUAUGGAUCAGAGGUAGUAACA
ata-miR5180a	UAAGUGUCGCAGUUUUGAACU	UUACUACCUCUGAUCCAUAAUAAGUGUCGCAGUUUUGAACUAAAGUUUUGAACUGGGGUUAGUUCAAAACUGCGACACUUAUUUUGGAUCGGAGAGAGUAGUA
ata-miR5180a	UAAGUGUCGCAGUUUUGAACU	CUACUCCCGCCGAUCCAAAAUAAGUGUCGCAGUUUUGAACUGGGCUUUAGUUCAAAACUAUGACUUAUUAUGGAUUGGAGGUAGUACUA
ata-miR5180a	UAAGUGUCGCAGUUUUGAACU	CUACUCCCUCCGAUCCAAAAUAAGUGUCGCAGUUUUGAACUAAGGUUAGUUGAACCUCAGUUGAAAACUGUGUCACUUAUUAUGGAUCGGAAGGGGUAGUA
ata-miR5180a	UAAGUGUCGCAGUUUUGAACU	CUACUCCCUCCGAUCCAAAAUAAGUGUCGCAGUUUUGAACUAAGGUUGAACUAACCUUGGUUCAAAGCCGCGAUACUUAAUUUGGAUUGGAGGGAGUAACU
[truncated: 4,364 more rows]
