# Supplementary material for: Dissecting miRNAs in Wheat D Genome Progenitor, Aegilops tauschii
Source: Front Plant Sci. 2016 May 4;7:606. doi: 10.3389/fpls.2016.00606 (PMC4855405; doi:10.3389/fpls.2016.00606)
Supplement: Supplementary file 3 [file Table_2.XLS]

## Sheet: Sheet1
Supplementary Table 2. Primer sets used in PCR reactions
universal reverse	GTGCAGGGTCCGAGGT
5175 mature forward	GGCAGCCTCTGTTCCATAAT
5175 mature RT	GTCGTATCCAGTGCAGGGTCCGAGGTATTCGCACTGGATACGACACAAGA
5205 mature forward	GCGGGCTTATATTTAGGAATGGA
5205 mature RT	GTCGTATCCAGTGCAGGGTCCGAGGTATTCGCACTGGATACGACACTACC
167 mature forward	CTGAATGAAGCTGCCAGCAT
167 mature RT	GTCGTATCCAGTGCAGGGTCCGAGGTATTCGCACTGGATACGACCAGATC
5523 mature forward	TGGGTGGGGAGGAACATATT
5523 mature RT	GTCGTATCCAGTGCAGGGTCCGAGGTATTCGCACTGGATACGACCTAGTA
5523 forward	AACAAGTAAGTGTGATTCCCCCTA
5523 reverse	AATATGTTCCTCCCCATGTCA
