# Supplementary material for: Dissecting miRNAs in Wheat D Genome Progenitor, Aegilops tauschii
Source: Front Plant Sci. 2016 May 4;7:606. doi: 10.3389/fpls.2016.00606 (PMC4855405; doi:10.3389/fpls.2016.00606)
Supplement: Supplementary file 4 [file Table_3.XLS]

## Sheet: Sheet1
Supplementary Table 3. Predicted targets of newly identified Aegilops tauschii miRNAs
miRNA	Coding Sequence Hit	Target Protein Accession	Target Description
miR1039	AEGTA23008	gb|EMT04827.1	Arginyl-tRNA synthetase
miR1039	AEGTA00881	gb|EMT17237.1	Putative serine/threonine-protein kinase yakA
miR1039	AEGTA04921	gb|EMT13425.1	Putative cyclin-F2-1
miR1117	AEGTA26402	gb|EMT04705.1	Anthocyanin 5-aromatic acyltransferase
miR1117	AEGTA10042	gb|EMT25398.1	Inositol-tetrakisphosphate 1-kinase 2
miR1117	AEGTA16905	gb|EMT14610.1	Hexose carrier protein HEX6
miR1117	AEGTA04590	gb|EMT31004.1	Disease resistance protein RGA2
miR1117	AEGTA15197	gb|EMT24070.1	Disease resistance protein RGA2
miR1117	AEGTA18494	gb|EMT04350.1	putative Xylosyltransferase 1
miR1117	AEGTA26077	gb|EMT19942.1	Elongation factor 2
miR1117	AEGTA21094	gb|EMT25844.1	Putative LRR receptor-like serine/threonine-protein kinase
miR1117	AEGTA04264	gb|EMT03062.1	Putative Myb family transcription factor
miR1117	AEGTA28126	gb|EMT04361.1	Protein ARABIDILLO 1
miR1117	AEGTA23577	gb|EMT27533.1	DNA-directed RNA polymerase II subunit RPB1
miR1117	AEGTA19623	gb|EMT00090.1	Kelch-like protein 10
miR1117	AEGTA19866	gb|EMT32543.1	Disease resistance protein RPM1
miR1117	AEGTA28355	gb|EMT05673.1	Chaperonin CPN60-2, mitochondrial
miR1117	AEGTA22542	gb|EMT09780.1	B3 domain-containing protein
miR1117	AEGTA32930	gb|EMT07333.1	Aldehyde dehydrogenase 22A1
miR1117	AEGTA15959	gb|EMT04399.1	Lectin-domain containing receptor kinase A4.2
miR1117	AEGTA01324	gb|EMT03885.1	Putative NAC domain-containing protein 9
miR1118	AEGTA31170	gb|EMT31416.1	Secologanin synthase
miR1118	AEGTA22631	gb|EMT14706.1	Transcription factor IIIB 90 kDa subunit
miR1118	AEGTA05372	gb|EMT12760.1	Sn1-specific diacylglycerol lipase alpha
miR1118	AEGTA31221	gb|EMT01299.1	Apoptotic chromatin condensation inducer in the nucleus
miR1121	AEGTA23618	gb|EMT04776.1	Sugar transport protein 14
miR1122	AEGTA20941	gb|EMT31057.1	Wall-associated receptor kinase 5
miR1122	AEGTA02739	gb|EMT23210.1	Obtusifoliol 14-alpha demethylase
miR1122	Contig2404, AEGTA23602	gb|EMT21871.1	Separin
miR1122	AEGTA16379	gb|EMT33415.1	Disease resistance protein RPM1
miR1122	AEGTA29374	gb|EMT15117.1	Putative alpha,alpha-trehalose-phosphate synthase (UDP-forming) 7
miR1122	AEGTA07386	gb|EMT25690.1	Telomerase reverse transcriptase
miR1122	AEGTA08112	gb|EMT20827.1	DNA polymerase epsilon catalytic subunit A
miR1122	AEGTA03883	gb|EMT13655.1	Exonuclease domain-containing protein 1
miR1122	AEGTA23059	gb|EMT06804.1	Wall-associated receptor kinase-like protein 9
miR1122	AEGTA30048	gb|EMT31827.1	Putative ATP-citrate synthase
miR1123	AEGTA20596	gb|EMT01346.1	Phytosulfokine receptor 1
miR1125	AEGTA18537	gb|EMT09385.1	Putative disease resistance protein
miR1125	AEGTA21567	gb|EMT19772.1	L-gulonolactone oxidase
miR1125	AEGTA02705	gb|EMT28987.1	5-oxoprolinase
miR1125	AEGTA18596	gb|EMT20617.1	Disease resistance protein RPP13
miR1125	AEGTA01163	gb|EMT17935.1	rRNA biogenesis protein rrp5
miR1125	AEGTA22505	gb|EMT33810.1	Putative disease resistance protein RGA3
miR1125	AEGTA16265	gb|EMT23764.1	Putative disease resistance protein RGA4
miR1125	AEGTA19073	gb|EMT28864.1	Replication factor A protein 1
miR1131	AEGTA15726	gb|EMT01478.1	Tropinone reductase 1
miR1131	AEGTA16905	gb|EMT14610.1	Hexose carrier protein HEX6
miR1133	AEGTA01347	gb|EMT07905.1	DNA topoisomerase 2
miR1133	AEGTA21737	gb|EMT17986.1	Putative LRR receptor-like serine/threonine-protein kinase MRH1
miR1133	AEGTA28619	gb|EMT12316.1	Vacuolar sorting-associated protein 45-like protein
miR1133	AEGTA24626	gb|EMT02872.1	Deoxyuridine 5'-triphosphate nucleotidohydrolase
miR1133	AEGTA00497	gb|EMT02027.1	Zinc finger protein 346
miR1133	AEGTA15088	gb|EMT15036.1	putative Cytochrome P450 71D11
miR1133	AEGTA13180	gb|EMT11624.1	Dynamin-related protein 3B
miR1133	AEGTA29548	gb|EMT23506.1	Serine palmitoyltransferase 1
miR1136	AEGTA29768	gb|EMT30190.1	Phospholipase C 3
miR1136	AEGTA17300	gb|EMT10767.1	(+)-delta-cadinene synthase isozyme XC14
miR1136	AEGTA02478	gb|EMT22028.1	Cysteine-rich receptor-like protein kinase 41
miR1136	AEGTA07278, AEGTA18490	gb|EMT00607.1	Pentatricopeptide repeat-containing protein
miR1136	AEGTA16998	gb|EMT29523.1	Cytokinin-O-glucosyltransferase 2
miR1136	AEGTA28044	gb|EMT18212.1	Dihydroorotate dehydrogenase, mitochondrial
miR1136	AEGTA19537	gb|EMT13700.1	DnaJ homolog subfamily B member 12
miR1136	AEGTA29916	gb|EMT23122.1	Protein VAC14-like protein
miR1136	AEGTA26126	gb|EMT22471.1	AP-1 complex subunit gamma-1
miR1136	AEGTA09293	gb|EMT15616.1	Receptor-like protein kinase 5
miR1136	AEGTA17232	gb|EMT31082.1	Hevamine-A
miR1136	AEGTA11907	gb|EMT04955.1	Protein WAX2
miR1136	AEGTA04303	gb|EMT25881.1	Ethylene-responsive transcription factor RAP2-11
miR1136	AEGTA28233	gb|EMT10980.1	Elongation factor 1-delta
miR1136	AEGTA25341	gb|EMT28512.1	Putative aarF domain-containing protein kinase 1
miR1136	AEGTA09396	gb|EMT30931.1	Putative boron transporter 2
miR1136	AEGTA02905	gb|EMT20310.1	Protein ROS1
miR1137	AEGTA22307	gb|EMT26932.1	Putative serine/threonine-protein kinase
miR1137	AEGTA17239	gb|EMT00314.1	Cycloartenol synthase
miR1137	AEGTA09973	gb|EMT04298.1	Glutathione S-transferase
miR1137	AEGTA23467	gb|EMT00457.1	Putative methyltransferase TARBP1
miR1138	AEGTA17894	gb|EMT13742.1	Putative LRR receptor-like serine/threonine-protein kinase
miR1138	AEGTA06837	gb|EMT07059.1	DEAD-box ATP-dependent RNA helicase 47B
miR1138	AEGTA02380	gb|EMT32062.1	Disease resistance protein RPS2
miR1139	AEGTA16024	gb|EMT04765.1	LRR receptor-like serine/threonine-protein kinase ERL1
miR1139	AEGTA25735	gb|EMT21925.1	Putative disease resistance protein RGA1
miR1139	AEGTA14346	gb|EMT30199.1	Putative disease resistance protein RGA3
miR1139	AEGTA28358	gb|EMT05711.1	Metacaspase-1
miR1139	AEGTA20249	gb|EMT17875.1	Putative potassium transporter 16
miR1139	AEGTA12085	gb|EMT04052.1	AP2-like ethylene-responsive transcription factor BBM2
miR1439	AEGTA27132	gb|EMT12282.1	Putative E3 ubiquitin-protein ligase ARI8
miR1439	AEGTA09482	gb|EMT27490.1	Adenylyltransferase and sulfurtransferase MOCS3 2
miR1439	AEGTA15079	gb|EMT13665.1	Pleiotropic drug resistance protein 3
miR1439	AEGTA31170	gb|EMT31416.1	Secologanin synthase
miR1439	AEGTA09486	gb|EMT28996.1	Two-component response regulator ARR2
miR1439	AEGTA22307	gb|EMT26932.1	Putative serine/threonine-protein kinase
miR1439	AEGTA08781	gb|EMT04730.1	Putative UDP-glucosyltransferase
miR1439	AEGTA11890	gb|EMT07281.1	Putative laccase-9
miR1439	AEGTA14821	gb|EMT02609.1	Monosaccharide-sensing protein 3
miR1439	AEGTA06755	gb|EMT13168.1	Hexokinase-8
miR1439	AEGTA22631	gb|EMT14706.1	Transcription factor IIIB 90 kDa subunit
miR1439	AEGTA01729	gb|EMT27710.1	Cyclin-L1-1
miR1439	AEGTA30826	gb|EMT09857.1	Heat shock 70 kDa protein 4L
miR1439	AEGTA17483	gb|EMT13688.1	Putative receptor-like protein kinase
miR1439	AEGTA25858	gb|EMT12544.1	Wall-associated receptor kinase 3
miR1439	AEGTA25510	gb|EMT06507.1	Wall-associated receptor kinase 5
miR1439	AEGTA03976	gb|EMT01297.1	MutS protein-4-like protein
miR158	AEGTA27852	gb|EMT30502.1	Tyrosyl-tRNA synthetase
miR158	AEGTA08264	gb|EMT06098.1	LIM and UIM domain-containing
miR158	AEGTA23691	gb|EMT31682.1	Disease resistance protein RPM1
miR158	AEGTA13949	gb|EMT28578.1	Wall-associated receptor kinase 2
miR165	AEGTA12545	gb|EMT11763.1	Homeobox-leucine zipper protein HOX33
miR165	AEGTA33185	gb|EMT06333.1	Kinesin-like protein KIF15
miR165	AEGTA14779	gb|EMT29118.1	Multidrug and toxin extrusion protein 1
miR170	AEGTA01369	gb|EMT33621.1	WD repeat and FYVE domain-containing protein 3
miR170	AEGTA19118	gb|EMT19467.1	26S protease regulatory subunit 6A-like protein
miR1847	AEGTA22077	gb|EMT29356.1	Transcriptional regulator ATRX-like protein
miR1847	AEGTA32558	gb|EMT17910.1	Asparagine synthetase (glutamine-hydrolyzing)
miR1847	AEGTA11696	gb|EMT15384.1	Cytochrome P450 71D7
miR1847	AEGTA32262	gb|EMT22858.1	Succinate/fumarate mitochondrial transporter
miR437	AEGTA30841	gb|EMT04522.1	Serine/threonine-protein kinase PBS1
miR437	AEGTA06478	gb|EMT17188.1	1-phosphatidylinositol-3-phosphate 5-kinase fab1
miR437	AEGTA03260	gb|EMT27224.1	Cysteine-rich receptor-like protein kinase 5
miR482	AEGTA18016	gb|EMT11018.1	Disease resistance protein RPP13
miR482	AEGTA20861	gb|EMT18105.1	Disease resistance protein RPM1
miR482	AEGTA21857	gb|EMT03703.1	Putative disease resistance protein RGA3
miR482	AEGTA22133	gb|EMT04038.1	Putative disease resistance protein RGA1
miR482	AEGTA19926	gb|EMT24451.1	Disease resistance protein RPM1
miR482	AEGTA00261	gb|EMT07051.1	Putative disease resistance protein RGA4
miR482	AEGTA18535	gb|EMT06259.1	Disease resistance protein RPP13
miR482	AEGTA11949	gb|EMT10171.1	Putative disease resistance protein RGA4
miR482	AEGTA20776	gb|EMT15289.1	Disease resistance protein RPM1
miR482	AEGTA16114	gb|EMT05094.1	Putative disease resistance protein RGA4
miR482	AEGTA24349	gb|EMT15807.1	Putative disease resistance protein RGA3
miR482	AEGTA12629	gb|EMT33209.1	Disease resistance protein RPP13
miR482	AEGTA04991	gb|EMT21827.1	Disease resistance protein RPM1
miR482	AEGTA05535	gb|EMT21939.1	Putative disease resistance RPP13-like protein 2
miR482	AEGTA21795	gb|EMT24222.1	Disease resistance protein RPM1
miR482	AEGTA25168	gb|EMT13924.1	Disease resistance protein RPM1
miR482	AEGTA00003	gb|EMT31689.1	Disease resistance protein RPM1
miR482	AEGTA04571	gb|EMT13925.1	Disease resistance protein RPM1
miR482	AEGTA09200	gb|EMT09290.1	Disease resistance protein RPM1
miR5021	AEGTA04589	gb|EMT14464.1	DNA excision repair protein ERCC-8
miR5021	AEGTA27203	gb|EMT01499.1	Peroxidase 54
miR5021	AEGTA19653	gb|EMT33574.1	Calcium-dependent protein kinase 34
miR5021	AEGTA22644	gb|EMT11835.1	Long-chain-fatty-acid--CoA ligase 1
miR5021	AEGTA07792	gb|EMT23508.1	Pollen-specific protein SF3
miR5021	AEGTA14717	gb|EMT29372.1	Xylem serine proteinase 1
miR5021	AEGTA00824	gb|EMT01682.1	Cucumisin
miR5049	AEGTA14056	gb|EMT08932.1	U-box domain-containing protein 33
miR5049	AEGTA17483	gb|EMT13688.1	Putative receptor-like protein kinase
miR5049	AEGTA27986	gb|EMT07263.1	Cytochrome P450 98A1
miR5049	AEGTA02739	gb|EMT23210.1	Obtusifoliol 14-alpha demethylase
miR5049	AEGTA24278	gb|EMT00359.1	E3 ubiquitin-protein ligase
miR5049	AEGTA28316	gb|EMT23266.1	Eukaryotic translation initiation factor 2 subunit alpha
miR5049	AEGTA05512	gb|EMT32034.1	Vacuolar sorting-associated protein 11-like protein
miR5049	AEGTA15079	gb|EMT13665.1	Pleiotropic drug resistance protein 3
miR5049	AEGTA31551	gb|EMT10775.1	Phototropin-1
miR5049	AEGTA06755	gb|EMT13168.1	Hexokinase-8
miR5049	AEGTA30826	gb|EMT09857.1	Heat shock 70 kDa protein 4L
miR5049	AEGTA09408	gb|EMT11495.1	ATP-dependent DNA helicase 2 subunit 1
miR5049	AEGTA15035	gb|EMT32060.1	Disease resistance protein RPS5
miR5049	AEGTA01729	gb|EMT27710.1	Cyclin-L1-1
miR5049	AEGTA20865	gb|EMT25266.1	Regulatory protein NPR1
miR5049	AEGTA27132	gb|EMT12282.1	Putative E3 ubiquitin-protein ligase ARI8
miR5049	AEGTA21907	gb|EMT08696.1	PHD finger protein
miR5049	AEGTA18213	gb|EMT04400.1	Disease resistance protein RPP13
miR5049	AEGTA27218	gb|EMT25606.1	Heterogeneous nuclear ribonucleoprotein Q
miR5049	AEGTA16185	gb|EMT28147.1	GDSL esterase/lipase
miR5049	AEGTA23685	gb|EMT13615.1	Actin-related protein 2/3 complex subunit 3
miR5049	AEGTA04976	gb|EMT28550.1	Disease resistance protein RPP8
miR5049	AEGTA12076	gb|EMT12864.1	Ras-related protein Rab-2-B
miR5049	AEGTA02412	gb|EMT12019.1	Lysine-specific histone demethylase 1-3-like protein
miR5049	AEGTA21704	gb|EMT10941.1	Putative disease resistance RPP13-like protein 1
miR5049	AEGTA19087	gb|EMT25563.1	Putative disease resistance RPP8-like protein 2
miR5049	AEGTA15547	gb|EMT16732.1	Transmembrane and coiled-coil domain-containing protein 3
miR5049	AEGTA23083	gb|EMT33841.1	Peptide transporter PTR2
miR5049	AEGTA31154	gb|EMT17062.1	Cyclic AMP receptor-like protein A
miR5049	AEGTA32387	gb|EMT12473.1	Putative protein phosphatase 2C 67
miR5049	AEGTA28129	gb|EMT08930.1	2-oxoglutarate dehydrogenase E1 component, mitochondrial
miR5049	AEGTA20488	gb|EMT08332.1	Metal transporter Nramp1
miR5049	AEGTA18836	gb|EMT29130.1	Galactoside 2-alpha-L-fucosyltransferase
miR5049	AEGTA29964	gb|EMT10530.1	Galactoside 2-alpha-L-fucosyltransferase
miR5049	AEGTA29380	gb|EMT33698.1	Myb-related protein 3R-1
miR5049	AEGTA31467	gb|EMT03880.1	Protein transport protein Sec24-like CEF
miR5049	AEGTA20826	gb|EMT22387.1	Putative disease resistance RPP13-like protein 2
miR5049	AEGTA21337	gb|EMT04353.1	Putative serine/threonine-protein kinase receptor
miR5049	AEGTA21990	gb|EMT06894.1	LETM1 and EF-hand domain-containing protein 1, mitochondrial
miR5049	AEGTA23029	gb|EMT21620.1	Heat shock protein 101
miR5049	AEGTA25522	gb|EMT20524.1	Cytochrome P450 86A2
miR5069	AEGTA00985	gb|EMT21552.1	Putative mscS family protein
miR5069	AEGTA06974	gb|EMT22933.1	Cryptochrome-2
miR5085	AEGTA03639	gb|EMT29501.1	VAMP-like protein YKT61
miR5085	AEGTA25862	gb|EMT11631.1	Pentatricopeptide repeat-containing protein
miR5085	AEGTA09078	gb|EMT06492.1	DNA polymerase III subunit gamma/tau
miR5085	AEGTA00574	gb|EMT16100.1	Putative F-box/LRR-repeat protein
miR5085	AEGTA06326	gb|EMT07389.1	Disease resistance protein RPM1
miR5085	AEGTA09397	gb|EMT13587.1	Endoribonuclease Dicer-3b-like protein
miR5085	AEGTA08278	gb|EMT29618.1	26S proteasome non-ATPase regulatory subunit 1
miR5085	AEGTA10015	gb|EMT12962.1	Myosin-J heavy chain
miR5085	AEGTA05372	gb|EMT12760.1	Sn1-specific diacylglycerol lipase alpha
miR5086	AEGTA03728	gb|EMT12928.1	B3 domain-containing protein
miR5086	AEGTA01935	gb|EMT00605.1	Anthocyanin 3'-O-beta-glucosyltransferase
miR5086	AEGTA23331	gb|EMT13881.1	Putative LRR receptor-like serine/threonine-protein kinase
miR5161	AEGTA16185	gb|EMT28147.1	GDSL esterase/lipase
miR5161	AEGTA18903	gb|EMT18902.1	CBL-interacting protein kinase 17
miR5161	AEGTA06755	gb|EMT13168.1	Hexokinase-8
miR5161	AEGTA32075	gb|EMT18416.1	Chaperone protein dnaJ
miR5161	AEGTA11890	gb|EMT07281.1	Putative laccase-9
miR5161	AEGTA15079	gb|EMT13665.1	Pleiotropic drug resistance protein 3
miR5161	AEGTA16416	gb|EMT27792.1	Putative RNA-dependent RNA polymerase 1
miR5161	AEGTA16028	gb|EMT26897.1	Abscisic acid 8'-hydroxylase 1
miR5161	AEGTA27132	gb|EMT12282.1	Putative E3 ubiquitin-protein ligase ARI8
miR5161	AEGTA25117	gb|EMT17614.1	DNA-directed RNA polymerase I subunit RPA2
miR5174	AEGTA31170	gb|EMT31416.1	Secologanin synthase
miR5174	AEGTA22631	gb|EMT14706.1	Transcription factor IIIB 90 kDa subunit
miR5174	AEGTA01347	gb|EMT07905.1	DNA topoisomerase 2
miR5174	AEGTA28619	gb|EMT12316.1	Vacuolar sorting-associated protein 45-like protein
miR5174	AEGTA00497	gb|EMT02027.1	Zinc finger protein 346
miR5174	AEGTA15088	gb|EMT15036.1	putative Cytochrome P450 71D11
miR5174	AEGTA13180	gb|EMT11624.1	Dynamin-related protein 3B
miR5174	AEGTA29548	gb|EMT23506.1	Serine palmitoyltransferase 1
miR5174	AEGTA22307	gb|EMT26932.1	Putative serine/threonine-protein kinase
miR5174	AEGTA27132	gb|EMT12282.1	Putative E3 ubiquitin-protein ligase ARI8
miR5174	AEGTA09482	gb|EMT27490.1	Adenylyltransferase and sulfurtransferase MOCS3 2
miR5174	AEGTA15079	gb|EMT13665.1	Pleiotropic drug resistance protein 3
miR5174	AEGTA09486	gb|EMT28996.1	Two-component response regulator ARR2
miR5174	AEGTA08781	gb|EMT04730.1	Putative UDP-glucosyltransferase
miR5174	AEGTA11890	gb|EMT07281.1	Putative laccase-9
miR5174	AEGTA14821	gb|EMT02609.1	Monosaccharide-sensing protein 3
miR5174	AEGTA06755	gb|EMT13168.1	Hexokinase-8
miR5174	AEGTA01729	gb|EMT27710.1	Cyclin-L1-1
miR5174	AEGTA17483	gb|EMT13688.1	Putative receptor-like protein kinase
miR5174	AEGTA28316	gb|EMT23266.1	Eukaryotic translation initiation factor 2 subunit alpha
miR5174	AEGTA05512	gb|EMT32034.1	Vacuolar sorting-associated protein 11-like protein
miR5174	AEGTA16185	gb|EMT28147.1	GDSL esterase/lipase
miR5174	AEGTA30007	gb|EMT05838.1	Mitochondrial Rho GTPase 1
miR5174	AEGTA23547	gb|EMT01896.1	Cysteine-rich receptor-like protein kinase 36
miR5180	AEGTA20771	gb|EMT31280.1	Putative transporter yeeO
miR5180	AEGTA18163	gb|EMT16617.1	Amino-acid acetyltransferase
miR5180	AEGTA20944	gb|EMT12608.1	30S ribosomal protein S13, chloroplastic
miR5180	AEGTA05315	gb|EMT16136.1	Putative aldehyde oxidase 4
miR5180	AEGTA09191	gb|EMT33714.1	Kinesin-like protein KIF15
miR5180	AEGTA09726	gb|EMT20094.1	Sensor protein gacS
miR5180	AEGTA29016	gb|EMT20272.1	DNA topoisomerase 1
miR5180	AEGTA18019	gb|EMT33144.1	Long-chain-fatty-acid--CoA ligase 4
miR5180	AEGTA22093	gb|EMT05746.1	Putative disease resistance protein RGA3
miR5180	AEGTA21220	gb|EMT09043.1	Putative LRR receptor-like serine/threonine-protein kinase
miR5180	AEGTA16416	gb|EMT27792.1	Putative RNA-dependent RNA polymerase 1
miR5183	AEGTA07907	gb|EMT01358.1	Carboxyl-terminal-processing protease
miR5183	AEGTA30596	gb|EMT05708.1	Putative phytol kinase 2, chloroplastic
miR5205	AEGTA17483	gb|EMT13688.1	Putative receptor-like protein kinase
miR5205	AEGTA22307	gb|EMT26932.1	Putative serine/threonine-protein kinase
miR5205	AEGTA22631	gb|EMT14706.1	Transcription factor IIIB 90 kDa subunit
miR5205	AEGTA15079	gb|EMT13665.1	Pleiotropic drug resistance protein 3
miR5205	AEGTA02739	gb|EMT23210.1	Obtusifoliol 14-alpha demethylase
miR5205	AEGTA09408	gb|EMT11495.1	ATP-dependent DNA helicase 2 subunit 1
miR5205	AEGTA27132	gb|EMT12282.1	Putative E3 ubiquitin-protein ligase ARI8
miR5205	AEGTA01729	gb|EMT27710.1	Cyclin-L1-1
miR5205	AEGTA18795	gb|EMT20100.1	ATP-dependent Clp protease ATP-binding subunit clpA-like CD4A protein, chloroplastic
miR5205	AEGTA24607	gb|EMT00972.1	CHD3-type chromatin-remodeling factor PICKLE
miR5205	AEGTA05512	gb|EMT32034.1	Vacuolar sorting-associated protein 11-like protein
miR5205	AEGTA31170	gb|EMT31416.1	Secologanin synthase
miR5205	AEGTA28316	gb|EMT23266.1	Eukaryotic translation initiation factor 2 subunit alpha
miR5205	AEGTA01163	gb|EMT17935.1	rRNA biogenesis protein rrp5
miR5205	AEGTA04245	gb|EMT14098.1	U-box domain-containing protein 12
miR5281	AEGTA02739	gb|EMT23210.1	Obtusifoliol 14-alpha demethylase
miR5281	AEGTA15079	gb|EMT13665.1	Pleiotropic drug resistance protein 3
miR5281	AEGTA15418	gb|EMT31161.1	Putative receptor-like protein kinase
miR5281	AEGTA04245	gb|EMT14098.1	U-box domain-containing protein 12
miR5293	AEGTA10775	gb|EMT29879.1	Putative receptor protein kinase ZmPK1
miR5522	AEGTA28388	gb|EMT12697.1	Triose phosphate/phosphate translocator, non-green plastid, chloroplastic
miR5522	AEGTA29053	gb|EMT28557.1	Protein EFR3-like protein
miR5522	AEGTA09208	gb|EMT17683.1	GTP-binding protein engA
miR5523	AEGTA20882	gb|EMT26413.1	Putative LRR receptor-like serine/threonine-protein kinase
miR5523	AEGTA11467	gb|EMT32217.1	Putative LRR receptor-like serine/threonine-protein kinase
miR5523	AEGTA21098	gb|EMT19263.1	Chloroplast processing peptidase
miR5566	AEGTA08317	gb|EMT07124.1	B3 domain-containing protein
miR5566	AEGTA28159	gb|EMT30463.1	D-alanine--D-alanine ligase
miR5566	AEGTA01979	gb|EMT24472.1	Anthranilate N-benzoyltransferase protein 1
miR5566	AEGTA05866	gb|EMT33511.1	GTP-binding protein hflX
miR5566	AEGTA20731	gb|EMT16409.1	Pleiotropic drug resistance protein 4
miR5566	AEGTA18388	gb|EMT02728.1	Elongation factor 2
miR5568	AEGTA02739	gb|EMT23210.1	Obtusifoliol 14-alpha demethylase
miR5568	AEGTA15079	gb|EMT13665.1	Pleiotropic drug resistance protein 3
miR5568	AEGTA05512	gb|EMT32034.1	Vacuolar sorting-associated protein 11-like protein
miR5568	AEGTA10251	gb|EMT31679.1	60 kDa jasmonate-induced protein
miR5568	AEGTA01302	gb|EMT32537.1	GS1-like protein
miR5568	AEGTA21968	gb|EMT23298.1	LRR receptor-like serine/threonine-protein kinase FLS2
miR5568	AEGTA31170	gb|EMT31416.1	Secologanin synthase
miR5568	AEGTA29599	gb|EMT28796.1	Ferredoxin-dependent glutamate synthase, chloroplastic
miR5568	AEGTA08080	gb|EMT28914.1	Translocase of chloroplast 132, chloroplastic
miR5568	AEGTA07231	gb|EMT00935.1	GTP-dependent nucleic acid-binding protein engD
miR5568	AEGTA28334	gb|EMT12128.1	25.3 kDa vesicle transport protein
miR5568	AEGTA25547	gb|EMT19473.1	Putative LRR receptor-like serine/threonine-protein kinase
miR5568	AEGTA20844	gb|EMT10040.1	Putative LRR receptor-like serine/threonine-protein kinase
miR5568	AEGTA15890	gb|EMT12950.1	Putative disease resistance protein RGA1
miR5568	AEGTA31287	gb|EMT00664.1	Splicing factor U2AF 65 kDa subunit
miR5568	AEGTA00636	gb|EMT23660.1	Disease resistance RPP8-like protein 3
miR5568	AEGTA00480	gb|EMT25079.1	Leucoanthocyanidin reductase
miR5568	AEGTA31021	gb|EMT17876.1	Beta-galactosidase
miR5568	AEGTA01382	gb|EMT32003.1	Histone-lysine N-methyltransferase NSD3
miR5568	AEGTA30007	gb|EMT05838.1	Mitochondrial Rho GTPase 1
miR5568	AEGTA22369	gb|EMT19337.1	Disease resistance protein RPM1
miR6197	AEGTA21620	gb|EMT21244.1	Aquaporin NIP1-2
miR6197	AEGTA13180	gb|EMT11624.1	Dynamin-related protein 3B
miR6197	AEGTA14320	gb|EMT06987.1	Glutamate receptor 3.3
miR6197	AEGTA01865	gb|EMT16433.1	Chromatin structure-remodeling complex subunit snf21
miR6197	AEGTA12411	gb|EMT08573.1	Putative metal-nicotianamine transporter YSL9
miR6197	AEGTA30007	gb|EMT05838.1	Mitochondrial Rho GTPase 1
miR6197	AEGTA14672	gb|EMT31434.1	Putative LRR receptor-like serine/threonine-protein kinase
miR6197	AEGTA17277	gb|EMT19735.1	ATP-dependent Clp protease ATP-binding subunit clpC
miR6197	AEGTA13766	gb|EMT28142.1	ASC1-like protein 1
miR6197	AEGTA01508	gb|EMT02418.1	Protein ariadne-2-like protein
miR6197	AEGTA20278	gb|EMT31298.1	Cycloartenol synthase
miR6197	AEGTA28200	gb|EMT24155.1	Putative alpha-galactosidase
miR6197	AEGTA08780	gb|EMT16346.1	LRR receptor-like serine/threonine-protein kinase GSO1
miR6197	AEGTA15518	gb|EMT26845.1	Alpha-aminoadipic semialdehyde synthase
miR6205	AEGTA23221	gb|EMT20212.1	Myb-like protein J
miR6205	AEGTA03070	gb|EMT25287.1	Myb-like protein J
miR6205	AEGTA23426	gb|EMT25286.1	Myb-like protein J
miR6205	AEGTA00072	gb|EMT05659.1	Myb-like protein J
miR6205	AEGTA23301	gb|EMT19036.1	Myb-like protein J
miR6205	AEGTA24973	gb|EMT18945.1	Myb-like protein J
miR6205	AEGTA09202	gb|EMT03139.1	Mitogen-activated protein kinase kinase kinase 2
miR6219	AEGTA13617	gb|EMT06718.1	ATP-dependent Clp protease ATP-binding subunit clpC
miR6219	AEGTA14001	gb|EMT27565.1	ABC transporter C family member 9
miR6219	AEGTA16666	gb|EMT25384.1	Putative serpin-Z8
miR6219	AEGTA22188	gb|EMT24386.1	Protein popC
miR6219	AEGTA11379	gb|EMT02696.1	Luminal-binding protein
miR6220	AEGTA05512	gb|EMT32034.1	Vacuolar sorting-associated protein 11-like protein
miR6220	AEGTA29599	gb|EMT28796.1	Ferredoxin-dependent glutamate synthase, chloroplastic
miR6220	AEGTA23547	gb|EMT01896.1	Cysteine-rich receptor-like protein kinase 36
miR6224	AEGTA23547	gb|EMT01896.1	Cysteine-rich receptor-like protein kinase 36
miR6224	AEGTA30007	gb|EMT05838.1	Mitochondrial Rho GTPase 1
miR6224	AEGTA31348	gb|EMT27876.1	Histone-lysine N-methyltransferase, H3 lysine-9 specific SUVH1
miR6224	AEGTA14929	gb|EMT00374.1	Histone-lysine N-methyltransferase, H3 lysine-9 specific SUVH1
miR6233	AEGTA13335	gb|EMT33181.1	Protein HOTHEAD
miR6246	AEGTA02240	gb|EMT32925.1	U-box domain-containing protein 12
miR6248	AEGTA31170	gb|EMT31416.1	Secologanin synthase
miR6248	AEGTA30826	gb|EMT09857.1	Heat shock 70 kDa protein 4L
miR6248	AEGTA09408	gb|EMT11495.1	ATP-dependent DNA helicase 2 subunit 1
miR6248	AEGTA31699	gb|EMT13818.1	Splicing factor U2af small subunit A
miR6248	AEGTA24278	gb|EMT00359.1	E3 ubiquitin-protein ligase
miR6248	AEGTA17483	gb|EMT13688.1	Putative receptor-like protein kinase
miR6248	AEGTA09486	gb|EMT28996.1	Two-component response regulator ARR2
miR6248	AEGTA14821	gb|EMT02609.1	Monosaccharide-sensing protein 3
miR7714	AEGTA27132	gb|EMT12282.1	Putative E3 ubiquitin-protein ligase ARI8
miR7714	AEGTA06755	gb|EMT13168.1	Hexokinase-8
miR7714	AEGTA16185	gb|EMT28147.1	GDSL esterase/lipase
miR7714	AEGTA23685	gb|EMT13615.1	Actin-related protein 2/3 complex subunit 3
miR7714	AEGTA02412	gb|EMT12019.1	Lysine-specific histone demethylase 1-3-like protein
miR818	AEGTA30543	gb|EMT17520.1	Zinc transporter zupT
